# Supplementary material for: Exploring the therapeutic potential of puerarin on intervertebral disc degeneration by regulating apoptosis of nucleus pulposus cells
Source: JOR Spine. 2024 Dec 11;7(4):e70020. doi: 10.1002/jsp2.70020 (PMC11632247; doi:10.1002/jsp2.70020)
Supplement: Supplementary file 2 — Supplementary Table S2. Original matrix data after removing batch effects. Supplementary Table S3. Differentially expressed genes(DEGs). Supplementary Table S4. Targets of IVDD in GeneCard. Supplementary Table S5. The intersection of genes. Supplementary Table S6. Module hub genes obtained by WGCN analysis. Supplementary Table S7. Hub genes screened using Cytoscope. Supplementary Table S8. KEGG signaling pathway analysis based on 158 hub genes. Supplementary Table S9. Targets of puerarin. Supplementary Table S10. KEGG pathway analysis based on 31 hub genes for puerarin treatment of IVDD. [file JSP2-7-e70020-s002.xlsx]

## Sheet: Table S2
Original matrix data after removing batch effects
Tag	GSM1354764	GSM1354765	GSM1354766	GSM1354767	GSM1354768	GSM1354769	GSM1354770	GSM1354771	GSM1354772	GSM1354773	GSM3526782	GSM3526783	GSM3526784	GSM3526785	GSM3526786	GSM3526787	GSM3526788	GSM3526789	GSM3526790	GSM3526791	GSM3526792	GSM3526793	GSM3526794	GSM3526795	GSM3526796	GSM3526797	GSM4653870	GSM4653871	GSM4653872	GSM4653873	GSM4653874	GSM4653875	GSM4548691	GSM4548692	GSM4548693	GSM4548694	GSM4548695	GSM4548696	GSM4548697	GSM4548698	GSM4548699	GSM4548700	GSM4548701	GSM4548702	GSM4548703	GSM4548704	GSM4548705	GSM4548706	GSM4548707
A1BG	5.26627	5.73017	5.28757	5.26142	5.89888	4.84298	5.33965	4.99575	5.34793	5.35834	5.00443	5.84175	4.93968	5.48792	4.36237	5.55955	5.70399	5.82053	5.3988	5.19948	5.81295	5.45884	4.82573	5.6464	5.11796	5.0501	5.69869	5.34571	5.73834	4.75976	5.59207	4.89643	5.78769	4.83158	5.00107	5.11288	5.67236	5.77896	4.86484	5.2432	5.70867	5.67595	4.7099	4.98927	6.02782	5.17604	4.82348	6.15731	5.43979
A1BG-AS1	4.73095	4.0753	5.9763	5.16193	4.8111	5.627	5.7913	5.20563	5.43738	5.19266	5.58777	4.63546	5.5905	5.30164	4.46962	4.02606	5.27636	5.33335	5.83576	5.79443	5.34883	5.55247	5.15257	4.49043	5.51932	5.4657	5.00206	5.91359	5.24848	5.17341	4.19891	5.648	4.29058	5.57948	5.46433	5.29593	4.71775	4.92274	5.21504	5.14831	5.09518	5.2515	3.91278	5.01269	4.56759	6.01739	5.28408	6.01358	5.8602
A2M	2.61056	3.78081	2.70889	2.94639	3.08866	3.50846	3.00989	3.04043	3.43258	3.89482	3.04839	2.62754	3.16673	4.47649	2.48862	2.4013	2.75286	2.53721	2.83268	4.54138	3.42733	3.07273	2.65963	3.23785	4.06473	3.70271	2.7936	2.4151	3.08167	3.46409	4.41665	3.23506	3.0445	2.94154	3.10054	2.70407	3.04086	2.91226	2.83403	3.05142	2.77176	4.37237	2.86282	2.81443	2.74678	3.70972	3.69915	2.96128	4.87626
A2M-AS1	7.89893	8.24587	8.45547	8.68933	8.64984	8.8065	8.45116	9.19896	9.054	8.97946	8.54096	8.6044	8.09534	9.99332	8.71648	7.8657	8.70807	7.60805	8.06289	8.90108	9.37799	8.12412	9.04664	9.39319	8.19148	9.41478	8.77771	9.01203	8.96621	8.8206	9.04669	7.19637	8.18449	9.60718	9.03076	8.74457	8.11931	8.27599	8.23408	7.94927	8.46481	8.67751	8.78526	9.295	7.4002	9.67913	8.09017	8.72746	9.50015
A4GALT	5.16158	5.61529	4.77554	5.13748	5.30257	5.56102	4.42675	4.92098	5.36265	5.22966	6.59603	4.89013	5.41591	4.69943	5.18055	5.43404	4.77129	5.61505	5.24123	4.88989	4.93199	4.61419	5.71167	5.99001	3.90703	4.44233	5.11691	5.09955	4.95943	4.78344	4.77723	6.24541	5.99256	4.78851	3.60207	4.97324	5.94078	5.09932	5.42222	5.1695	5.18903	5.3212	5.30333	4.6315	6.02177	4.31848	4.38104	4.94311	3.96993
AAAS	7.23445	7.60209	7.60971	7.77047	7.90003	7.36528	7.38281	7.58523	7.21289	7.45285	7.19125	7.64248	7.18796	7.57378	7.2381	7.21002	7.27303	7.03601	7.56279	7.8944	7.56917	7.41527	7.64922	7.88766	8.04007	7.64836	7.40861	7.54016	7.57306	7.48961	7.88628	7.08576	7.07282	7.35053	7.29631	7.61974	7.09349	7.29887	7.22876	7.1679	7.58397	7.35588	7.09903	7.30307	7.18571	7.92406	7.98846	7.74712	7.97628
AACSP1	2.75188	2.97544	2.69896	2.68274	2.86065	1.99455	1.72506	2.06632	1.94755	2.03539	3.38752	2.21494	2.1436	2.18945	3.05815	2.54145	2.15248	2.17033	2.16777	2.09148	2.19976	2.76821	2.14207	1.9612	2.21301	2.18227	2.13478	2.51598	3.0253	2.16918	2.13853	2.15616	2.13309	2.14404	2.20234	2.16282	2.145	2.18344	2.12516	2.07987	2.04575	2.07286	2.75992	2.16612	2.14345	3.67799	2.54434	2.1653	3.08045
AADACL2-AS1	3.5421	3.6086	3.53244	4.08404	1.91176	3.49981	2.35368	3.88412	4.1588	3.47321	2.59558	4.72087	4.6322	4.6504	4.11948	2.60001	4.51491	3.7644	3.7173	2.60114	2.56631	2.60779	2.57984	2.58189	2.55594	3.48908	3.27887	4.01551	3.0524	3.90937	3.09744	3.05148	3.44685	2.82603	3.04269	2.57894	3.39713	1.97949	3.56532	3.82606	3.57677	4.16022	3.24776	4.31789	3.08771	2.58805	3.08088	3.46719	2.44505
AADACL3	4.48364	5.10073	4.8486	4.67894	4.67527	5.2519	4.21884	5.1876	4.73758	4.99579	4.62607	6.02774	4.61451	4.55732	4.92955	4.53643	4.68526	4.96552	4.81872	4.61824	4.51197	4.68105	4.62762	4.3216	5.79318	4.61148	5.13069	4.4303	4.46285	4.96226	4.73916	5.22662	4.46276	4.86161	4.96681	4.96224	4.24244	4.45556	4.69024	4.4464	5.71163	4.91056	5.37661	4.82772	4.91112	4.25515	4.42913	4.11485	4.42688
AADACL4	0.748886	1.61401	3.21057	1.58706	1.85819	2.17405	3.08311	2.10962	2.7083	2.72471	1.77078	3.46468	1.7699	1.82326	3.49317	1.79395	1.73635	1.81973	2.04099	1.77986	2.76615	1.79258	1.78722	3.14457	1.94302	1.77129	2.41468	1.93397	2.2484	1.94368	3.13672	1.35458	2.08998	2.11491	2.19298	2.07928	2.10269	2.10148	1.96285	2.04613	1.88045	1.91033	2.06794	2.03134	2.09155	2.06725	2.56298	1.99476	3.03238
AAK1	6.61686	6.67352	6.66882	6.69303	6.94367	6.5251	5.99905	6.2509	6.3698	7.03951	6.98606	6.49779	6.05711	6.26803	6.69494	6.5136	6.15994	6.71533	6.75463	6.76349	6.3513	6.52355	7.03879	6.84437	6.73306	6.47519	7.00895	6.61371	6.39896	6.28442	6.49019	6.67986	6.8477	6.83557	6.89287	6.92116	6.48523	6.91438	6.61791	6.71324	6.15723	5.74812	6.39284	6.77315	6.159	6.52784	6.30865	6.3917	6.40075
AAMDC	6.53992	6.37316	7.13865	6.22201	6.7257	7.33326	7.70861	7.28786	7.33122	7.36073	6.61344	7.52235	7.31026	7.56074	5.9814	6.9413	7.35517	7.15876	7.03262	7.26585	7.30804	7.00357	6.44845	6.60362	7.18325	6.93094	6.49096	7.0481	7.24403	7.01509	7.39483	6.90124	5.66885	7.1753	7.42546	6.71865	6.95376	6.74487	6.78159	6.56762	7.40258	7.70388	6.64039	7.50127	6.48949	7.06774	7.30116	7.02889	7.2561
AAMP	6.78791	6.71621	7.14261	6.73108	5.9999	7.75234	7.35353	7.2635	7.66828	7.85673	6.81505	7.01589	7.85247	7.73606	6.16572	6.74783	7.08939	5.93176	7.28235	7.46694	7.01094	7.42518	7.08249	7.1677	7.82018	7.4813	7.15553	7.13013	7.13901	7.26542	7.50553	6.64649	5.67576	6.84307	6.98665	6.79963	6.23995	6.8153	7.19872	6.99395	7.03257	7.10098	6.56172	6.45676	5.95158	8.08473	7.97305	7.88047	8.12257
AANAT	2.04245	2.00689	2.85319	2.63323	2.47106	2.44565	2.38293	2.82178	2.34953	2.07795	2.08431	2.72115	2.1819	2.16014	2.0751	2.13161	2.94065	2.14145	2.42949	2.09058	2.09066	2.92222	2.76116	2.09358	2.89892	2.57297	2.50179	2.59955	2.50187	2.90404	1.78543	2.173	2.18318	2.26741	2.39392	2.17238	2.31573	2.33377	2.12891	2.22694	2.05942	2.10633	2.12173	2.14178	2.24639	2.22415	2.52123	2.17447	3.15179
AAR2	6.91998	7.00874	6.27872	6.89055	6.75311	7.91444	7.27879	7.72736	7.94713	8.02943	7.3435	7.00884	7.21192	7.42859	6.01235	7.08382	7.03761	6.84842	7.72416	7.62097	7.57117	7.57733	7.32803	7.78616	7.66695	7.47994	7.53164	7.07493	6.80461	7.64506	6.57093	7.97473	6.6136	7.05902	7.43983	7.27111	6.33313	6.88056	7.64677	7.64757	7.66935	7.57765	7.15965	7.26258	6.42242	7.57541	7.32162	7.15612	7.74144
AARS	4.87739	5.37836	5.30499	4.92922	5.11387	5.05186	4.70649	4.92688	5.09233	5.15674	4.99539	4.88962	5.05535	5.28783	2.34607	4.75735	5.35168	4.07679	5.49089	5.77634	5.26618	5.43385	5.7692	5.45203	5.89311	5.10937	4.87486	5.01836	5.14433	4.86834	4.92601	5.51027	4.14748	5.3973	5.1583	5.01568	2.70415	4.45906	5.23268	5.47095	5.39676	5.29632	4.75346	4.8862	2.67566	6.2063	6.30842	5.82767	6.13992
AASDH	3.73042	3.42293	3.83958	3.3715	3.46497	4.32185	3.94776	4.82986	4.60996	4.7696	2.65105	4.59332	4.2407	4.9791	2.03731	4.17008	4.5183	3.27635	4.83834	4.08651	4.78983	4.38933	3.34678	3.3954	4.69364	4.49251	4.11517	4.24129	3.95545	4.51635	2.57139	4.78186	2.33566	4.28811	4.08522	3.77215	2.16761	3.51214	4.42289	3.51758	4.18573	4.53908	3.70469	4.40042	3.20879	4.89922	4.90374	4.72783	4.84577
AATF	7.7444	7.83677	7.86058	8.05678	8.78233	7.97644	8.51826	7.87742	8.15737	8.16846	8.28339	7.71819	8.13109	8.46571	8.19809	8.16564	7.80641	7.90797	7.96609	8.06303	8.05823	8.20234	7.96741	8.49918	8.41421	8.05995	7.95551	7.92114	7.89423	7.8259	8.32797	8.66807	7.58378	8.19994	8.11879	8.02737	7.72118	8.23491	7.98399	7.96411	7.91872	7.95106	7.96022	7.9471	7.64352	8.38534	8.37978	8.32993	8.65601
ABAT	5.16363	5.56893	5.63374	5.77173	5.24332	5.18387	5.03648	5.46157	4.85646	4.46055	5.23163	5.84706	4.64771	5.04347	5.71517	5.01483	5.74958	5.5603	4.84845	5.21451	5.14588	4.95851	5.89965	4.93817	4.88489	5.05495	5.28326	4.5536	4.94693	5.15549	5.6075	5.82348	5.55919	5.55138	5.09197	5.20423	5.19228	4.55715	5.05799	5.04657	5.37162	5.01639	5.02555	5.35369	4.9065	5.93653	5.70068	5.49271	5.83029
ABCA12	2.45634	2.67576	2.64787	2.52572	2.64803	2.42102	1.436	2.3667	2.18126	2.14973	2.95522	2.2087	2.43332	2.34057	2.18694	2.34673	2.23573	2.25183	2.23502	2.39945	2.3514	2.42576	2.25208	2.2255	2.25816	2.25219	2.90023	2.27621	1.78752	1.94648	2.51399	2.63146	2.29098	2.20492	2.31419	2.35433	2.99454	2.30684	2.15518	2.05434	2.8717	2.03487	2.6691	2.27755	2.11883	2.55753	2.2662	2.31989	2.17243
ABCA17P	1.64651	2.48097	2.67405	2.47241	2.56503	2.46385	2.50896	2.93561	2.43779	2.32446	2.3454	2.30737	2.30409	2.29944	2.30465	3.04077	2.32356	2.29289	2.3328	2.26204	2.33277	2.57403	2.28757	3.15378	2.31357	2.31053	2.12914	2.04907	2.20947	2.82399	2.70267	2.77856	2.35419	2.34033	2.35492	2.35777	2.35367	2.35416	2.32874	2.2883	2.3328	2.48092	2.34602	2.32418	2.33325	2.41864	2.39642	2.36252	2.38372
ABCA2	4.29874	4.25367	4.25854	4.0216	4.50919	3.9081	4.88157	3.16598	3.53689	4.75993	4.571	4.1532	3.74992	4.07042	5.54114	3.86189	3.58248	3.8556	3.73256	3.43019	4.78838	4.0429	4.45105	4.56485	3.69757	4.47765	4.06427	4.37567	4.04726	4.24589	5.02207	3.19936	5.08467	3.49175	4.38762	4.12177	2.97752	4.26645	3.91518	4.57388	4.98505	4.80758	3.77099	3.94199	3.38633	4.67512	4.40566	4.25476	4.39443
ABCA4	2.44254	2.78662	3.1074	2.99462	2.81684	2.86347	2.86324	2.90531	3.07451	2.99289	2.84656	2.78378	2.88765	2.80302	2.75745	2.86871	2.83489	2.77758	2.78778	2.89515	2.80773	2.89714	2.82988	3.24695	2.77152	2.79322	2.85548	2.92388	2.77842	3.23658	2.63611	2.82545	2.81575	2.79415	2.79812	2.80985	2.96222	2.81785	2.85624	2.82806	2.86759	2.774	2.79459	2.81248	2.81187	2.84833	2.85353	3.21639	2.78235
ABCA9-AS1	2.69976	2.7966	2.62237	3.47226	3.13171	1.81038	1.3465	2.64317	2.421	1.67414	2.25443	2.22917	2.48148	5.76371	2.20235	2.19091	2.18631	2.23137	2.15084	2.18648	2.2238	2.19825	2.21639	2.25612	2.19922	2.22322	1.9235	2.91078	2.04457	1.90785	1.97076	3.96638	3.91167	2.50829	4.31512	2.04341	4.9372	2.12742	2.02986	2.02475	2.73947	2.18286	1.90207	2.02995	3.61379	2.36364	2.22399	2.03138	2.41325
ABCB11	1.30846	1.68153	1.68469	1.96288	1.59346	2.91902	2.84512	2.92394	2.84208	3.34386	2.2677	2.21297	2.1978	2.18832	2.19267	2.18366	2.21502	2.18838	2.21636	2.11289	2.22693	2.14279	2.1673	3.64418	2.20273	2.20198	2.72338	1.51375	1.64858	2.65984	2.70209	2.50129	2.16932	2.20121	2.21303	2.20827	2.2621	2.24453	2.19868	2.1284	2.22056	2.18226	2.1512	4.01997	2.18017	2.33104	2.48466	2.24537	2.2654
ABCB5	2.33978	2.55313	2.54664	2.69888	2.60512	2.17127	1.98396	2.1604	1.95842	1.80986	2.10674	2.18988	2.36043	2.21514	2.67693	2.33717	2.37137	2.2087	2.11471	2.47719	2.13752	2.19477	2.14966	2.29409	2.14466	2.13242	2.49198	1.96117	1.74848	2.31249	2.56255	2.55983	2.13772	2.35072	2.16833	2.38463	2.34291	2.14449	2.11991	2.65357	2.0966	2.0927	2.10734	2.31556	2.35019	2.09207	2.08615	2.12756	2.08683
ABCB6	4.81409	4.91284	5.67695	5.38423	5.23843	6.53207	6.08213	6.58746	6.87616	6.80718	6.12617	6.3868	5.75076	4.97062	7.05277	5.46296	6.10028	5.59502	5.83077	6.43108	5.58177	6.18115	5.84176	5.94983	5.37883	5.89911	5.60093	6.55392	6.20383	5.84184	5.19145	5.98225	5.62133	5.7626	5.6625	5.56007	5.33721	4.87324	5.64763	6.34098	6.50364	6.1634	5.19567	5.93789	5.50651	6.36834	6.59432	6.81437	6.23112
ABCB9	2.5343	2.61739	2.55515	2.81334	3.28768	3.61297	3.69313	3.39361	2.6876	3.12503	2.6164	2.60903	3.59039	3.30711	2.02887	2.04379	3.42233	2.01887	2.91793	4.43172	2.58495	3.95211	3.14227	3.74105	3.96696	2.01112	2.22863	3.21957	3.48715	2.8975	3.35285	3.0204	2.32853	4.27669	2.52498	3.06155	2.42433	2.48416	3.06741	3.24867	3.09447	2.65729	2.30313	2.39973	4.61037	3.03336	5.30848	3.15897	3.16158
ABCC1	5.78219	4.82324	6.05914	5.10631	5.82009	5.28275	6.7923	6.01133	5.2582	5.7896	6.32923	5.87482	5.46439	6.37409	4.7666	5.75898	5.66493	4.82333	5.8598	5.50206	5.62842	5.78932	5.27838	5.56458	6.20034	6.00325	5.66311	5.5985	5.29157	5.41092	5.339	6.74476	5.26312	5.85538	5.8307	5.5046	4.40497	5.38704	5.69869	5.14834	5.242	5.52654	6.83304	5.49895	4.72895	6.06622	6.37477	5.87219	6.21039
ABCC10	6.21905	6.39311	5.7313	6.23037	6.69529	5.38485	4.53551	4.9817	5.50588	6.13056	6.09456	5.21337	5.40727	5.51851	5.58756	6.04347	5.78106	6.4918	5.87311	5.99599	5.09595	5.081	6.31004	6.54652	5.83258	5.71265	5.8495	6.19663	6.03427	5.41277	6.26589	4.9394	7.36374	5.33291	5.12273	5.30063	6.49556	6.8018	5.46143	6.47486	5.37308	5.31493	5.35277	5.10787	7.26911	5.83682	5.72057	5.55887	5.66083
ABCC11	1.63387	2.31759	2.29758	2.23751	2.34355	2.28013	1.84364	2.27741	1.98765	1.64875	2.11113	1.88503	1.8662	1.91093	2.55058	2.24181	1.85128	1.89461	1.8578	1.8697	1.87832	1.88213	3.1453	2.0437	1.88129	2.22271	1.82276	2.30246	1.8376	1.85495	2.80293	1.85279	2.03794	2.03891	3.54933	2.02249	2.02167	2.03819	1.95236	1.99011	1.90457	1.92378	2.01724	2.0015	2.02424	2.0113	2.00329	2.21712	1.96087
ABCC12	1.80903	1.95742	2.05547	2.00218	2.21126	2.28813	2.3442	2.43558	2.56832	2.42138	2.09226	2.14977	2.10092	2.15946	2.13039	2.12298	2.07393	2.17054	2.10029	2.15474	2.11504	2.16498	2.12128	3.03488	2.11822	2.10819	2.38198	2.30267	2.16466	1.73041	2.55671	2.07745	2.20302	2.15595	2.20032	2.13871	2.18525	2.17312	2.16692	2.2093	2.16892	2.13708	2.12481	2.16477	2.16498	2.14053	2.09268	2.1818	2.12004
ABCC3	7.30842	4.95904	6.02374	5.57663	5.64838	5.83572	6.11558	6.06415	5.91647	5.59502	6.56384	5.8364	6.5954	5.20879	6.34685	5.88175	6.28618	7.2532	5.61745	4.70405	5.53223	5.46096	5.82998	6.57467	5.24645	5.58876	6.15023	5.75416	6.0137	5.23158	6.25676	6.02437	6.85441	5.3295	5.4059	5.54996	7.2943	6.50581	5.28249	6.32029	4.91397	5.42578	6.13802	6.04384	7.26126	5.22901	5.84936	5.44118	6.00049
ABCC4	5.11829	5.8581	5.01924	4.60901	4.33856	4.13278	5.01447	3.92443	3.38857	3.03547	5.38961	4.20412	4.59982	3.84577	4.1976	4.79498	3.15772	6.46773	3.77355	3.79875	4.68296	4.12008	5.20838	4.71823	3.81147	4.43547	4.3866	4.44387	4.52921	4.13513	4.64241	4.55857	5.89757	4.10511	4.0928	3.99415	5.94593	5.63484	3.72359	4.21222	3.89982	4.35588	4.62216	4.39195	6.91576	4.39021	4.10061	5.7122	4.22423
ABCC5-AS1	8.69132	8.93058	9.09489	9.33989	9.035	8.40746	8.44177	8.88869	7.49581	9.06109	9.24626	7.99632	8.84606	7.3151	9.31684	10.4259	7.72912	11.4456	7.67084	8.17481	7.49555	7.78156	10.5035	10.7929	6.66867	8.46199	8.73418	9.10724	8.62462	8.80779	8.14774	9.00772	11.7475	7.76127	7.86154	8.18185	10.8443	10.4682	8.03515	10.27	7.09906	7.59345	9.23948	7.92161	11.4683	7.05227	7.09405	9.02279	7.59727
ABCC6	3.98808	5.27886	4.51784	4.5086	4.35861	4.44917	3.94397	4.30993	4.69375	4.19076	4.537	4.40708	3.43811	4.86868	5.96663	4.84384	5.45419	4.52828	4.48881	3.68533	2.67704	4.66658	4.26779	4.04801	4.90257	3.95379	4.07123	5.00739	4.37336	4.95731	4.33505	3.77713	1.89563	4.8686	4.12444	3.62205	3.63649	4.44806	4.16098	4.81697	4.95736	4.75952	4.34854	5.04024	4.63447	5.26828	5.02936	4.81826	4.86021
ABCD1	6.09341	5.30321	6.01924	5.93159	5.52534	5.79659	6.55503	6.10854	5.54703	5.62092	6.41994	5.53985	6.61641	5.01596	6.60662	5.5418	5.8389	6.09119	5.37813	5.66112	5.97054	5.89035	5.54726	6.1843	5.54689	5.86778	6.35379	6.43406	5.96151	5.64641	5.40051	5.30036	5.29614	5.93615	5.89446	5.60613	5.48021	5.84323	5.56895	5.30724	5.52541	5.19571	5.44417	5.59696	5.40367	6.55639	6.34494	6.21433	6.25782
ABCD4	2.65942	3.96476	3.45781	4.11265	3.35155	3.9762	2.73845	3.93952	3.45883	3.43605	3.77949	3.37535	2.11387	2.92485	5.11559	3.59573	2.60168	3.02095	2.61311	3.30032	3.61246	3.3624	4.6132	5.32313	3.13644	3.54276	3.18551	3.54425	3.83548	3.30114	3.54856	3.66732	4.77994	2.44292	3.58387	3.09557	4.79339	3.99713	3.44725	3.32093	3.27542	2.83758	3.62151	2.76987	5.28319	2.98765	3.31069	3.67208	3.16348
ABCF1	8.6895	8.26314	8.14494	7.76548	8.38868	7.25634	7.33951	7.56956	7.56359	8.94197	8.01504	7.82274	8.14563	8.37339	6.84502	7.99459	7.73	7.25354	8.25432	8.31828	8.22133	8.27716	7.86002	8.20834	8.65515	8.17244	7.83593	8.32385	7.9346	8.00471	7.66632	8.24257	7.04475	8.25985	8.2367	8.15222	7.22598	7.90718	7.87728	7.80851	7.98853	7.86511	7.58604	7.99639	6.57855	8.5945	8.63813	8.33345	8.67603
ABCF2	6.04132	6.52199	6.43137	5.79945	6.46409	6.95455	6.13365	6.70973	7.12214	6.78969	6.30997	6.46332	6.5642	6.70938	5.22702	6.39926	6.76048	5.59176	6.67193	6.8737	6.68808	6.64458	6.20265	6.68254	7.5374	6.76398	6.52585	6.62949	6.40025	5.79107	6.57357	7.06862	4.9961	6.60592	6.5767	6.79159	5.36509	6.36071	6.34407	6.28783	6.7009	6.62924	6.15155	6.30471	4.83474	7.51476	7.21455	7.15872	7.29591
ABCF3	8.24799	8.08815	8.57963	8.32551	7.92159	8.73675	8.41734	8.62569	8.78	8.74886	8.56315	8.3449	8.28293	8.37664	8.16351	8.27903	8.274	8.00091	8.55345	8.77485	8.46692	8.3189	8.64369	8.71953	8.88231	8.71546	8.58665	8.55347	8.89449	8.37557	8.11747	8.1425	7.97869	8.48795	8.47198	8.69062	8.10731	8.33212	8.33849	8.29463	8.513	8.31964	8.18494	8.43155	7.56641	8.81198	8.66846	8.62501	8.82616
ABCG1	6.32232	6.84725	7.11534	6.53212	6.51526	6.30884	5.3764	6.49327	6.36038	6.08341	6.92111	6.71954	5.59755	6.31283	7.96937	6.25829	6.71731	6.28597	5.75782	5.98319	6.51429	7.06767	6.23637	6.14297	5.92067	6.12354	5.81082	5.95831	6.67589	5.8153	6.34032	7.59159	6.66006	6.2832	5.77066	6.0843	6.56466	5.83745	5.72544	6.16837	6.55275	5.31077	6.46087	6.28983	5.83057	6.92921	6.75868	6.96657	6.34584
ABCG4	3.33429	3.67991	3.47281	3.34086	3.74728	4.61194	4.7385	4.55712	4.33999	4.36939	3.72248	3.72017	3.70212	3.74495	3.69264	3.72071	3.68604	3.7482	4.51281	3.70921	3.72309	3.71783	3.80669	5.63505	3.68618	5.20672	4.27311	4.64366	4.10094	3.64558	3.69095	3.76504	3.33968	3.82353	4.45963	4.16188	3.39004	5.65274	3.92053	3.32864	3.61761	4.07375	4.7314	3.29517	4.80339	3.55064	4.31541	3.30677	3.32176
ABHD1	4.39598	4.34603	5.00624	5.33637	4.34255	4.61454	4.66671	5.30998	4.63209	4.09409	4.92896	4.94946	4.38572	5.07347	3.30696	4.13622	4.80136	4.23013	5.04288	4.92241	5.15813	4.30532	4.91729	4.85735	4.89262	4.89849	4.76565	5.09182	4.9226	4.88174	5.02937	3.32207	4.03248	4.41935	4.22909	4.55139	4.20924	4.33708	4.14481	3.93567	5.17593	4.86121	4.49701	4.74742	4.52108	5.06155	5.17675	4.93824	5.24771
ABHD11	4.86758	5.10717	4.36392	4.79373	4.98513	6.02547	5.49872	5.27466	5.10717	5.07623	4.84404	4.69301	5.53678	5.6074	4.98459	4.86774	5.11374	6.47933	4.8186	4.48428	4.84381	5.22036	4.45929	5.53101	5.04056	5.07354	4.7123	5.05916	5.28577	4.90909	5.4746	5.27242	5.42825	4.88628	4.16316	4.9875	5.04222	5.20807	4.92551	4.98011	4.94216	4.43532	5.18509	4.64261	5.7145	5.41097	5.94589	5.71669	5.24582
ABHD12	4.63053	4.89061	4.36874	4.76595	4.84018	5.32782	4.03949	5.02212	5.37883	5.13501	5.04231	4.91135	4.41738	5.30204	3.53544	4.43141	5.3269	3.81081	5.17974	4.80352	5.30783	5.09416	4.71766	4.71566	5.43251	5.28298	4.49899	4.42686	4.42467	5.03462	5.70189	4.99625	4.54683	5.0614	5.2536	5.16851	2.46232	4.47263	4.64345	4.57721	4.57252	4.7627	4.78114	5.06868	3.24233	5.4182	5.37779	5.18725	5.45444
ABHD12B	1.79594	1.67598	1.57262	1.79157	1.47499	1.98967	2.7208	2.21719	2.00945	2.1512	1.72146	1.75792	2.24567	1.85693	2.8284	1.73896	1.71262	2.04338	1.72476	1.76799	1.732	2.56003	1.84191	1.79732	1.73343	1.76034	1.64435	1.71219	1.99888	1.66483	2.87866	1.71357	2.21618	2.90584	1.73991	1.71648	1.74144	2.28095	1.73909	1.76075	1.78753	2.10491	1.71148	2.02474	1.72824	1.72532	1.70622	1.73476	2.27475
ABHD14A	9.05178	9.37476	8.81547	8.89005	9.10942	9.71712	9.44029	9.65907	9.87777	9.75685	9.24177	9.34748	8.8687	9.8701	8.31719	9.23214	9.45035	8.71161	9.83051	9.81933	9.59102	9.34777	9.41704	9.74854	9.94064	9.40366	9.51491	9.78652	9.59329	9.47666	9.551	8.25361	8.81483	9.21296	9.3234	9.31075	8.69978	8.94438	9.75203	9.56697	9.40334	9.52333	9.15444	9.10094	8.24195	10.0587	9.83952	9.62164	10.0815
ABHD14B	7.41437	7.18591	7.06835	6.97907	7.11912	6.98615	7.89704	7.24062	6.61223	7.46681	7.36072	7.00821	6.72254	7.30429	6.65971	7.13405	7.16376	6.64489	7.60236	7.51054	7.14877	7.13462	7.34153	7.60505	7.80578	7.18583	7.31521	7.43713	7.25331	6.62203	7.28281	7.23807	6.74614	7.26573	7.2004	7.63593	6.83125	6.96694	7.06784	7.23377	7.19256	7.34797	6.99036	7.11053	6.3592	7.56153	7.35576	7.31679	7.60262
ABHD15	6.81322	6.06743	6.06318	6.23728	6.33859	6.37872	6.0451	6.21807	5.93022	6.74268	5.96856	6.21859	6.01582	6.99979	4.91304	5.48166	6.37415	5.22854	6.69722	6.47592	7.17116	6.54092	6.14378	6.673	6.73838	6.74423	6.62677	6.513	6.50156	5.91374	6.67165	5.44856	5.40491	6.80827	6.75721	6.38103	5.71808	5.86554	6.7349	6.4954	7.02986	7.0686	6.45786	6.98874	5.01879	6.65663	6.43345	6.19699	6.41951
ABHD17A	6.83209	6.9057	7.06265	6.89896	6.73696	7.77692	7.96563	7.4867	7.64088	7.63647	7.23139	7.12574	7.40777	8.03664	7.56873	6.76799	7.32179	5.45712	7.4055	6.76361	7.95573	6.90664	7.45316	7.54744	7.88891	8.00761	7.17773	7.73228	7.30699	7.40136	7.36569	6.82736	6.00627	6.91685	7.51412	7.32359	6.06101	7.45269	7.56636	7.34854	7.4874	7.57301	6.9819	7.40824	5.9194	8.24588	8.18794	7.87886	8.08451
ABHD17B	5.80201	6.17397	6.20183	5.58218	5.55686	6.03261	5.24412	5.87053	5.97109	5.70937	5.49405	5.80952	5.42964	5.94285	5.60683	5.76045	5.88422	5.28453	6.25677	5.9971	6.24633	6.25507	5.67401	5.65567	6.24565	5.5793	5.29689	6.30321	5.88278	5.74178	5.8953	5.76082	5.59862	6.14647	5.61694	6.05737	5.30405	5.6841	5.95665	6.16179	6.31365	6.45202	5.79216	5.8932	5.28818	6.01897	6.10351	6.03476	6.1298
ABHD2	5.82877	6.50608	6.72906	6.26215	6.45468	6.07354	5.68104	6.53744	6.17626	5.61801	6.29779	5.65374	6.18391	5.99901	7.53788	6.31038	6.66528	5.61897	5.81061	5.60969	6.51005	6.13117	6.30919	5.3982	6.28241	6.62952	6.24461	6.27391	6.29017	5.57242	5.72343	7.05521	6.20787	6.25297	5.68229	5.84234	5.78842	6.19651	6.20894	5.80208	6.51829	5.86069	6.60268	5.98677	6.14636	6.48742	6.05888	5.71931	6.42935
ABHD4	8.69979	8.55623	8.50558	8.68341	8.90212	8.15986	7.91396	8.32928	7.61185	8.33719	8.98368	8.08899	8.05342	8.06356	9.18477	8.53909	8.35193	8.75437	7.64208	7.85967	8.22188	8.21654	8.55489	8.73275	8.28118	8.14191	8.27777	8.4686	8.3221	8.61994	8.06007	8.44807	8.85798	8.07239	7.86367	8.20518	9.07287	8.78409	8.13487	8.05453	7.88107	7.57188	8.40623	8.22732	8.99431	8.12259	8.29728	8.59316	8.59839
ABI1	7.01487	7.18481	7.78466	7.76115	7.56179	7.05119	7.15034	7.29894	6.94603	7.32669	6.77952	7.07107	7.5132	8.09748	7.48431	7.40988	7.62304	6.83339	7.57754	7.11808	7.50814	7.58213	6.76697	6.88534	7.48852	7.16418	7.70918	7.80473	7.27013	7.38883	6.28281	7.17157	7.21749	7.31249	7.262	6.90785	6.51452	7.09074	7.55437	7.42405	7.73058	7.75357	7.81909	7.35599	7.19476	8.15239	7.80272	7.78745	7.69731
ABI3	7.43835	7.54442	8.38483	8.37642	7.67225	8.14768	7.57951	7.82612	8.18994	7.92148	7.98586	7.81452	8.43308	8.34618	7.2691	7.68761	7.49372	7.76906	7.52718	7.56066	8.35417	7.86325	8.0326	8.48981	7.93754	8.37249	7.40682	7.96702	7.99642	8.11171	8.43191	7.48725	7.49111	8.02429	8.44054	7.45135	7.92209	8.1585	7.84854	7.47466	7.59287	7.41602	7.8675	8.0465	7.67085	7.88226	7.94979	7.72558	8.07472
ABI3BP	2.567	2.68475	2.58845	2.25184	2.8066	3.62031	3.414	3.57851	3.60437	3.64902	2.95949	3.56553	2.97241	3.0412	3.45857	2.99612	2.92372	3.07534	2.97061	3.05041	2.99037	3.07106	2.99462	2.81871	2.99409	2.97671	3.76593	3.55137	3.38364	3.27298	2.17356	2.75829	2.95786	2.89916	2.94395	2.90615	2.97342	2.91292	2.93325	3.62452	2.9346	2.89613	3.26796	2.90044	2.91645	2.90879	2.83307	4.39729	2.88179
ABL1	3.77904	4.0705	4.30902	5.30822	4.92004	4.7953	4.98734	4.88901	4.58598	5.15361	4.12094	3.85144	4.95505	4.45752	3.7988	5.0866	4.37153	3.72807	5.27698	5.3348	5.36428	5.2168	4.9403	4.61157	5.13335	4.58501	4.67415	4.13105	4.57854	4.71533	4.49653	5.50843	4.02418	4.53986	4.85945	4.46312	4.41094	4.86741	4.38891	4.41526	4.85676	4.93473	4.1993	4.68407	3.44909	5.13504	5.50801	5.36977	5.46819
ABL2	4.9497	4.73057	5.69702	5.01088	5.0569	4.43347	4.16215	4.57496	4.54562	4.24637	5.3904	5.00587	4.59869	4.2708	6.4335	4.45276	4.63497	4.06427	4.84684	4.51326	4.8465	4.84264	4.27882	4.36688	4.89798	4.30131	4.39187	4.4791	4.53074	4.3812	4.59791	6.08033	3.70508	5.06545	4.85439	4.44166	3.82023	5.17246	4.68853	4.84125	4.73989	4.44196	4.91613	4.65876	3.41459	5.33717	5.1696	5.22399	5.39413
ABLIM2	3.43359	3.52191	4.00856	3.55254	4.07543	3.14393	3.84666	3.42503	3.25322	2.9198	2.67245	3.50425	4.27121	3.68477	2.64604	2.91011	3.83754	2.64257	4.05498	4.17996	3.33465	4.22881	3.1001	3.67618	3.94691	3.19769	3.46903	3.15339	3.49665	2.73491	3.92639	4.41223	2.47076	3.51711	3.43573	3.88587	2.46672	2.43438	2.80607	3.76843	4.30802	3.77858	2.78332	3.90332	2.99858	3.41819	4.32283	4.09433	3.12388
ABLIM3	3.58382	3.1756	3.74962	3.63835	3.75465	4.02422	4.4534	3.96203	3.86042	5.01124	4.59277	3.81385	4.22447	3.26423	4.9034	3.38497	3.64103	5.48114	3.64705	2.7547	3.40542	3.40054	3.80762	5.20835	3.52312	3.59868	4.37143	4.30795	4.1076	2.92397	3.29113	4.58313	4.10816	3.37323	2.77123	4.11029	6.09966	4.09669	3.64466	4.02341	3.1807	3.43527	4.60248	4.11182	5.46584	3.16007	3.48551	3.56042	4.37434
ABR	7.24828	7.03756	7.19657	7.66076	7.47597	7.92838	7.96104	7.84616	8.11014	7.92284	8.26348	7.58461	7.41945	7.37422	8.30529	7.44753	7.51959	7.10567	7.42233	7.15923	7.83583	7.8101	7.8621	7.82739	7.64123	7.80735	8.005	7.73786	7.52121	7.37871	7.12028	8.04296	6.98169	8.00237	7.81253	7.36871	7.34727	7.47394	7.82835	7.60072	7.71251	7.60612	7.81276	7.72614	7.12407	7.46569	7.66883	7.68082	7.80082
ABRACL	9.91088	9.80003	9.54643	9.69997	8.45016	9.97706	8.87712	9.62939	9.62516	9.40441	9.13718	9.73166	9.41388	9.91104	8.07539	9.27585	9.97424	9.28136	9.94824	10.1437	9.98237	9.72808	9.11865	9.13185	9.71357	9.871	9.64092	9.53433	9.91924	9.5562	8.85879	9.41953	9.23453	9.89507	10.0204	9.89253	9.325	9.38828	9.85124	9.88467	10.0405	10.2962	9.94881	10.1736	8.65099	9.49263	9.47334	9.21658	9.05223
ABRAXAS2	5.30685	5.40771	5.57658	4.9803	5.41984	5.2496	4.49354	4.90204	4.85937	4.60439	4.50498	4.98974	4.93028	5.55665	4.53058	4.95355	5.36777	4.29578	5.82555	5.43748	5.55296	5.31389	4.65386	5.1014	5.27966	4.95757	5.01498	4.99257	5.196	5.0764	4.80077	5.37738	4.23807	4.65898	5.53193	4.71848	4.25375	4.88677	5.64995	5.68206	5.77428	5.82938	5.39901	5.39065	4.55294	5.09312	5.02374	4.81494	4.81511
ABTB1	10.955	11.0178	11.0069	10.6231	10.4089	10.5429	11.9933	10.5158	10.2294	10.8339	11.2872	10.8117	10.5524	10.716	12.4146	11.0398	11.1353	10.7751	10.0511	10.2486	10.5828	10.7391	11.0162	10.9395	10.5297	10.9169	10.2584	10.4952	10.721	10.8805	10.9057	11.5554	10.9211	10.7228	9.68789	10.6668	10.849	10.6943	10.6738	10.6299	10.8307	9.87928	10.9657	10.1579	11.0088	10.8841	10.8775	11.1424	11.0529
ACAA1	6.57012	6.2557	6.30881	6.14105	5.8958	5.75562	7.17227	6.06504	5.81858	6.11798	6.04747	6.56168	6.08408	6.25105	7.50363	5.9027	6.03987	5.32535	6.42707	5.66861	6.51816	6.38937	6.25043	5.96706	6.1216	6.46951	6.14461	6.19994	6.53191	5.85251	6.30811	6.23994	5.62379	6.07135	5.98194	5.98699	5.67676	5.71848	6.29065	5.85642	6.52654	6.20195	5.85217	5.97268	5.57032	6.90042	6.77763	6.87149	6.88962
ACAA2	6.4347	6.39915	7.8561	7.60257	6.98119	7.74201	7.32725	7.57138	7.6043	7.35623	6.54399	7.05282	7.32623	8.00044	6.5871	6.82087	7.28857	6.99652	7.77242	7.24683	7.77352	7.21812	7.01587	7.50455	7.83902	7.97981	7.25789	7.27089	7.3292	7.06887	7.38006	7.49122	7.15789	7.20753	7.46101	7.18718	6.6482	7.15606	7.98806	7.79584	7.9851	8.55671	7.70131	7.81839	6.55481	7.17209	7.15036	7.07395	7.54672
ACACA	4.90593	4.97778	5.44319	5.00513	5.02914	5.9856	6.25888	6.18938	6.23073	6.10626	5.5726	5.83589	6.05224	5.818	4.53912	5.25791	5.69492	4.36583	5.79475	6.24077	6.32059	5.73034	5.0867	4.86888	6.28031	6.36197	5.59138	5.50073	5.60306	5.6795	5.58097	5.70404	4.87575	5.86647	6.16933	5.69071	4.33847	5.1279	5.77734	5.47796	5.93032	5.94375	4.64894	6.33999	4.38837	5.78081	6.21236	5.83428	6.16727
ACACB	2.62649	3.14772	3.67635	3.71201	3.54259	2.88378	3.264	3.29051	2.68284	2.60929	3.20088	4.63131	2.67843	3.62349	2.89701	2.69935	4.43042	2.7248	3.32319	2.68476	2.6958	2.69456	2.68445	2.66144	3.20869	3.15212	3.32093	3.11992	3.43418	3.64019	3.39307	1.95411	2.66491	2.7015	3.32367	6.22106	2.69929	4.25376	3.21031	2.64754	3.30293	2.71546	2.62848	3.62262	2.69918	3.61127	3.11917	2.62412	3.4863
ACAD10	6.39404	5.85633	5.69054	5.71494	6.2894	6.07242	5.42266	5.87716	6.1238	5.9297	6.42243	5.73458	5.93071	5.54424	6.33259	6.16581	5.67324	6.09816	5.64423	5.72199	5.41995	5.44758	6.28602	6.43672	5.90754	6.0159	5.83528	5.83496	5.8663	5.68427	5.89579	6.43177	5.86488	5.66282	5.57457	5.71656	5.37207	6.17327	5.62487	5.91398	5.70424	5.65614	5.55896	5.85681	6.43691	5.68857	5.74566	5.95878	5.87864
ACAD11	4.48084	5.23472	5.11738	3.63652	4.76645	5.57566	4.17182	5.78816	5.77824	5.3507	4.61946	5.08449	5.12999	5.84561	3.92998	4.5512	5.36335	4.05451	5.52528	5.71182	5.31275	4.95338	4.71135	3.84491	6.12411	5.20332	4.82334	4.95627	5.40604	4.94335	5.31542	4.57819	4.13898	5.4426	5.48975	5.74068	4.3226	5.28292	5.53416	4.9883	5.46265	5.3737	2.61396	5.68314	3.85729	5.50332	5.39628	4.88197	5.28292
ACAD9	7.00637	7.07646	7.42171	7.15763	7.32797	6.75617	6.30987	6.82407	6.82759	6.92332	7.9118	6.81059	6.93697	7.22782	6.96062	7.79796	6.83181	5.96019	7.2578	6.8906	7.01087	6.70258	6.41754	6.73519	7.36493	6.77042	7.02669	6.57412	7.1603	6.96432	6.96078	7.08078	5.68892	7.03322	7.11905	7.10692	6.58643	6.55075	7.0427	7.00113	7.06743	7.28507	6.67076	7.02005	5.9127	7.72818	7.64881	7.43424	7.7132
ACADL	3.15	3.60166	2.29417	2.73307	3.32302	2.37722	2.11086	1.83878	2.37722	2.08557	2.46569	2.53223	2.49265	2.54433	2.49818	2.5084	2.44099	2.56609	2.47246	2.56259	2.49026	2.57447	2.50432	3.59978	2.4905	2.47869	2.48616	1.84318	1.67243	3.05893	3.37688	3.30288	2.42538	2.39137	2.4121	5.91903	2.44315	2.40273	2.42115	3.60364	2.42672	2.39269	2.37975	2.39928	3.1341	2.40541	2.34827	2.41322	2.38384
ACADS	5.03292	4.37613	3.86843	4.53207	4.74111	4.28088	4.36528	4.01359	3.92372	3.94325	4.95737	3.77902	4.46962	3.95182	4.55751	4.61915	2.89805	3.04106	4.4015	4.52879	4.54907	4.06552	4.32539	5.13053	4.47093	5.10077	4.51935	4.65949	4.01264	3.96896	3.76756	5.01607	4.45714	3.84674	4.41904	4.19926	3.27737	3.44214	4.43761	4.2773	3.60686	4.37155	4.26429	3.77769	3.21716	4.95106	5.34577	4.65482	5.3677
ACADSB	5.99273	6.08907	5.45021	5.56288	5.81556	6.49992	5.82646	6.3742	7.17877	6.63138	5.47414	6.27206	5.81151	6.6194	5.24115	5.78047	5.97682	5.67377	6.68669	6.63335	6.84475	6.43193	6.07012	5.47738	6.72774	6.62491	5.99332	6.34172	6.37582	5.92242	6.80369	5.43214	5.90272	6.33371	6.108	6.29983	5.05358	5.22736	6.45447	6.00616	6.46017	6.64576	6.53983	6.70121	4.92061	6.85919	6.87392	6.72835	6.73744
ACADVL	10.5301	10.3339	9.9362	10.0782	9.96294	9.98211	9.88441	9.99957	10.1464	10.1564	10.2568	10.0003	9.92752	9.88034	10.2902	9.95736	10.0713	10.3846	10.0495	9.80566	9.86948	9.71935	10.2207	10.6138	10.4161	10.4847	9.75115	10.0026	9.99931	10.023	10.2881	10.5163	10.2115	10.0333	9.87311	9.8668	10.0077	10.3411	9.72713	10.2591	9.70523	10.1128	9.83413	9.91856	10.013	10.275	10.4145	10.3564	10.6943
ACAN	3.70638	3.85273	3.60294	3.25327	3.76899	5.64235	5.61098	5.43745	5.56561	5.56631	4.36745	4.72874	4.79189	5.46568	6.13011	4.09212	5.37827	4.66148	4.12614	4.28133	2.9187	4.8236	4.57967	4.58268	4.02774	4.27397	4.96967	5.11269	5.04692	4.75417	3.73959	4.10224	4.87754	3.89554	4.09485	4.02538	4.36715	4.58694	4.02385	5.19557	4.97477	3.96692	4.54704	4.8631	4.60485	3.88324	4.04038	4.31326	4.10139
ACAP1	7.09357	7.59199	7.57852	7.70157	7.89931	7.47492	7.52176	7.37753	7.21475	7.21475	7.93536	7.69643	7.0622	7.32374	8.53274	7.57148	7.19687	6.71647	7.33777	7.43394	7.35031	7.26878	7.52312	7.51468	7.76185	7.35823	7.27369	7.66263	7.52742	7.59498	7.27458	7.47291	6.9543	7.08741	6.92956	7.57873	6.97943	7.12147	7.32467	7.27086	7.6616	7.51587	7.20556	7.26772	6.61646	8.20634	8.02484	7.94439	8.0398
ACAP3	9.49535	9.61503	10.0613	10.093	9.91452	9.41223	9.64207	9.69216	9.39117	9.2959	9.99738	9.68984	9.21721	9.32224	9.46158	9.99926	9.43681	10.4168	9.60504	9.55775	9.22302	9.27252	10.0092	10.2748	9.4646	9.75732	10.1811	9.83842	9.78394	9.76414	8.82439	9.30592	10.582	9.29159	9.45635	9.71823	10.3569	10.3037	9.27482	9.9339	9.16013	9.4752	9.56868	9.365	10.4115	9.3514	9.31358	9.53087	9.36686
ACAT1	4.81466	5.76219	5.52784	5.23948	5.99181	5.39109	3.78072	5.11627	4.96668	4.9668	4.91637	5.47987	5.64928	5.91703	3.36554	5.07651	5.29418	4.89314	5.14277	5.5986	5.45665	5.47352	4.77299	4.49068	5.76547	5.2731	4.77887	5.45835	5.1973	5.15157	5.69282	4.69217	4.30954	5.49737	5.42638	5.00011	4.5933	4.0973	5.09552	4.94893	5.17128	5.35917	5.30229	5.71934	5.50823	5.92376	5.8155	5.55242	5.74809
ACBD3	5.2565	5.72432	5.69508	6.51531	4.87695	5.08481	5.47165	5.0687	5.51246	5.30134	5.14679	5.2941	4.9392	5.97082	4.65341	5.68007	5.76495	5.13427	6.25178	5.57245	5.68945	6.06113	4.89959	5.04159	5.96212	5.21028	5.33634	5.41903	5.37231	5.83483	5.76272	5.04265	4.85053	5.36645	5.83708	5.46542	5.17312	5.45324	5.72059	5.28178	5.63507	5.98528	5.45072	5.59521	4.77536	5.83953	6.08886	5.97863	5.84689
ACBD4	5.80616	5.41052	6.18264	6.12239	6.21659	5.37682	6.45293	5.56303	5.55827	5.86044	6.36138	5.81098	5.76374	5.132	6.24179	6.38114	5.668	6.78181	5.38285	5.69661	5.09841	5.19553	6.66632	6.5804	4.92816	6.07666	5.69703	6.45342	5.66288	5.83417	5.654	5.81752	6.86809	5.30212	4.65628	6.07485	6.20284	6.65786	6.13726	7.07784	5.47038	6.07826	5.47459	5.53258	6.21778	5.23153	5.2153	6.17254	5.71702
ACBD5	5.3245	6.02064	5.92913	5.98577	5.93706	5.70572	6.06822	6.53078	5.65822	5.47343	5.39402	5.67591	6.36114	5.52448	5.53129	5.89069	5.39661	5.33537	5.93981	5.98306	6.34241	5.43785	5.67878	6.17928	6.55669	6.4425	6.29348	5.69972	5.74771	6.26604	5.90855	5.27484	6.15768	6.49044	6.24263	5.9776	5.12703	5.69288	6.46224	6.0073	6.3589	6.23961	6.58545	6.54927	5.86399	5.27782	5.69247	5.27329	5.34055
ACBD6	7.36571	7.1929	7.76968	7.42944	7.30909	8.0718	7.67072	7.99853	8.06836	8.20024	7.91291	7.90989	7.23857	7.92781	8.12815	7.82686	8.15495	7.04952	7.641	7.75305	7.94989	7.37102	8.30629	7.15764	7.41924	7.82639	7.8472	8.05304	7.93101	7.48233	7.59313	7.36592	7.18608	7.82333	7.73996	8.06228	7.16591	7.2749	7.94999	7.92875	7.99351	8.0102	7.5225	7.86498	6.48191	8.13347	8.12754	7.98166	8.00432
ACCS	5.6179	7.31245	6.97123	8.22218	7.08047	7.37974	7.4481	7.38692	7.24821	7.49438	6.44301	6.55348	8.4572	7.98285	5.76393	8.63325	7.78934	7.42372	6.51978	6.34175	6.14573	7.53963	8.39706	7.60133	6.52095	7.66775	8.12262	7.55416	7.80685	6.53024	7.19174	6.12179	6.00909	8.03035	6.99796	8.01606	5.88034	6.40531	6.15594	6.65805	7.99582	6.75632	6.31593	8.03871	5.51617	7.64439	8.47624	6.85551	7.40266
ACD	8.45553	9.29253	8.61018	8.73405	8.34772	9.12031	9.19401	9.08915	9.03991	9.08691	9.1551	8.81537	8.57642	9.06645	8.71927	8.96067	8.76005	8.31767	9.00058	9.06271	8.87474	8.72778	9.12164	9.38279	9.11665	8.95332	8.65328	8.81041	8.89076	8.85672	9.07921	9.10191	8.63749	8.73023	8.69064	9.08643	8.46193	8.74882	8.89837	8.89559	8.79319	8.75414	8.49944	8.6405	8.16207	9.23359	9.28848	9.18385	9.4374
ACE	4.69721	5.50693	5.04622	5.0544	4.97994	6.93369	6.6199	6.01241	7.18104	7.17861	6.20629	5.31148	5.42704	5.91803	6.77232	6.34087	5.12415	8.33806	5.04778	5.47873	4.87318	5.26113	6.83943	7.10767	5.27468	5.55885	6.52954	5.38192	6.80512	5.13376	7.26213	4.31762	8.00747	5.35841	5.6265	5.71849	7.82046	7.31726	5.74785	6.57653	5.06699	5.35398	5.64115	4.95904	8.06689	4.6653	5.09087	5.26516	4.64023
ACHE	5.09635	6.91129	5.40346	5.52694	5.77009	4.30914	4.63916	4.04782	3.8378	3.90974	5.67021	4.65903	4.90508	4.16088	4.6103	5.93738	4.30174	7.83838	3.37211	3.82897	4.71434	4.2804	5.4134	6.73445	3.81421	4.8611	3.88925	4.8983	5.92134	4.70111	6.2693	3.88929	7.40005	3.72279	4.31916	4.40985	7.5933	6.47048	4.09437	5.62375	4.53987	4.48097	4.65528	3.47606	7.50685	3.53225	4.13994	4.85798	4.3814
ACIN1	7.42786	7.6204	7.80489	7.64611	7.94466	7.30287	7.42802	7.51439	7.61209	7.88364	8.24066	7.54669	7.69879	7.09884	8.56825	7.32706	7.55999	7.32128	7.35271	7.62031	7.58973	7.52285	7.8209	7.61441	7.54849	7.64372	7.59011	7.40231	7.51075	7.82919	7.77415	7.59465	7.57019	8.14772	7.94341	7.95222	7.25597	7.7007	7.77904	7.16452	6.97371	6.85885	7.56483	7.67313	7.58565	7.5303	7.28171	7.22736	7.25934
ACKR1	3.06049	3.70743	3.59432	3.48083	4.05293	3.61826	3.26481	3.81331	3.78944	3.46364	4.62608	3.26361	3.16037	2.49924	4.40098	4.51462	2.31203	5.3075	2.16913	3.81897	4.00097	2.45497	4.13031	5.09198	1.74986	3.80556	4.67093	2.64635	3.18006	2.47696	4.39665	4.17145	5.1827	2.23397	2.25347	4.31973	5.66496	4.78451	2.73628	3.47596	2.59089	3.05662	3.56585	2.24201	5.38295	2.22466	3.85157	4.84663	3.13326
ACKR2	2.77439	2.75228	2.88237	2.3041	2.69236	2.49874	1.90729	2.75167	2.23607	2.50666	2.34682	2.38982	2.33435	2.40523	4.0348	2.35377	2.30573	2.41689	2.33756	2.37382	2.74436	2.41968	2.57979	2.36344	2.38549	2.35164	3.15595	2.52738	2.63371	2.38577	1.80194	2.84966	2.45509	2.43652	2.52427	2.42425	2.42205	2.44921	2.34814	2.42874	2.31003	2.34018	2.39501	2.3946	2.42414	2.35554	2.36791	2.42567	3.07412
ACLY	7.598	7.60395	7.30187	7.41724	7.19442	6.9862	7.06584	6.78966	7.14883	6.98219	7.11566	6.95372	7.66794	7.58432	7.17623	7.27813	7.31306	6.43688	6.91644	7.17103	7.37608	7.37936	7.27482	6.92657	7.5549	7.31703	7.51157	7.16523	6.94102	6.89172	7.0458	7.69342	6.45178	7.42602	7.22754	7.11206	6.48773	6.98108	7.27978	7.09492	7.22433	7.03751	7.15441	7.16618	6.77145	7.63443	7.7335	7.51932	7.83464
ACO2	8.42777	8.50709	8.25614	7.70342	8.41211	9.20943	8.8539	8.95711	9.25406	9.19777	8.80601	8.39769	8.93259	8.64887	7.70551	8.56683	8.67996	8.14003	8.89608	9.21611	8.74362	8.89563	8.64658	9.06357	9.11958	8.85422	8.85055	8.33573	8.06137	8.9111	8.80867	9.07199	7.72399	8.97072	8.85242	8.83233	8.20038	8.51662	8.70227	8.68139	8.86603	8.81922	8.25739	8.53287	7.57461	8.90824	8.97841	8.8173	9.16496
ACOT1	8.4797	8.09952	8.38299	8.08413	8.63161	7.68496	7.72805	7.69453	7.85445	7.87242	7.72344	8.08562	7.96969	8.02961	7.14065	8.01016	7.63245	7.52411	8.43315	8.7114	8.62067	8.11684	8.13598	8.02319	8.40074	8.3723	7.77416	7.68285	8.00617	7.99333	8.67631	8.19966	7.50076	7.93276	8.45528	8.51583	7.56527	8.04497	8.08998	8.21539	8.52538	8.50346	8.21405	8.13953	6.86569	8.18693	8.2634	8.05988	8.40302
ACOT11	5.11059	5.21629	4.93559	4.17486	4.71216	4.88414	4.31095	4.64414	4.88237	5.18371	5.49967	4.05552	4.54113	3.62902	5.10218	5.38606	4.42368	5.18512	3.64553	4.77754	4.50489	5.33077	5.29215	5.87608	4.55571	5.09141	5.18054	4.85517	4.58529	4.98052	4.9454	4.30593	6.41941	4.64932	4.74408	4.97192	6.09903	5.31458	4.31392	4.78759	4.28882	4.50343	4.8031	4.20847	6.53309	4.57356	4.14858	4.00089	4.29455
ACOT12	3.22111	3.10153	3.80787	4.6836	4.47783	3.86371	3.54729	4.46063	4.71409	3.90284	5.46131	2.96934	5.00953	4.24309	1.66154	5.5902	3.72886	4.94244	3.81854	3.26827	2.36108	5.8265	4.87199	4.25042	2.0611	3.76083	3.77619	4.1673	3.78842	3.88284	3.37074	4.87607	6.85362	3.87369	3.73281	1.91	5.80296	5.10164	4.50049	5.38033	3.14058	3.77449	5.10844	3.64237	6.64585	2.79165	2.06705	2.52587	1.93089
ACOT13	7.5872	6.80944	7.16646	7.19434	7.12043	8.0057	7.57985	8.0223	8.24687	8.19769	6.87575	7.90881	7.71317	8.02655	6.39348	7.6664	7.74329	7.63749	7.76839	7.87351	7.87769	8.04261	7.10258	7.32884	7.95998	7.7566	7.25619	7.52779	7.60923	7.48226	7.79072	7.9641	7.34219	7.83083	8.01464	7.36996	7.88939	7.47527	7.67566	7.50309	8.25515	8.47159	8.02968	8.33088	7.91584	7.3065	7.71977	7.4026	7.22414
ACOT4	4.44137	4.6185	5.08266	4.01255	4.73615	5.31125	4.0241	4.77866	6.90095	5.05396	4.52402	3.11358	5.89528	6.23789	3.71308	5.02423	4.64995	2.89741	4.72276	5.62161	6.21736	4.98703	4.73091	4.55361	5.74481	5.82567	4.91225	5.27776	4.88466	4.17957	5.02743	5.18689	2.95465	4.24255	5.28504	3.42474	3.29272	4.09428	5.15196	4.65144	5.07002	5.08548	5.41172	4.7082	3.13596	6.26124	6.14965	5.82188	6.27418
ACOT7	5.13168	5.45244	5.17816	5.6065	5.22805	5.26156	4.5854	5.43613	4.84437	4.53848	5.25003	3.76008	6.24803	5.6468	4.25833	4.55394	4.76641	4.98646	4.74756	5.43715	5.36355	4.76997	4.66403	6.62636	5.68102	5.24443	4.77338	4.58547	4.72963	4.63364	5.34638	6.71428	3.23541	4.75172	4.99688	4.49355	4.75046	4.70626	5.28083	5.26822	5.13592	4.90022	4.74205	4.32378	5.02543	5.96009	6.02075	5.96633	6.20591
ACOT8	6.45122	6.00451	6.34254	6.26248	6.03815	6.87405	6.58865	6.94191	6.98955	7.03668	7.00447	6.19421	6.46084	6.72469	6.89648	6.8527	6.36807	7.0584	6.0318	6.55292	6.1273	6.3267	6.3914	7.14734	6.40416	6.38183	6.41096	6.76058	6.8294	6.04407	6.27381	6.96639	6.72622	5.97554	5.94974	6.25383	6.69639	6.55787	6.20219	6.53762	6.42024	6.37299	6.30355	6.50152	7.08438	6.83975	6.81332	6.92723	6.77606
ACOT9	7.97636	8.28111	7.76875	7.49716	7.30309	7.91447	6.74329	7.66641	8.14114	7.77045	7.44256	7.96018	9.06932	7.79402	8.16066	7.57019	7.82799	8.19228	7.20224	7.46006	7.54572	7.67613	7.56564	7.32966	7.31317	7.54062	7.55133	7.38826	7.50797	7.33082	7.81434	8.62836	7.20676	8.1599	8.21259	7.76636	7.12941	7.31877	7.95917	7.30805	7.82805	7.77249	7.91156	7.82836	7.54341	7.41505	7.83405	7.7506	7.4552
ACOX1	7.9271	8.64423	8.18058	8.29398	8.14191	9.27378	9.12467	9.0458	9.44933	9.40435	9.44108	8.94384	8.33966	7.91839	10.1215	8.63982	8.98982	8.81919	7.89752	8.55534	8.60481	8.7734	9.34243	8.67008	8.27962	9.23342	8.85948	8.80636	8.56693	8.82299	8.73382	8.75568	8.72462	9.22673	7.94178	8.71411	8.44985	8.29742	8.66706	8.57325	9.31818	8.19653	8.62278	9.02353	8.30442	9.02227	8.61457	8.53604	8.83622
ACP1	8.21836	7.21186	7.66458	7.68537	7.63704	8.07982	7.78258	7.29742	6.9244	8.09782	7.77106	7.91222	7.76737	7.87774	7.40877	7.6463	7.72407	5.63558	8.05102	7.98721	7.85408	7.84663	7.78973	7.71275	7.94252	7.88871	7.24321	7.64295	7.74477	7.41773	7.91481	8.04323	7.77274	7.41245	7.89667	7.77672	8.10003	7.75923	7.70137	7.81207	7.57648	7.8793	7.49201	7.6642	7.74177	7.80833	7.43914	7.57959	7.91591
ACP2	5.00898	4.89829	5.14505	5.15311	5.15694	5.32543	5.53932	5.43255	5.63119	5.6707	5.51854	5.34679	5.29916	5.12027	5.04169	5.28467	4.45407	5.69698	4.84688	5.24841	4.99243	4.77084	5.91092	6.10689	5.42207	5.46124	5.14381	4.89872	5.10971	5.5141	5.67837	5.5141	6.38051	4.84248	4.69106	5.5755	6.22473	5.58684	5.00005	5.18362	4.85326	5.20853	5.27092	4.82249	6.09437	5.10737	4.96425	5.31288	5.0874
ACP4	4.81735	3.98075	4.19505	4.31634	4.95696	4.98633	5.04013	4.12719	4.99102	5.74	4.88612	4.02863	4.65655	4.6415	5.89563	4.63975	4.40226	5.52682	4.47214	4.29691	4.11937	3.83187	5.52194	5.27636	4.25595	4.93102	4.98357	4.53543	4.66576	4.65995	4.96274	4.57802	5.96526	4.87012	4.40819	4.24344	5.64094	4.73396	4.50061	4.96095	3.71533	4.56734	4.57302	5.07036	5.58651	4.01874	3.7416	4.69516	4.30806
ACP5	10.5554	10.1581	9.7706	9.48793	10.2614	8.92169	9.66188	8.60843	8.85333	8.61933	9.59407	8.73856	8.2779	10.2951	8.75608	9.47495	9.78058	9.98094	10.36	9.92008	9.53926	10.0213	9.28781	8.4503	9.5462	10.1747	9.43299	8.81012	10.7963	8.15391	9.24601	10.4835	7.70866	9.7179	9.38085	9.5279	8.46897	8.4719	9.65122	9.65926	9.79444	9.86627	8.40509	9.38552	7.94273	10.6534	10.7899	9.15601	9.96773
ACP6	3.34408	3.489	4.2025	3.23609	3.65654	3.6701	2.98724	3.58436	2.89783	3.00783	3.9879	4.05504	1.28007	3.88433	3.93626	4.36991	3.99564	2.22715	3.73561	4.03446	4.03553	3.00313	2.15767	2.40351	3.82686	3.61345	2.88913	3.56684	3.50885	3.57035	3.98073	2.96875	2.35562	3.88142	2.42007	2.74537	2.45373	2.43582	3.9894	3.39321	3.7662	3.64199	3.02919	3.46957	2.60601	4.2137	4.49499	3.96445	4.42566
ACRV1	0.972399	1.225	1.50138	1.04127	1.03311	2.48736	2.01079	2.17387	2.34128	2.99009	1.63141	1.61527	1.6071	1.63682	1.62249	1.60212	1.62493	1.61825	1.62692	1.60902	1.64484	3.02883	1.61967	1.56449	2.62904	1.62563	1.2278	2.29343	2.40666	1.47819	1.31515	1.91347	1.6456	1.61973	1.64272	1.63635	4.07203	1.61487	1.56784	1.56402	1.53739	1.55414	1.65565	1.6046	3.33442	1.66321	1.64192	1.59939	1.62651
ACSF2	6.64362	6.38021	6.71528	6.52287	6.536	5.74946	5.63769	5.8156	5.92614	5.72589	6.28693	6.65361	6.13663	6.95143	4.89601	6.58796	6.02476	5.51597	6.66174	6.27506	6.04664	6.03936	5.61914	5.88276	6.53593	6.53351	6.52521	6.71988	6.38112	6.14537	6.36397	4.8625	5.06809	6.50498	6.64185	5.88663	5.31737	5.68885	6.27231	5.72919	6.07354	6.49068	5.58191	6.28686	4.53929	6.75168	6.85116	6.73114	6.81069
ACSF3	5.45287	6.1906	6.85284	7.06343	6.43302	6.23246	6.49798	6.87886	6.24857	5.86679	6.16997	6.54155	6.04102	6.75183	6.41491	6.99327	5.88574	5.80004	6.05094	7.07642	5.85904	5.945	6.04937	7.25271	7.18481	6.06917	6.20969	6.43331	6.71523	6.02411	6.62312	6.22154	6.23749	6.46093	6.33541	6.47669	6.51348	5.72351	5.73333	6.34558	4.73391	6.72568	6.08404	6.21259	5.92249	6.97151	6.96403	6.87131	7.0708
ACSL3	6.82576	7.21854	6.97599	7.04294	7.09263	6.6549	6.25797	6.7573	6.487	6.01053	6.6636	6.81653	7.44378	6.63757	7.17516	6.22414	7.12439	6.54934	6.76901	6.6947	6.87781	7.14124	6.47062	6.09943	6.28939	6.80498	6.7767	6.88213	6.8227	6.96663	6.73646	6.2622	6.49682	7.22008	7.22697	6.9029	6.30543	6.43767	7.03953	6.77839	7.31984	7.1658	6.94365	7.22149	6.52685	6.85786	6.68753	6.53876	6.48318
ACSL5	8.8187	9.10579	9.29982	8.97681	8.67672	8.48757	9.27341	8.76603	8.61393	9.10381	8.69281	8.97173	9.17335	9.56245	7.869	8.56035	9.09598	8.46706	9.14372	9.10715	9.42415	9.07016	8.93528	8.73199	9.15092	9.08005	8.95354	8.71779	8.85305	8.67235	8.65199	9.55123	8.18378	9.30155	9.51841	9.06493	8.19135	8.60522	9.14605	8.72553	9.21338	9.19573	8.90632	9.10077	7.77636	9.49267	9.3606	9.17453	9.22824
ACSL6	4.91542	5.20218	5.34067	4.94621	5.62413	6.18342	5.96863	6.02046	6.44897	6.323	6.29967	5.94285	6.31252	5.58922	5.0781	5.78704	5.56673	3.98354	6.32518	6.00579	5.44523	6.0275	5.48141	5.79308	5.95345	5.49448	5.71583	5.99186	5.20461	5.29232	6.34477	5.50813	5.91282	5.38552	5.6093	5.43308	6.12187	5.3223	5.73714	5.82424	5.58631	5.7119	4.92857	5.20321	5.94628	5.35267	5.18352	7.03263	5.78878
ACSM2B	2.63851	2.10696	2.95454	6.00441	2.50946	2.42167	2.64905	2.1255	1.92821	2.68098	1.74881	3.62738	1.64495	3.08966	3.58415	1.85018	2.03062	5.79958	1.65783	2.48141	2.21008	2.48861	1.84581	4.65344	3.11393	2.99639	2.18523	2.81838	2.52039	2.16553	4.55472	2.53489	4.9028	3.42617	1.32842	2.69577	5.1151	3.67854	3.02721	2.37944	1.61822	3.25552	2.21581	2.48456	5.0684	1.35324	1.35551	1.32396	2.22838
ACSM3	3.45246	4.13079	3.70182	3.22866	2.97671	3.01271	2.03641	3.33224	2.41898	2.09557	4.01402	3.04284	3.2218	2.94753	1.37785	3.78178	2.605	1.4063	4.24036	2.3261	2.97106	2.91604	3.22672	3.92487	3.66637	2.877	2.42943	2.57317	3.07504	2.54641	4.93754	2.68069	3.39974	2.82338	2.04356	2.03164	2.09481	2.64463	2.72838	3.07242	2.20614	3.47378	2.02774	3.95828	4.10371	3.9067	4.0465	4.60541	3.75508
ACSM6	2.82591	2.88406	2.66926	2.77805	2.45526	1.9787	2.21	2.53392	2.2248	2.28876	1.80809	1.85763	2.2211	2.12255	3.03751	1.83214	2.97535	1.86607	3.06925	3.15796	3.41015	2.2902	1.8298	3.0284	2.73268	2.30126	2.70065	1.92692	2.03773	2.46384	3.27048	2.49443	2.31777	3.40965	2.11328	2.07422	2.10306	3.16071	2.09929	2.13052	2.10122	2.67049	3.88316	2.62054	4.29997	2.07906	2.65489	2.10167	2.40631
ACSS2	6.31638	6.70953	6.46049	7.54035	6.76142	7.10468	7.08929	7.75742	7.38877	7.2198	7.36723	7.15934	7.01868	7.07479	7.97053	7.64377	7.19325	7.11863	6.65774	6.3139	6.32575	6.96253	6.91203	7.16524	6.84026	6.9068	6.56553	7.04352	7.04159	6.91385	6.6329	7.87902	6.14913	7.05869	6.69575	6.34802	6.52168	6.99421	7.00015	6.84625	7.17251	6.72306	6.71048	6.74005	6.62777	7.41003	7.39294	7.40065	7.40387
ACSS3	2.95162	2.82962	3.13568	2.74781	3.14461	2.55282	2.17379	2.77971	2.54329	2.29968	2.49244	2.51653	2.49303	2.46	2.43498	3.94107	2.47083	2.4442	2.46345	2.49437	3.34234	2.5139	2.47874	2.42294	2.58882	3.49931	2.31569	2.18593	2.37784	3.09327	3.3194	3.03348	2.456	3.23894	2.4194	3.23013	2.76371	2.42559	2.42275	3.46745	2.47327	2.56167	3.13497	2.83475	2.4275	2.58566	2.34755	2.41463	2.41646
ACTA1	1.28359	1.3184	2.09909	1.21487	1.84396	2.95165	1.90256	2.72527	3.31165	3.09642	1.42616	1.47794	2.21083	3.36116	1.46296	1.45277	2.67625	1.49031	2.27363	1.50574	3.43265	2.49839	1.44938	2.09022	3.47641	2.45213	1.22366	1.59284	2.19779	2.16203	2.58776	3.2785	1.73226	2.79899	4.11442	4.13295	1.72492	1.71454	1.71727	2.04273	2.5192	2.06593	2.22377	1.70611	1.70648	1.69543	2.8431	2.54391	3.43851
ACTA2	5.05055	4.6814	5.85096	5.5505	5.68126	4.81609	5.59782	5.01722	5.12093	4.87535	6.07357	3.48214	6.36555	5.03946	5.60553	4.95649	5.62454	5.64884	4.77602	4.72798	5.99666	4.55857	4.26435	5.60553	5.72568	5.289	5.90773	4.8922	5.62911	4.14113	5.50446	5.28105	4.95151	5.62786	5.92348	4.8525	4.95376	3.17935	5.29057	4.79278	5.21121	5.3386	3.75582	5.29181	4.96236	5.00013	6.09652	4.89646	6.40843
ACTB	13.97	13.9285	13.9171	13.9479	13.8313	13.022	12.9739	12.987	12.9278	12.9106	13.8424	13.3526	13.265	12.9556	14.0654	13.6221	13.2957	13.1469	13.5416	13.5224	13.3283	13.1111	13.6261	13.6115	13.6751	13.3591	13.4801	13.0941	13.0935	13.2464	13.5406	14.1586	13.2384	13.6649	13.2576	13.5399	13.2576	13.3957	13.2527	13.4901	13.2446	13.2996	13.2583	12.8503	13.1622	13.8797	13.5829	13.3088	13.3905
ACTG1	11.6277	11.2404	11.5627	11.3539	11.1364	12.1594	12.2378	12.2785	12.1198	12.0853	11.7079	11.357	11.7502	12.0369	11.4762	11.8237	11.9792	10.5938	12.0046	11.9289	11.8757	12.0029	11.8757	11.85	12.293	11.9988	11.6071	11.7116	11.7767	11.2746	11.9702	12.3375	11.3704	11.5388	12.2189	12.1263	11.2313	11.9687	12.3254	11.9129	12.023	12.1241	11.9774	12.07	10.7935	11.9486	11.7993	11.2492	11.636
ACTG2	1.59282	1.60653	2.10728	1.97023	1.33488	2.91015	2.66836	3.26931	3.18963	3.23575	2.83952	2.14498	1.92643	2.14503	1.62477	3.45331	2.70251	2.9115	2.35966	2.88647	1.46606	2.79008	2.68904	2.87437	1.48529	1.80707	2.33576	2.27602	2.46519	2.39854	3.3391	1.48976	2.47283	2.51331	2.88008	2.55269	1.6602	1.64808	2.63949	1.61763	2.04938	2.69549	2.11031	2.11647	1.60574	2.82652	3.13228	2.42354	2.30916
ACTL10	6.3404	6.08889	5.93076	5.70296	5.91235	5.70011	6.38378	6.30271	5.84269	6.00169	5.97912	5.96616	5.90561	6.28655	5.59038	5.86725	6.09924	5.51397	5.89195	6.27049	6.68468	6.15534	5.40818	6.56122	6.42543	5.79581	6.00619	6.0472	5.49371	6.54893	6.18406	5.85815	5.62688	6.28686	6.01938	6.23025	5.2963	5.79958	5.77474	5.79958	6.00114	6.14764	5.66503	5.86258	5.07206	6.22755	6.2333	6.12129	6.46704
ACTL6A	9.44383	9.73846	9.70664	7.46017	9.68933	7.09732	7.65326	6.23811	7.18732	7.22329	7.4774	8.17303	8.00339	8.82042	6.24094	8.01117	8.60522	7.6227	8.77073	8.76209	8.74538	8.59388	7.58897	8.1362	8.77723	8.29547	7.85037	8.01406	8.07782	8.15594	8.54402	8.25848	7.42368	8.39401	8.76318	8.48611	7.0867	7.46543	8.1073	8.32209	8.60753	9.08174	8.35727	8.77635	6.73327	9.17581	9.09578	8.84708	8.89197
ACTL7A	4.24239	5.40972	4.58511	5.6491	4.88788	4.57592	4.92705	5.23882	5.21407	4.53427	5.49765	3.77597	5.03557	3.24232	5.57747	6.10538	3.73876	7.33991	3.66117	3.90773	3.85347	6.30338	6.36475	6.87003	2.84646	4.93084	4.26466	5.46702	6.43042	4.15599	4.78112	4.42636	7.9558	3.89545	4.40527	4.82315	7.31779	6.325	4.76077	5.8841	3.27717	4.43639	5.77493	4.46037	7.7695	3.12204	3.61823	4.7063	4.0754
ACTN1	11.0475	9.54297	10.338	9.93754	10.0149	9.42071	9.90611	9.28402	9.22993	9.67412	10.4441	9.65233	9.87167	9.06954	11.2221	10.241	10.0666	10.0322	9.31314	9.44175	9.21514	9.88912	10.3048	10.1307	9.49621	9.51011	9.79313	9.71776	9.96917	9.29818	9.75287	10.4895	9.83916	9.77775	9.04256	9.76203	9.92707	9.8801	10.0942	10.1694	9.75129	8.80008	9.86141	9.34172	10.0613	9.51175	9.46347	9.26897	9.94937
ACTR10	7.05885	6.37197	6.78652	6.37912	5.89359	6.0743	6.30644	5.97609	5.92683	5.55377	5.94969	6.4851	6.86905	6.43495	6.62203	6.0752	6.4745	5.24137	6.30996	5.83221	6.18472	6.3459	5.67834	6.25957	6.34153	6.66687	5.96931	6.2538	6.27215	6.01159	6.71479	6.22787	5.53795	6.19338	6.3905	5.95812	5.13723	5.81206	6.62264	6.22171	6.61192	6.67881	6.41585	6.40634	5.98713	6.6065	6.71775	6.43889	6.54629
ACTR1A	8.20637	7.44488	7.40536	7.90403	7.56887	7.25004	6.64758	7.23313	7.15866	6.74781	7.66868	6.91171	7.64482	7.70057	8.14446	7.46945	7.37345	6.86976	6.96446	7.13707	7.16772	6.97666	7.29167	7.8284	7.68088	7.15665	7.47016	7.08427	7.51454	7.37573	7.20797	7.50376	6.77412	7.13366	7.04015	7.17813	6.81035	7.07493	7.31636	7.2573	7.34573	7.12601	6.97234	6.86338	6.76016	7.93919	8.0043	7.81818	8.13031
ACTR1B	8.0902	7.714	8.03076	7.20353	7.60471	7.62071	7.43153	7.54419	7.91236	8.02603	7.33389	7.72996	7.94292	8.27705	7.3288	7.72048	7.77148	6.78263	8.19527	7.84871	7.67937	7.838	7.5752	7.25832	8.31838	7.79279	7.45284	7.86296	8.06982	7.7232	7.52785	7.62794	7.14149	7.26687	7.34647	7.71465	7.6667	7.79418	7.50216	7.5911	7.67421	7.74876	7.53708	7.1652	7.24253	8.49212	8.27127	8.19965	8.35187
ACTR2	7.98696	7.57345	7.27287	7.29009	7.33247	8.16128	7.61111	7.79723	8.01833	8.08531	8.16406	7.6766	7.2565	7.7917	7.55098	7.17555	7.96613	7.16019	7.89374	7.8977	7.74838	8.06461	8.02147	7.59365	7.75179	7.71882	7.50359	7.56009	7.72126	7.46403	7.69444	8.34921	7.72284	8.13129	7.92251	7.78439	6.70952	7.2788	8.00266	8.02159	8.16162	8.07023	7.75284	8.10255	6.84365	7.35238	7.47769	7.28416	7.4869
ACTR3	11.0864	11.1	11.0332	10.8826	10.7887	10.6349	10.6112	10.1607	9.46061	9.08175	10.0745	10.7305	10.2672	11.2605	10.3098	10.2912	10.6644	9.77133	10.6159	10.6161	10.9897	10.981	10.0824	10.2118	10.901	10.5626	10.1481	10.1618	10.2234	10.3065	10.6011	11.5175	9.85609	11.0323	11.0522	10.3753	9.5404	10.1189	10.7458	10.4577	10.787	11.04	10.8625	10.9854	9.62661	10.9325	10.9437	10.7945	10.7405
ACTR3B	5.0127	4.83613	5.16017	5.79288	4.80733	5.72202	5.35051	5.60688	5.7791	6.24141	5.57545	5.58447	5.70195	5.16537	4.9067	5.30101	5.4607	5.68557	5.58253	5.48637	5.52507	5.36115	5.14562	5.35644	5.89836	5.36115	5.01254	5.37858	5.45127	5.55299	5.60116	5.63782	5.87823	5.47435	5.67979	5.42339	6.0025	5.49583	5.51147	5.61544	5.33895	5.50503	5.16207	5.67162	5.81439	5.57104	5.57572	5.68985	5.99854
ACTR3C	3.72361	3.93095	4.08089	3.90492	4.41868	4.3477	4.53166	4.05179	4.56337	4.73134	4.08269	4.28714	4.51487	4.64483	4.60648	3.84156	4.66722	3.77811	4.11446	4.30898	4.25197	5.71364	3.84544	3.32308	3.63684	3.88071	3.92952	3.7115	3.98575	5.11806	4.55215	4.07119	3.22596	5.60261	3.70437	4.50297	3.23326	3.39063	3.84934	4.11852	4.69962	4.12505	3.79859	4.90677	4.12706	4.29173	4.10135	4.16128	4.00543
ACTR8	4.39626	4.53619	4.60353	5.38666	5.39489	4.36441	3.78466	4.91239	5.54956	4.58431	4.30165	4.5163	4.75761	5.43772	3.77055	4.49811	5.14556	4.31945	5.31779	4.36811	4.9926	4.99036	4.65989	4.59968	5.19597	5.24723	4.94607	4.53375	4.9347	4.55201	4.9496	4.60297	4.02451	5.21803	5.28576	4.42814	3.30201	4.52679	5.08203	5.07163	5.14141	5.37218	4.91212	5.18921	3.28084	5.30217	5.06073	5.0042	5.04108
ACVR1	5.53803	6.05634	6.26205	6.2357	6.65658	6.14517	6.17682	6.34676	5.33864	5.6342	6.42055	5.80811	6.14686	6.22323	4.40693	5.39791	6.56027	5.98923	6.40067	6.06299	6.18966	6.5079	5.64459	6.06113	6.61456	5.76108	6.53546	6.33832	6.1626	5.73403	5.3331	6.06576	5.44914	5.96807	6.51046	5.71886	5.6733	5.32798	5.90285	5.97182	5.69725	6.63542	6.13584	6.01974	5.61407	6.92429	6.80337	6.78203	6.79001
ACVR1B	3.07665	2.69761	3.52465	3.28972	2.52584	3.39563	3.03562	3.6022	3.36205	3.12959	5.28386	3.93436	1.86572	3.11922	4.45659	3.49984	3.35339	2.62769	2.70995	1.90426	3.36827	2.96198	2.89133	1.88872	3.13789	3.62745	2.89134	3.03516	2.90932	2.91316	3.05686	4.18728	2.18927	3.89579	4.5706	2.95949	2.23605	2.16553	3.79721	2.57729	4.07804	3.53896	2.20285	3.24966	2.14827	4.38527	4.36268	3.68179	3.6162
ACVR1C	2.90922	2.52236	2.27887	3.38992	2.20866	3.44396	3.45016	3.79479	4.09241	3.99507	3.29518	4.07146	2.93291	3.72662	1.91817	3.66074	3.99282	1.9566	4.52192	4.42611	2.96127	2.67985	1.92283	1.92941	4.12891	3.1856	3.21707	3.91983	3.14785	3.60719	3.23343	2.09227	3.37927	1.92697	3.94232	3.78729	1.95303	3.46571	3.02085	2.77337	2.6777	4.26367	4.08666	2.99099	1.90752	3.63129	3.44632	2.49563	3.55698
ACVR2B-AS1	3.19141	3.19175	3.32083	2.59676	2.85008	3.67531	2.59166	3.15377	3.83513	3.88345	3.03707	2.83486	2.88778	2.87485	2.81255	4.76474	2.84126	2.83848	4.10073	2.87377	3.59345	3.24529	2.84307	2.82965	4.09576	2.84551	3.58995	3.80877	3.59102	3.23258	2.71024	2.51178	4.4634	3.95789	4.63223	2.929	3.76971	2.89663	2.70859	2.63618	2.70397	3.14889	3.39601	3.94646	2.71225	3.21275	2.76149	2.80673	2.70859
ACVRL1	3.14844	3.62041	4.07522	3.5493	3.47731	3.86414	3.82878	4.10844	4.11435	3.99678	5.15341	3.40849	3.312	2.51444	3.95465	4.3528	5.4761	5.13359	2.28839	3.4311	4.30699	3.71608	1.03585	4.48383	3.92784	4.03182	5.03307	3.328	4.49571	3.46357	3.8533	2.47663	2.42546	4.85188	3.95304	4.81383	2.43733	2.42866	3.11316	4.07079	4.75363	4.80641	2.42811	3.10222	2.40833	4.7523	5.84317	2.43408	5.23026
ACY1	6.42763	7.07387	6.25725	6.65982	6.66577	6.51808	5.96176	6.57703	6.4862	6.40849	5.692	5.94624	6.81109	6.74518	6.13422	6.60538	6.26486	6.29604	6.78674	6.83255	6.55866	6.51889	6.27504	6.79638	7.06943	6.74057	6.11738	6.84357	6.91937	6.06065	6.42573	6.62026	5.78235	6.61453	6.69166	6.42847	5.62984	6.19414	6.49919	6.27588	6.41477	6.21685	5.93977	6.26421	5.88249	6.95076	7.00157	6.77896	7.1679
ACY3	7.12533	7.27248	7.07234	7.37605	7.30276	6.22742	6.48752	6.6013	5.9248	6.13471	6.02104	6.77197	7.06834	5.80542	8.34258	7.4191	6.26574	8.82701	5.96739	5.97299	5.76716	5.80451	8.07299	8.52222	4.68263	6.63668	7.35117	7.29884	6.79814	7.07638	5.72757	6.30696	9.08634	5.86294	6.00303	7.12308	8.85176	8.41165	6.20942	7.5029	5.30101	5.87341	7.2673	6.06509	8.87282	5.33334	5.5788	6.52807	5.65408
ACYP2	7.79415	6.75949	7.12671	6.91647	7.09151	6.83107	6.4987	6.90587	6.53521	6.01631	6.41996	7.37292	7.06095	6.94521	6.29227	6.38319	6.81121	6.78039	7.14024	7.19029	7.10646	6.98214	6.52837	6.87837	6.98603	6.85976	6.91693	6.87071	6.67033	6.98795	7.39809	6.32921	6.33007	7.17224	7.37907	7.56516	6.21132	7.12272	6.81518	6.13478	6.7856	7.05571	6.9703	7.10103	6.11002	6.75234	7.05614	6.24319	6.91146
ADA	10.0866	10.3937	10.1815	9.63014	10.523	9.54495	9.45918	9.66581	9.49886	9.66923	9.72156	9.99417	9.6527	10.0302	8.79095	9.5763	9.55963	9.45127	10.0028	10.4628	10.3466	10.0435	9.99337	10.0982	10.2066	10.3521	9.91586	10.1508	9.99406	9.24523	10.1559	9.67288	9.0755	10.1754	10.3943	10.1607	9.04084	9.58729	9.93066	10.048	9.95233	9.74497	9.87428	10.0875	8.84706	10.1439	10.684	10.3892	10.138
ADA2	10.5946	10.6885	10.6377	10.8768	10.489	9.91362	10.0454	9.92295	10.1541	10.0722	10.5231	10.3063	11.6251	10.1438	8.77229	10.5093	10.1771	10.2186	10.4234	10.6698	10.1538	10.6713	10.2562	10.3615	10.4962	10.4877	9.64068	11.2604	10.9448	9.50757	9.5482	10.6815	8.96493	11.2723	11.184	10.2962	9.41532	10.1005	10.2428	10.064	10.3033	10.4399	9.85474	10.3835	8.89503	10.5347	10.5928	10.1766	10.7011
ADAD1	2.68989	2.58556	2.41692	2.54448	2.72058	1.53199	2.90922	2.20814	1.76105	2.34254	2.24941	2.21783	2.19291	2.25663	2.18834	2.23488	2.18261	2.27861	2.21853	2.27013	2.25356	2.29065	2.23485	3.02353	2.22451	3.41634	2.69831	3.30277	1.89997	2.15697	2.75935	1.41357	2.10604	2.01548	2.0461	2.12606	2.11201	3.48334	2.03962	2.03337	2.07417	2.25361	2.02098	2.01485	2.0268	2.05494	2.01008	3.0878	2.02684
ADAM11	4.1339	3.39708	3.11995	3.07661	3.1304	3.2494	4.49538	2.89063	2.56656	3.20499	3.32262	2.47452	2.85701	3.39006	2.9251	3.96786	3.80063	3.23472	3.2889	3.20716	3.08166	3.30142	3.77846	4.60674	3.29721	2.69553	3.17248	3.82586	3.33829	3.29687	3.9169	2.45551	3.59685	3.4574	3.3781	3.03721	2.132	2.67593	3.59019	3.53579	3.57901	3.15965	3.27426	3.35368	3.22833	2.86297	3.09602	3.48189	3.31124
ADAM12	3.66132	2.96943	3.56043	2.8201	3.57089	5.03459	4.83147	5.06218	5.19042	5.12471	3.94996	4.48371	3.07975	4.071	2.92354	3.5885	5.2929	3.10523	4.95733	4.79728	5.8389	4.83519	2.93981	5.04909	3.91835	3.98762	3.72407	3.85314	4.1835	3.22707	3.79421	6.30721	3.29591	4.80143	4.19928	5.34088	3.70456	3.58217	5.32146	3.5557	3.96079	4.67365	3.28117	4.65523	3.50399	4.60948	4.39995	4.11299	4.10541
ADAM15	6.78137	7.07086	7.49574	7.32755	7.27957	7.45396	7.92706	7.6562	7.34259	7.19945	7.71808	7.2062	7.47423	6.8411	6.90289	6.91279	7.51042	6.15567	7.04044	7.21561	7.31415	8.15165	7.38619	7.83498	7.70083	8.38085	7.36009	7.30653	7.28734	6.89995	6.77962	8.43506	5.94156	7.75551	7.52272	6.30057	7.26969	6.78102	7.04332	7.17302	7.60351	7.61144	6.69623	7.12036	5.82478	8.0557	7.78053	7.53882	8.17774
ADAM18	2.33404	2.46159	2.09541	1.78129	2.37361	2.00357	2.12899	2.32137	1.78965	1.96007	2.03162	2.04793	2.00806	2.06531	2.0218	2.01742	1.97537	2.32721	1.99334	1.99456	2.02745	2.03159	2.05545	2.00968	2.03624	3.13367	1.86319	1.83697	1.83802	2.33122	2.864	1.97619	1.93734	2.61143	1.99468	2.39288	2.089	2.29691	1.98256	1.91538	1.95336	2.01344	1.9152	1.92641	1.93278	1.95579	1.94395	1.94459	1.91065
ADAM20	4.37679	4.53041	4.17454	3.74535	4.10413	3.43838	2.64547	3.50567	3.24802	3.09221	4.293	3.87759	4.12241	5.80026	2.85621	3.09247	3.89581	2.8129	3.69556	3.24608	3.22959	3.45631	4.09097	2.12344	3.91541	4.47965	2.99031	3.64486	3.64454	4.12301	3.05325	4.66386	2.06559	4.2748	5.01209	2.89496	2.13038	2.08323	2.80818	3.34327	2.53177	3.83883	3.64378	2.6793	3.8844	4.21036	3.88781	4.0723	4.58601
ADAM21	1.90198	2.14677	2.50264	2.21784	2.27624	2.46459	2.31256	2.33696	2.75561	2.64826	2.27526	2.25307	2.67728	2.27644	2.25658	2.26346	2.26071	2.26528	2.25459	2.27204	2.2658	2.27521	2.26969	2.40539	2.26162	2.76485	2.19547	2.41006	2.4488	1.93565	2.28869	2.82903	2.26214	2.25676	2.2616	2.26047	2.25572	2.25871	2.59691	2.89655	2.23268	2.21909	2.27827	2.25443	2.25128	2.27645	2.27652	2.24535	2.24895
ADAM22	3.36149	4.01428	4.2276	4.01232	4.18144	3.35847	3.46159	3.51118	2.92032	2.85775	4.0735	3.53796	4.13041	3.33452	3.82873	2.93469	4.13738	3.5487	2.28705	3.28039	4.06541	3.26641	3.95098	3.35773	4.06846	3.55319	3.54521	3.74149	4.18008	4.15305	3.45844	2.39142	4.40692	3.12725	4.12667	3.14267	3.56216	3.29525	5.04792	3.97142	2.95857	3.62078	3.73275	3.63173	3.07363	3.77967	3.67111	2.91523	4.38937
ADAM23	2.2492	3.28583	3.11285	2.55471	3.16736	2.9256	1.40055	2.66472	3.21494	2.63742	2.80183	2.81604	3.42381	3.71614	2.20138	2.29361	4.27214	2.37359	3.39466	2.45245	2.67984	2.46101	2.06053	1.69626	3.16421	1.67935	2.53614	2.79493	3.21445	2.34175	2.76319	2.65351	4.10792	2.39626	1.71475	2.98753	3.93468	2.59775	1.91249	3.25557	2.66615	3.31537	2.48527	1.73412	2.92302	2.56759	3.02834	4.18542	3.44919
ADAM28	4.74116	4.67516	4.61802	4.48277	5.06208	6.45916	5.60985	6.10046	6.83137	6.95939	5.77248	6.21806	5.65026	6.184	5.42889	5.44022	6.59709	4.4532	7.23099	5.98642	5.17438	5.27517	4.78452	3.79614	6.2407	4.9648	6.22307	6.3025	5.02557	6.13081	4.41826	5.19768	4.59442	5.5359	5.61352	5.44068	3.32104	4.67598	5.80691	4.7665	5.12908	6.34026	4.90767	6.02925	4.45275	6.70056	6.797	6.47875	6.35731
ADAM29	2.64401	2.8865	2.83595	3.06202	3.31701	2.15862	2.60316	2.34031	3.35801	3.19893	2.53213	2.67226	2.54559	2.53944	2.86793	3.04602	2.78823	3.02517	2.49588	2.54139	4.166	2.5457	2.82709	2.97711	2.69947	2.62498	2.82485	2.68365	2.09276	2.77449	2.9584	3.60205	3.5911	3.19763	2.52883	2.52798	2.56815	2.54724	2.67634	2.52733	2.53556	2.63242	2.76428	2.81222	3.63754	2.5382	2.7595	2.47792	2.72448
ADAM30	2.99551	3.18625	3.0451	3.81342	3.49724	2.93096	3.23877	3.26086	3.05154	3.01436	2.92928	2.92559	2.88872	2.90039	2.90307	2.89535	2.89244	2.90979	2.87842	5.46318	3.03486	2.86887	4.08345	3.38416	2.89467	2.91166	3.34582	3.39366	3.4488	3.17832	2.94888	2.98073	2.7826	2.86773	2.89049	2.9555	2.91614	2.91433	2.87322	2.83952	2.90266	2.8671	2.77975	2.84056	2.85757	2.9182	3.36047	3.4854	4.09315
ADAM33	4.95525	7.13608	5.64929	5.69925	6.61153	4.98188	4.58697	5.04265	4.5841	5.1159	5.85297	5.08566	5.49679	4.45456	6.54379	6.19459	4.76568	7.11826	4.69182	5.16673	5.02307	4.43068	6.53677	6.72728	3.46386	5.53772	5.82072	5.95955	5.53671	4.1892	5.36012	5.74327	7.5458	4.53805	5.03172	5.59846	7.32284	7.45855	5.72129	6.86621	5.4593	5.49495	5.91743	4.62738	7.59708	3.76526	4.06497	4.47286	4.18487
ADAM3A	1.43711	2.55829	2.73095	2.9825	2.33805	2.42688	1.27742	2.14502	1.92615	1.29864	3.96045	1.90048	1.81723	1.95467	1.86273	1.84691	1.76306	2.31701	1.81332	1.87731	1.94573	1.95945	2.15782	2.35704	2.28848	1.83412	1.80738	1.73574	1.78836	1.89771	3.05841	2.35182	1.85099	1.82467	1.92483	2.96021	1.81491	2.49919	2.0678	2.51328	1.7068	1.73001	2.72218	2.33578	3.15124	1.75397	1.75928	1.81565	1.72888
ADAM5	2.22671	2.76265	2.62127	2.5291	2.2099	2.24959	2.37959	2.26666	2.02552	2.04759	2.43809	2.3337	2.22574	2.25096	2.22884	2.23094	2.22718	2.25745	2.24487	2.3758	2.41366	2.25026	2.23043	2.08961	2.23671	2.87707	2.36158	2.16614	2.39451	1.88652	2.73265	2.39197	2.24381	2.2021	2.23161	2.2287	2.25903	2.218	2.32882	2.19066	2.22877	2.31035	2.82994	2.20454	2.68596	2.26547	2.22165	2.23526	2.22316
ADAM8	6.15062	6.24861	6.12673	6.37731	6.48928	6.83872	6.34044	6.87861	7.42592	7.36682	7.13309	7.14484	6.42268	6.81539	8.66004	6.57553	6.86744	6.92718	5.93877	6.15395	6.19272	6.37515	6.51709	5.721	6.23561	6.33246	7.05766	7.5068	6.99792	6.39712	5.26986	6.35902	5.64904	7.14982	6.59283	7.26505	7.29048	7.03048	6.70307	6.22981	6.79674	6.29018	7.07145	7.08192	7.21088	5.77882	5.47258	5.42007	5.39984
ADAM9	3.19999	3.01242	3.24589	3.20893	3.29382	2.64856	2.66838	2.46476	1.57346	1.43143	3.81476	2.24591	2.22463	2.82695	2.22908	2.25658	2.19379	3.89781	3.83722	2.64988	2.31043	2.24952	2.24003	2.24401	2.65349	2.69513	2.44648	2.44883	2.52121	2.64122	2.48548	3.53379	3.24437	3.46952	2.39745	2.34565	3.70748	3.27893	2.41339	2.28143	2.21732	2.36492	2.53109	2.18621	3.50866	2.25534	2.81304	2.18173	2.1597
ADAMTS1	5.22541	3.93419	4.09022	3.7198	4.52918	3.21619	2.36052	3.13833	3.14657	3.03588	3.13291	3.20451	5.44695	4.0402	3.76306	1.93038	2.45537	2.8436	3.09087	3.84465	5.46214	2.53847	3.37721	4.38151	4.10889	4.55205	4.5481	2.96999	3.1805	2.55896	3.18746	5.37793	3.106	4.42242	5.0011	4.10032	2.99045	3.74147	4.40479	3.72608	5.42489	2.70052	3.53683	5.36856	2.10875	4.32057	3.83999	3.35243	3.81594
ADAMTS10	8.03352	7.19882	7.10567	7.31289	7.47461	8.37515	8.31959	7.92703	8.05563	8.09091	7.77651	7.39154	7.34066	8.63135	8.15041	7.53579	7.43647	5.43633	7.79447	8.4439	8.5401	7.37648	8.98494	7.96829	8.3664	7.63331	7.98231	8.19565	8.50669	7.90318	6.58344	7.47785	11.0823	7.1497	8.27577	8.94717	7.44087	7.77323	8.04692	8.10131	7.98293	7.73586	7.68184	8.31414	6.64861	8.40132	8.26446	7.43538	8.08332
ADAMTS12	2.74226	3.04147	2.49437	2.64767	2.59559	2.57153	2.26472	2.52703	2.33033	2.05519	2.31008	2.221	2.63535	2.24897	2.22158	2.29058	2.28472	2.23953	2.26085	2.29282	3.34745	2.29155	2.31859	3.48234	2.26315	3.32227	2.49515	2.97896	2.81844	2.81568	1.76494	2.26878	2.38045	2.38345	2.35992	2.40186	2.47587	2.40954	2.41068	2.37105	2.45537	2.34038	2.41121	2.37981	2.36363	2.44014	2.41122	3.09276	2.37314
ADAMTS13	3.64128	3.50472	3.68814	3.53218	3.58774	4.48203	4.35549	4.27496	4.88199	4.91525	4.19069	5.15304	4.32292	3.94735	3.7445	3.26206	3.98133	4.04175	4.20044	3.87602	4.03813	3.7168	4.31716	3.81401	4.58147	3.99473	3.579	4.17944	5.00932	4.26645	3.64923	3.83605	3.70017	4.12648	3.69569	3.94496	2.67292	4.20997	4.61624	4.96548	4.80804	3.96846	4.07108	4.03323	5.12409	4.5121	4.33854	4.21465	4.23594
ADAMTS15	2.7033	2.48051	2.60661	2.756	2.44631	1.94906	1.73781	2.06223	1.70348	1.93011	2.09811	2.15436	2.10456	2.19149	2.15285	2.13094	2.08006	2.17626	2.09647	2.16354	2.12525	2.16774	2.1422	2.29063	2.13107	3.24425	2.12449	2.38683	2.31109	3.03108	1.92866	1.65629	2.21771	2.21887	2.25481	2.19136	2.1847	2.22131	2.15875	2.23499	2.11394	2.13184	2.21871	2.22034	2.20954	2.16362	2.18268	2.17414	2.14618
ADAMTS18	2.18304	2.34298	2.22011	1.93651	2.42352	2.27136	1.23494	1.81358	2.07286	2.04988	1.96118	1.96147	2.78602	1.98377	1.932	1.96106	2.33248	2.01447	1.94708	2.00111	1.9722	2.01908	1.9607	1.84545	1.95558	1.95507	2.3025	1.48159	2.15703	2.41855	1.76989	2.14388	2.00558	1.95373	1.99038	1.99085	2.04473	3.18078	1.9814	1.98274	1.99363	1.94993	1.95	1.95029	1.96617	1.9815	1.91333	1.99087	1.95102
ADAMTS19-AS1	4.7494	4.7304	6.79732	4.88597	5.56902	4.42711	3.46094	5.83094	4.57908	4.06271	7.03199	4.01283	5.36534	2.46452	3.29602	6.67113	3.81691	8.66701	3.77942	5.01415	2.75643	3.57738	6.42461	7.43519	3.07271	5.49119	4.86334	4.78892	4.81278	4.85599	5.12315	4.95925	8.3496	3.83808	4.17859	4.6047	8.1415	7.52912	4.04891	6.29194	3.67687	3.79555	5.63	3.94656	8.30108	1.49872	2.28363	5.05952	3.55322
ADAMTS2	2.44846	2.77809	2.16128	2.67695	2.32946	3.97122	3.98093	4.01037	4.03593	3.98805	3.24444	2.70738	2.83197	2.50261	4.73095	3.18661	4.63876	2.50178	3.38352	3.85296	2.51336	2.4946	3.20991	4.31174	2.65265	2.50744	4.15075	3.71698	3.35969	2.94712	2.00856	3.22217	3.28951	2.66466	2.67055	3.29607	4.2493	3.80042	2.86011	3.60199	3.9235	2.98233	3.1642	2.65371	4.63312	2.74279	2.72343	2.68514	2.70506
ADAMTS7P1	2.59457	3.06279	2.85145	3.13887	3.10584	3.03969	3.26118	3.36616	3.64787	3.57674	2.77829	4.54748	2.73808	3.72737	2.73351	3.94706	3.38893	3.29267	2.79775	2.74283	2.75865	2.74813	2.73624	3.35411	2.73697	3.1235	2.11318	3.18738	3.46769	2.97554	3.42963	3.77131	3.16472	2.76579	2.89716	2.9231	3.63372	4.68422	2.71709	3.28031	2.72666	2.94877	2.70432	4.0775	2.76836	3.18453	3.29832	3.27497	3.48451
ADAMTS8	2.3124	2.88561	2.58015	2.67206	2.67176	2.14402	2.60957	2.42695	2.36097	2.08115	2.41595	2.51619	2.36263	2.87787	2.34307	2.54696	2.24615	2.65842	2.26875	2.50628	2.41324	2.79408	2.39396	2.34385	2.34462	2.34896	2.46958	2.11561	2.08637	2.14181	2.70879	3.27148	2.44593	2.49589	2.73885	2.44805	2.93852	2.63975	2.19417	2.31083	2.13012	2.16515	2.22617	2.30921	2.43417	2.25883	2.21237	2.29997	2.40849
ADAMTS9	2.55048	2.82193	2.59964	2.51266	2.63735	2.06706	1.93236	2.58939	1.92743	1.57746	2.54031	2.18333	2.4272	2.31124	2.19484	2.3567	2.25519	2.25216	2.25023	2.37138	2.31802	2.42206	2.26785	2.25668	2.2569	2.26798	2.00835	2.51122	2.69934	1.63717	2.22376	2.92989	2.86961	2.25376	2.27534	2.39171	3.06243	2.37951	2.21918	2.0975	2.18934	2.0578	2.25491	2.3296	2.14914	2.65906	2.33911	2.32151	2.22923
ADAMTS9-AS1	2.58083	2.50337	2.38986	1.80518	3.46312	2.31223	1.76509	1.80899	2.34705	2.00201	1.95912	2.884	3.2147	1.98259	2.64826	2.00772	2.01971	2.43422	2.10547	1.96964	1.93301	1.9958	2.54493	2.95766	1.94782	1.92091	1.81389	1.87945	2.85607	2.23718	2.0309	2.91335	2.15132	2.36238	1.98027	2.25143	3.33654	2.36836	2.32249	2.50684	2.1127	2.10758	2.7909	2.02598	2.48492	1.9525	1.79411	1.82617	1.78414
ADAMTS9-AS2	2.67534	3.25418	3.11875	3.46945	3.57474	3.26634	3.37016	3.32553	3.63492	3.43556	2.90651	3.10597	3.43205	3.61984	4.12737	3.27758	3.10988	4.47217	2.90811	3.08731	3.518	2.91218	2.90557	3.23464	2.90659	2.91186	3.19812	3.605	3.61506	3.24555	2.66122	3.58981	3.45551	3.76884	2.65824	3.46286	3.88739	3.62169	3.39764	3.32481	3.42636	3.41757	3.39311	2.61677	3.95641	3.11693	3.02973	2.64235	2.97386
ADAMTSL1	2.62949	2.56013	2.50327	2.6507	2.51809	2.27658	1.46774	2.41416	2.26774	1.9161	2.21943	2.09703	2.1929	3.31265	2.14241	2.17485	2.50058	2.15836	2.06021	2.15346	2.43371	2.16968	2.17768	2.00247	2.64725	2.37282	2.19304	2.10471	2.56232	2.24978	1.87274	2.91594	2.22163	2.2026	3.76216	2.23505	2.17691	2.23482	2.17364	2.15138	2.16001	2.11222	2.21055	3.26823	2.18662	2.24258	2.22274	2.11686	2.19685
ADAMTSL2	4.05448	4.0643	4.16928	4.55868	3.79357	4.32841	4.7391	4.41788	3.44189	3.83078	3.10203	4.7915	4.0035	4.18144	4.23595	5.35577	2.96235	5.46868	4.55488	3.62689	2.94872	3.46455	4.1561	4.92892	3.95998	4.20682	4.44456	4.84953	4.15225	5.29338	3.78762	2.66081	4.53774	4.16233	4.11359	5.57845	5.11228	3.88751	3.05345	3.48421	3.03696	3.89656	4.89303	3.81959	6.17247	3.39444	3.16545	3.14626	3.35648
ADAMTSL4	4.70236	4.8303	5.14629	4.80005	4.51513	5.6747	5.02301	5.48873	5.85344	5.69258	5.83699	5.46207	6.21371	4.7159	5.06978	5.81693	5.21153	5.56582	3.88955	4.57784	5.16083	5.65115	4.87037	5.61412	4.4128	4.73823	5.32625	5.88613	5.56779	4.80605	4.54578	4.9387	3.38771	5.05735	5.55236	4.51328	4.31357	4.42558	5.28486	5.31679	5.63173	5.43004	4.55672	5.30911	5.12327	5.70976	5.54148	5.65635	6.18869
ADAP2	8.09618	8.58805	8.77285	10.1087	9.10789	8.6036	8.3261	8.45432	8.17991	8.09271	9.22919	8.88257	9.78024	8.40986	7.62304	8.83215	8.97923	8.93303	8.48386	8.03644	8.1115	8.90537	8.4811	9.17676	8.28889	8.50211	8.30403	8.34422	9.11487	8.07591	8.81282	9.15347	7.51745	8.76117	9.10157	8.07931	7.67479	8.19101	8.6454	8.33444	8.39564	8.63686	7.81576	8.39427	7.84777	8.83037	9.01585	8.90722	8.84892
ADAR	10.9724	11.7366	11.1781	11.1781	11.5815	10.6749	10.5858	10.5331	10.3386	10.7513	10.9283	11.0025	12.2798	10.717	11.5898	10.6981	10.5374	11.2664	10.8527	10.8597	10.6366	11.0476	11.1488	10.6309	10.6548	10.7871	10.878	11.0489	10.7194	11.1129	11.1386	10.7793	10.2397	11.3748	11.5209	11.1912	10.595	10.9616	10.8231	10.7785	10.6784	10.4372	11.0276	10.9895	10.8546	10.8445	10.908	10.7911	10.858
ADARB1	5.92243	6.4547	6.40996	6.08684	6.23123	5.55149	7.11492	5.52748	5.4209	6.32985	6.17224	6.19488	6.37463	6.08	5.03422	5.25316	6.27641	5.73585	7.0143	6.46943	6.08534	5.77969	7.22399	5.94505	6.34611	5.80745	6.20485	6.28902	6.72046	5.96133	5.83061	5.66187	5.46906	6.12269	6.28232	6.49346	4.32773	5.06405	6.23517	6.0848	6.39831	6.59205	5.91299	6.33777	4.97415	6.53598	6.66649	6.5456	6.68408
ADARB2	2.44221	2.87365	3.19056	2.7658	3.17172	4.00699	3.24333	3.95153	4.16681	4.2659	3.83967	3.81958	2.55722	3.78288	4.05834	3.82178	3.59175	4.7392	2.24995	3.56473	4.84991	4.45978	2.24362	2.28085	2.25692	2.23274	3.40238	3.35918	3.47661	2.73317	3.50387	3.96671	2.36409	3.54688	3.1201	2.35862	2.36085	4.17446	4.45127	4.30884	3.40512	2.95214	3.5699	3.1956	4.22702	3.01623	2.32585	3.54344	4.15037
ADARB2-AS1	10.8773	9.15318	8.26029	7.53284	8.06536	10.376	9.72326	9.94896	10.8566	10.729	10.3223	9.18957	9.09073	7.62575	9.86387	11.1414	7.78546	12.8641	8.45012	9.14428	8.48615	8.43397	11.4545	12.4145	7.40529	10.1192	9.7451	9.3812	9.37135	9.57375	9.50512	9.66854	12.5415	8.02558	8.6023	9.60553	11.7743	11.8598	8.89469	11.5811	8.03341	9.20759	10.419	8.36706	12.3651	7.49256	7.60205	9.97296	8.4773
ADCY1	2.11735	2.78944	2.81017	1.99375	2.98157	2.00919	1.76199	1.91325	2.01607	2.27405	2.01608	2.01461	4.96953	2.00453	2.00984	1.99074	2.00784	2.00221	2.01306	1.96609	2.01903	1.97754	1.99052	1.90982	2.00229	3.14972	2.44015	3.16668	3.1983	1.04249	2.28534	1.53303	2.17984	2.19244	2.23348	2.21489	2.20018	2.24356	2.17337	2.1027	2.77692	2.14125	2.12845	2.15807	2.18555	2.29225	2.27121	2.23479	2.26719
ADCY3	7.15088	7.36255	7.41928	7.12033	6.31942	7.64649	7.2536	7.56117	7.5671	7.53348	7.44989	7.30931	7.99285	7.34165	7.24716	7.25278	7.69656	6.81135	7.48215	7.63534	6.86745	7.22757	7.1628	7.03567	7.28099	7.19427	6.8685	7.3472	7.14454	7.09386	7.923	7.35626	6.77469	7.35566	7.31955	7.32987	7.0659	6.82917	7.45373	7.56453	7.21895	7.23383	6.87135	6.995	6.75283	7.78229	7.60444	7.42936	7.44697
ADCY4	6.58705	7.12445	7.21651	7.13777	6.6804	6.53483	6.20204	6.67323	6.49161	6.283	6.94616	7.25237	6.83951	6.51447	7.90792	6.81269	6.34612	7.99116	5.81315	5.75401	6.12983	6.40053	7.02628	6.94723	5.92047	6.53869	7.47575	6.94642	6.89208	6.70382	5.32624	6.73006	7.99215	6.13287	6.43475	6.22017	7.21899	7.33891	6.38794	7.58263	6.35788	6.01308	6.69246	6.36302	7.67775	5.99288	5.99451	6.49659	5.77192
ADCY5	2.15382	2.53519	2.58487	2.55792	2.82415	2.34842	1.70588	2.34752	2.70736	2.09881	2.26022	2.34499	2.23403	2.58175	2.22342	2.37676	3.26969	2.43443	2.16379	2.3205	2.264	2.47492	2.25809	2.22981	2.20038	2.22102	2.33277	2.16437	2.88689	2.30183	2.29107	2.287	2.42311	2.52446	2.8013	2.4001	3.08507	2.71114	2.16607	2.3044	2.07695	2.12901	2.17998	2.2661	2.44214	2.29233	2.19785	2.28434	2.12604
ADCY6	2.33466	2.73524	3.02514	3.07057	2.80647	3.08769	3.00564	3.17709	2.96375	3.0019	2.83789	2.92796	2.81751	3.10453	2.85115	2.90549	2.73888	2.99491	2.78963	2.91008	2.87479	3.14362	2.85897	2.83913	2.85883	2.84497	3.13916	2.95885	3.15759	3.04341	2.73095	2.52936	2.92636	2.92996	3.24145	2.87979	3.03967	3.04977	2.72413	3.13567	2.66707	2.69684	2.7783	2.79711	2.89895	2.72493	2.7249	2.80559	2.68527
ADCY7	7.90054	7.89618	7.15802	7.6638	6.76413	8.7843	7.69813	8.522	8.99772	8.8417	7.77397	8.26318	8.70277	8.14904	7.55754	7.44605	8.18762	7.7286	8.06767	7.84718	8.95502	8.11821	7.67865	7.61699	8.2265	8.49629	8.44841	8.42082	8.21024	6.98272	8.04071	8.02682	7.21966	8.68986	8.74516	8.29891	7.6894	7.95956	8.42461	8.29995	8.94464	9.10548	8.25561	8.68406	7.36205	8.1589	8.12956	7.46552	7.73323
ADCY9	5.83394	5.61702	6.25226	7.17645	6.40013	7.41575	5.68424	6.41133	6.65121	6.35753	6.41998	6.52927	6.3315	7.04488	5.24475	6.47197	6.53557	5.29175	6.23408	6.06307	7.91369	6.47947	6.12061	6.73395	6.40402	6.55209	6.32977	6.74984	6.98231	6.22682	5.50644	6.45018	5.43727	6.8267	6.71606	6.51506	6.00608	6.185	6.57177	6.64015	7.55466	7.05338	6.0506	7.46438	5.21494	6.59931	5.79429	6.13431	6.88595
ADCYAP1	2.60563	3.14046	3.09645	3.07285	3.20164	2.09646	3.22552	2.128	1.57013	1.73749	2.41264	2.39841	2.3672	2.37164	2.37251	2.37182	2.36747	2.38019	2.35804	2.31729	2.38408	2.34211	5.53388	2.37779	2.37149	2.38345	2.68424	2.35402	2.23633	2.91384	4.1504	1.36752	2.24242	2.34278	2.37561	2.32267	2.42844	2.40258	2.34714	2.29258	4.46971	2.33748	2.25227	2.30158	2.32484	2.42938	2.4468	2.36596	2.39408
ADD1	6.47971	6.31472	6.87255	6.97381	6.25715	7.08412	6.50023	6.76082	6.835	6.9116	7.3194	6.75606	6.49924	6.1674	7.4216	6.14013	6.46622	6.72854	6.70434	6.95101	6.61231	6.66936	6.81633	6.86014	6.35441	6.67939	6.65011	6.58588	6.49163	6.82356	7.14442	6.50151	6.73086	6.85823	6.82675	6.91489	7.10449	7.26423	7.03604	6.65738	6.45809	6.67054	6.94124	6.60507	7.04599	6.08239	6.04074	6.10282	6.14842
ADD2	2.95876	1.97664	2.23333	2.50289	1.82171	2.74487	2.42499	2.68431	3.5752	3.10165	2.3319	2.78039	2.67526	2.57497	1.83935	2.83694	2.98987	1.86203	3.895	3.77071	1.97593	3.0223	2.22343	2.18157	2.64609	1.84828	2.51045	2.09639	2.86232	2.71968	2.20676	3.1655	2.16818	2.15718	2.20994	2.1582	2.15386	2.14721	2.453	2.09974	2.0874	3.06523	2.13462	2.10589	2.15279	2.1744	2.92116	2.92131	2.95473
ADD3	9.65425	9.42387	9.72829	9.56442	9.55648	9.55648	8.64811	9.69557	9.43438	9.45357	8.93155	9.4854	9.37295	9.85872	8.98788	9.47856	9.71265	8.68159	10.1544	9.96444	9.86219	9.67316	9.32249	8.93758	10.0255	9.49437	9.7253	9.91843	9.43789	9.27911	9.2302	9.18892	9.18538	9.51162	9.78315	9.77836	9.06851	9.30182	9.65233	9.62991	10.1572	10.0159	9.7582	9.84215	8.79324	10.0474	9.99566	9.62625	9.58699
ADGRA1-AS1	4.29499	3.96704	3.85423	3.78511	3.9413	3.00335	3.15554	2.97952	2.87429	2.93278	2.72984	3.67735	4.52083	3.76557	3.88155	1.92777	3.79794	2.80478	3.69688	3.84183	3.24608	4.80684	1.92097	3.32458	3.702	3.76906	4.12223	4.39564	4.07318	2.94518	2.21816	3.09433	2.64411	4.11172	3.66343	3.43935	2.67312	4.12953	3.01678	3.13287	4.47774	4.68393	3.5527	4.15699	4.07191	2.72861	2.69224	2.65939	2.67619
ADGRB1	6.0636	5.99327	5.72761	6.22718	5.54151	5.42914	4.99333	5.37441	5.55554	5.80993	5.21162	6.16175	5.07773	5.9742	5.52051	5.75701	5.84232	5.81662	6.16789	5.15468	5.78596	5.42574	5.45857	5.8329	5.85777	5.68735	5.07363	6.05647	5.99226	5.35435	5.81844	5.73849	5.55278	5.50474	5.64097	5.15276	5.37737	5.57397	5.58884	6.03924	4.59922	6.05275	5.6202	5.53868	6.20104	6.25967	6.04597	5.89713	6.29866
ADGRB2	4.14254	3.64256	4.04897	4.79979	4.05508	4.23399	3.59164	4.58092	4.41011	4.24056	4.33038	4.28351	4.6841	4.13048	4.1153	3.15303	3.8163	3.12468	4.35111	4.48084	5.40461	4.11707	4.56934	3.79862	4.08197	4.30279	4.20825	4.59955	3.96295	3.7771	4.30806	4.26571	4.0666	3.71272	4.06017	3.87771	3.63181	3.76406	4.46371	3.81503	4.97556	4.52186	3.87771	4.16488	3.93555	4.57175	4.68365	3.87139	5.06418
ADGRE2	8.43792	8.52621	8.64271	8.67541	8.70153	8.80872	8.99105	9.09308	8.62758	8.76575	8.49257	8.21671	9.05103	8.76005	9.94703	8.80558	9.75637	8.48194	7.92572	8.3517	8.67386	8.75565	9.19709	8.89956	7.73287	8.93868	8.43188	8.35273	8.26815	9.38033	8.61732	9.1833	8.04983	8.93119	8.80164	7.61254	8.19842	8.25275	8.89679	7.87212	9.06104	8.16303	8.94087	9.09311	8.33916	8.82227	8.99102	8.85714	9.14214
ADGRE4P	3.57273	3.87389	3.66772	3.73769	3.47774	2.7264	2.27363	3.38846	2.95746	2.58697	3.22091	3.9057	2.32905	4.20186	2.16501	3.2772	2.36018	3.24887	3.3022	3.57321	3.13392	3.14448	3.20711	3.00174	3.71213	3.56054	3.57901	3.91057	3.14469	2.30455	3.48296	2.91401	3.23946	3.25831	3.89568	3.16988	2.01362	2.93092	3.29243	2.99475	3.30437	3.27131	2.9918	4.48922	2.85055	4.12354	3.16686	3.53412	2.8718
ADGRE5	11.2471	11.764	12.2245	12.3462	11.6564	10.8384	11.6756	11.5986	11.4776	11.612	12.2511	11.3906	12.4919	11.5491	12.6103	11.3086	12.4976	11.3746	10.7909	11.2634	11.6239	11.7569	11.6413	11.7276	11.2778	11.4206	11.6025	11.7283	11.9482	11.458	11.7026	11.3889	10.9532	11.6701	11.6909	11.4496	10.7512	11.2676	11.9582	11.3884	11.6831	11.3129	11.5428	11.6778	10.908	11.7561	11.6809	11.7561	12.5168
ADGRF1	1.46575	1.60934	1.34643	1.83944	0.687209	2.82459	2.28092	2.85155	2.93695	3.14741	3.22953	1.73796	1.71064	1.75308	1.99085	1.72288	2.04771	1.74791	1.68841	1.74571	2.50601	1.75052	4.35774	1.7414	1.92683	1.70193	2.66153	1.86326	1.88239	1.92727	2.16263	2.02483	2.46455	1.99226	1.92209	1.85953	1.90532	3.24333	1.86301	1.91135	1.85647	1.81338	1.85718	1.87834	1.8805	1.85308	3.98479	1.85428	2.04734
ADGRG1	10.3613	10.0515	10.8568	9.78194	10.3019	11.3068	11.6144	11.1524	11.5582	11.0761	10.5398	10.2836	10.9711	11.955	10.6397	9.86302	9.91788	9.57294	10.874	10.5851	11.9403	10.7584	11.1506	11.2375	11.4573	11.796	10.8829	11.0215	10.923	10.5677	9.82349	11.5799	10.2535	11.5559	11.9729	10.2401	9.81073	11.1558	11.295	10.8922	11.461	10.9012	11.4056	11.6994	8.84232	10.7836	10.5768	10.0279	11.5774
ADGRG5	3.27601	3.59956	3.59942	3.73509	4.08778	4.28507	4.38097	4.06763	3.99507	3.75253	3.63585	2.87322	4.03653	4.5278	4.31961	2.94481	3.96099	2.64085	3.84853	3.66191	4.60892	4.30384	3.46845	4.15346	4.65764	4.42304	4.41223	3.79147	3.87766	4.11905	2.91533	4.11603	3.62456	3.49561	4.34643	3.53327	2.97429	3.44586	3.78263	3.46993	4.46904	3.55457	3.82287	3.95537	3.2286	5.18863	4.95956	4.5922	5.21925
ADGRG6	3.38749	3.18033	2.53279	2.79101	2.58223	2.81826	1.96533	2.99558	3.05519	3.29711	2.46052	2.6647	3.29566	2.3141	2.25694	2.31867	2.2802	2.28174	3.06305	3.15511	2.31904	2.35399	3.37106	3.83746	3.94575	3.63851	2.19202	2.91174	3.29951	3.4666	3.2281	2.15609	4.53329	2.53445	2.64979	2.7294	3.54804	2.65134	2.43587	2.33485	3.18535	3.55686	2.45593	3.32392	2.42284	3.18569	2.5379	2.592	2.43941
ADGRL1	5.05681	5.40231	5.94644	5.37785	4.94051	5.44826	4.78004	5.44041	5.7868	5.98014	6.0432	5.47537	5.72492	5.23678	5.27503	5.48598	5.0315	4.90168	6.0295	5.35625	5.38287	4.85873	5.62448	5.08378	5.56227	5.65069	5.64937	5.63445	5.78473	5.53839	5.17528	4.73823	4.73168	5.01424	5.27581	6.20197	6.00305	6.31116	4.86656	5.39959	5.53646	5.23578	5.55408	5.19435	5.87683	5.62888	5.36222	5.31557	5.57856
ADGRL3	2.38352	2.67837	2.59161	2.23424	2.48875	2.17266	2.07945	2.28886	1.99717	1.68879	2.63014	2.05704	2.48445	2.07505	2.08136	2.09103	2.48315	2.05626	2.04289	2.09822	2.062	2.10264	2.08245	2.78627	2.05013	2.539	2.12928	2.27389	2.73455	1.94563	2.12014	2.25298	2.65656	2.67203	2.14472	2.14389	2.19922	2.14644	2.13234	2.13955	2.1255	2.07497	2.29996	2.14761	2.3164	2.97498	2.10365	2.09562	2.10283
ADGRL3-AS1	2.29776	2.03741	3.01964	2.4056	2.48963	2.79432	1.86682	2.59945	3.06965	2.48403	2.20146	2.12661	2.22419	2.15104	2.99509	2.20065	2.19648	2.14292	2.67508	2.20899	2.14874	2.20847	2.18401	4.62923	2.15036	3.42601	1.72783	2.08077	3.13059	1.69189	2.92723	3.44501	1.95145	2.55635	1.92666	2.65316	2.02671	2.05338	2.30346	1.97595	2.35685	2.2671	3.63852	2.72177	3.32033	2.00795	1.96068	1.92961	1.9539
ADGRV1	1.96884	3.04156	2.15515	2.20277	2.29014	2.1143	2.03678	2.62052	2.01667	1.38699	2.01491	2.01234	1.9798	1.99201	1.99479	1.98533	1.9851	4.91746	1.97486	1.93666	1.99582	1.96284	1.98094	1.98808	1.98674	2.0005	1.90259	2.06118	1.90338	3.46593	2.50645	1.27752	1.9436	5.21925	2.06858	2.01783	2.09468	2.09961	2.0491	2.00659	2.07058	2.03971	1.93385	3.24052	2.03058	2.10527	2.13589	2.06099	2.09215
ADH5	5.54703	5.54329	5.833	5.17209	4.78931	6.76064	6.08135	6.4597	6.90806	6.78798	4.97602	6.13645	5.81781	6.70154	4.8594	5.9582	6.20433	4.90518	6.73431	6.47147	6.79849	6.30419	5.71249	5.7619	6.58745	6.13406	5.99468	6.0718	5.96577	5.96815	6.22034	5.74872	5.93486	6.4536	6.7184	6.38607	4.48621	5.48666	6.39821	6.26541	6.78205	6.91286	6.33438	6.73486	4.88623	6.06364	6.28434	6.04576	5.93998
ADH6	3.15782	3.09951	3.24483	3.32986	3.08745	2.88902	2.90879	3.44072	4.2874	3.82487	3.77076	3.25875	3.2731	3.2534	3.25389	3.2498	3.29014	3.35838	3.29523	3.21593	3.29225	3.22833	3.24341	3.18285	3.274	3.26599	3.53137	3.76147	3.1366	3.20332	2.18359	4.04195	3.09536	3.6389	3.76052	3.10533	3.83088	3.10298	3.08607	3.05464	3.0993	3.36006	3.09544	3.0797	3.08288	3.1588	3.14121	3.10768	3.11976
ADHFE1	5.62389	5.69724	5.62986	5.69369	5.40764	5.15368	3.73976	5.50041	5.88533	5.30175	4.61071	5.64762	5.21352	5.93264	5.09231	4.45673	5.2167	4.11877	5.80886	5.51544	6.21008	5.34639	5.58131	5.0977	6.30437	5.7167	5.20093	5.07264	4.89177	5.26936	6.57051	5.20146	5.07649	5.81319	6.1049	5.65646	4.90596	5.15748	5.3325	5.34823	5.52818	5.69791	5.23629	5.72948	4.50929	6.06933	5.72647	5.63489	6.32062
ADIG	1.81364	2.31576	2.19081	2.11521	2.18216	2.71935	2.49209	2.85606	3.15683	2.97888	2.28932	2.33893	2.29744	2.34478	2.31991	2.30968	2.27013	2.356	2.29793	2.33024	2.30964	2.34428	2.30814	2.29868	2.31506	4.51455	2.43703	3.56966	2.19902	2.19021	2.21365	2.18713	2.42064	2.38983	5.0773	2.37061	2.39427	2.3969	2.37066	2.41461	2.35496	2.35532	2.36694	2.38263	2.38942	2.35163	2.33549	2.40177	2.33954
ADIPOQ-AS1	2.66235	2.26669	2.40683	2.75151	3.60495	3.67729	3.45561	3.63535	3.75217	3.75024	3.316	3.21193	2.30199	2.78353	4.06467	3.46294	2.68426	3.31606	2.87435	2.59831	3.20628	2.84381	3.90028	4.03457	3.01852	3.21565	2.90146	3.69234	3.81465	3.06875	2.38485	3.3535	3.67928	3.01813	2.70978	3.80859	2.53815	3.42179	2.89783	3.68921	2.5187	2.57082	3.76251	2.9184	4.15253	3.29512	3.02623	2.80071	2.80415
ADIPOR1	8.40084	9.18492	9.2606	9.2849	8.81208	9.78943	9.83815	9.68634	9.33895	9.30118	10.5677	9.46762	9.33083	8.38399	9.49397	10.2816	8.60486	10.8136	8.87555	8.90266	8.49055	8.50942	10.1059	10.0157	8.08341	9.09886	9.13647	9.06606	8.87341	9.10067	9.61006	9.96731	10.3442	7.9842	8.53431	9.08366	10.8036	10.4377	8.88311	9.62573	8.17008	8.74828	9.43036	8.42685	10.7436	8.85599	8.76793	11.0321	9.45833
ADIPOR2	7.5734	7.72773	7.9654	7.79423	7.61189	7.74348	7.19747	7.78019	7.77775	6.76188	7.55397	7.10161	7.90276	8.28534	7.67539	7.49408	7.54665	7.03171	7.64141	7.63012	8.01049	7.43441	7.46091	7.52143	7.76308	7.65821	7.73944	7.50817	7.62602	7.43203	7.4308	7.85286	6.92326	7.68893	7.63561	7.30345	7.12202	7.37012	7.61229	7.50918	7.76291	7.44233	7.42262	7.50095	6.90854	8.03414	8.02994	7.91646	8.35955
ADK	7.10554	6.30756	5.77576	6.552	7.03856	7.10699	7.5233	6.94205	7.33948	7.33551	6.3768	7.09002	7.16339	7.22949	5.87321	6.67151	7.31431	6.19224	7.88856	7.67842	6.81242	7.08348	6.52638	6.64491	7.19741	6.86843	7.00751	6.59804	6.76889	6.83279	6.82806	7.44497	6.6213	7.04775	7.0633	7.03123	5.87698	6.34631	7.48819	7.18996	7.47139	7.8244	6.82557	7.3705	5.42358	7.34106	7.05159	6.88464	7.27842
ADM	10.7129	10.8166	10.6702	10.5213	10.8713	9.51996	8.90977	9.08994	9.26618	9.13851	10.9865	10.2099	11.0633	9.5476	11.209	10.9199	10.1166	10.4401	8.54456	9.14717	9.07381	10.517	10.6987	10.0539	8.32172	8.86691	9.57819	9.08896	9.26534	10.7096	9.43126	11.6572	10.0429	10.364	9.53749	9.25203	10.1523	9.32355	10.5125	9.12907	10.5712	8.73234	10.3746	9.38387	11.4702	9.27964	9.83749	10.4513	9.17386
ADNP	7.37261	7.61304	8.12279	7.7999	8.08893	8.37523	7.36769	8.06225	8.10017	7.94894	7.72508	7.84689	7.63396	8.05854	7.46208	7.80502	8.12378	7.21453	8.28957	8.15905	8.2444	8.14924	7.83776	7.62056	8.28077	8.05366	7.7363	8.35579	8.02052	7.82948	7.70614	7.67031	7.32805	7.81709	8.10844	8.03264	7.42039	7.71711	8.15443	7.93093	8.11399	8.05642	7.89157	8.04672	7.16822	8.36076	8.34123	8.11546	8.27072
ADO	6.05155	5.68639	5.69963	5.36433	5.38251	5.91364	5.42126	5.3105	6.03375	6.10201	5.38677	5.51527	5.93616	6.1932	4.78342	5.56748	6.0649	5.29953	6.36778	5.66417	6.15204	5.86918	4.8573	5.47441	6.05267	5.80102	5.51671	5.83164	5.97631	5.91013	5.90278	5.09558	5.64172	5.69279	6.1199	5.5867	4.53006	5.50775	6.14948	5.96416	6.48598	6.57269	5.92587	6.05945	4.63051	5.96894	5.90355	5.44069	5.25102
ADORA1	2.84578	3.57882	4.1201	4.37388	2.8651	5.06996	5.09259	5.42161	5.27949	5.57398	3.4175	3.66833	5.07219	6.79835	2.84776	6.31216	4.59143	6.28625	3.06018	4.87101	3.6698	3.30048	5.5509	4.95456	2.40935	4.06611	6.22972	4.74299	4.86874	3.4657	2.85275	4.34936	6.62288	3.0963	3.05444	4.72082	7.09636	6.43337	4.70548	5.41622	3.21428	4.48736	5.49622	3.60937	7.15975	3.16934	2.58306	2.9378	3.35528
ADORA2A-AS1	5.04371	5.31911	4.95565	5.16672	5.4102	4.88734	4.374	5.03606	4.89104	5.09023	5.2654	4.68743	5.12352	4.28134	5.52711	5.82677	4.58072	6.31094	4.45817	4.67589	4.46532	4.55102	5.95698	5.88938	3.6609	4.92721	5.50226	5.45453	5.28247	5.06202	4.42616	4.34353	6.36446	4.47707	4.95722	4.93869	6.23337	5.78588	5.08516	5.9655	4.36853	4.74461	5.35085	4.85681	6.22683	3.67508	4.08833	4.47804	4.11011
ADORA2B	5.7531	5.12127	4.81967	4.88182	5.77078	4.78774	3.80747	4.08974	4.64593	4.35151	4.84913	5.43951	4.29152	5.46766	3.40364	4.37591	5.51738	4.11783	4.66865	4.76388	4.80615	5.38521	4.36968	5.0476	5.08187	5.34923	4.81422	4.86562	4.90444	5.82811	3.64756	4.76762	4.29772	4.69805	5.33301	4.60805	5.33872	4.23778	4.91689	4.50614	4.70816	5.62998	3.3977	4.85744	4.12836	5.24805	5.80207	5.11149	5.44811
ADORA3	2.49909	2.96623	3.64491	3.38954	3.65735	4.17759	4.3736	4.62317	4.4732	4.57319	4.2939	4.88753	3.72187	5.53209	3.03206	4.18382	4.35846	2.99226	1.44933	4.40192	1.45389	3.69399	3.88131	4.89952	4.08214	4.59656	2.50182	3.03271	3.61716	3.59869	5.58724	4.7249	3.94118	3.41538	3.72125	2.47087	2.86129	2.43936	3.04842	3.63621	3.61515	5.13941	3.1378	5.1801	2.39298	5.40636	4.82938	5.35365	5.07799
ADPGK	6.69171	6.29422	6.96095	6.6445	6.17196	7.35119	7.1026	7.35673	7.17197	7.49694	6.8023	7.21816	7.8997	7.32426	7.48077	6.64865	7.16372	6.28631	6.9563	6.74589	6.7133	7.05483	6.58961	6.04779	6.93553	7.12274	6.82143	6.92147	7.39782	6.93667	6.45798	7.02472	6.1077	7.36287	7.0034	7.01116	6.33237	6.7087	6.88077	6.40597	6.94802	6.68972	6.57052	6.8477	6.13135	7.72156	7.59892	7.42287	7.4352
ADPRH	6.31323	6.8058	6.62974	6.63975	6.24654	5.8057	5.57477	6.06528	5.95518	5.41334	6.25684	6.29999	7.16685	6.49815	5.0651	6.19881	6.68985	5.80947	6.08531	5.93168	6.63348	6.26927	5.45025	5.62393	6.37526	6.18589	6.66232	6.55222	6.34952	5.90963	5.27489	6.11487	5.16597	6.6763	6.48743	5.6918	5.33731	5.53209	6.78588	6.24052	6.75009	6.86965	5.83113	6.37696	4.99347	6.18577	6.18253	5.73084	5.85797
ADPRHL1	2.13383	2.47136	2.80928	2.76494	2.38148	2.47839	2.78716	2.98264	2.21918	1.94141	2.32537	2.85919	1.84584	1.81045	2.97648	3.00243	1.9047	2.36299	2.78227	2.33609	2.93691	2.64273	2.1864	2.54232	3.15995	2.10934	1.55446	2.81266	2.57083	2.78611	2.25587	3.00829	3.01608	1.99206	3.69104	2.99683	2.04698	2.78161	2.25134	2.72062	2.99066	2.49699	2.00281	2.67572	2.2529	1.9913	2.40045	2.62781	3.07609
ADPRHL2	7.0139	6.91345	7.36694	6.9199	6.78826	6.6688	6.32854	6.74508	6.69298	6.39438	6.93911	6.61406	8.09422	7.05194	6.03598	6.84352	6.59563	6.83127	6.55747	6.48935	6.57908	7.01316	6.54286	6.5452	7.01961	6.75467	6.44145	6.77586	6.77308	6.95342	7.09113	6.70449	6.37016	6.77154	6.59032	6.50629	6.27971	6.47438	6.62511	6.44245	6.5487	6.759	6.83606	6.49156	6.42486	7.44987	7.49293	7.33236	7.39149
ADRA1A	3.09209	3.38222	3.97633	3.72061	3.63732	4.25016	3.66039	4.04431	3.97253	3.9132	5.29002	2.90665	4.36322	1.70134	3.36999	4.88645	2.75195	5.14141	2.48739	3.63093	3.67703	2.19596	4.89079	4.97088	3.66878	4.35527	3.57868	3.28143	3.36965	3.3663	5.55852	3.37003	6.38978	2.23082	4.40086	3.4822	6.28618	5.3882	3.84259	4.08662	3.28785	3.00346	4.96076	3.13914	6.04819	3.15496	2.16777	3.32924	3.39418
ADRA1B	2.51682	3.39893	2.15212	1.8483	2.52072	1.95131	2.61157	2.20492	2.25953	3.00009	2.21411	2.18004	2.16645	2.88103	2.14713	2.16259	2.15706	3.38505	2.51248	3.92639	2.17524	2.14036	2.28923	2.17687	2.16918	2.16594	2.28094	1.97656	2.20538	2.13789	3.65063	2.58021	2.29301	2.37832	2.40962	2.36597	2.61839	2.42545	2.38133	2.3139	2.45348	2.37528	2.29052	2.32075	2.34913	2.51455	2.47383	2.40821	2.42542
ADRA1D	3.03487	2.34501	2.4357	2.03729	2.76106	2.32975	2.17919	2.08794	2.38256	2.63271	2.37628	2.37716	2.76461	2.78277	2.40455	2.41917	2.13244	2.59192	2.15173	2.43303	2.33072	2.77065	2.30412	2.23161	2.22908	2.26163	2.42338	2.57074	2.52348	1.93238	1.88634	3.17953	2.42817	2.48544	2.81477	2.5384	3.00296	2.70765	2.08323	2.24663	2.00881	2.11506	3.26677	2.2538	2.43521	2.13777	2.12457	2.25641	2.0716
ADRA2B	3.11509	2.95367	2.91133	2.76771	3.45907	2.81221	2.70373	2.79056	2.81806	2.72624	2.78831	2.85124	2.77638	2.96163	3.70376	2.87926	2.72559	2.89716	2.73652	2.81107	2.79173	2.87295	2.79316	2.78891	2.74824	2.77595	3.19879	2.61186	2.75157	2.77234	2.87484	3.17331	2.86246	3.00938	3.24558	2.85278	3.43693	3.19022	2.7318	2.85269	2.63691	2.70239	2.72202	2.75697	2.93928	2.83341	2.77683	2.81579	2.69564
ADRB2	9.97119	9.63281	9.99683	9.37923	10.0524	9.02199	8.42683	9.19561	9.35036	8.31235	8.55622	9.52078	9.49247	10.2834	9.02269	8.48906	9.47252	8.09751	9.67788	9.31472	10.7388	9.29424	9.0142	8.97159	10.0714	9.77626	8.99888	9.58376	8.90448	8.62827	9.46872	10.4345	8.21732	9.61444	9.99002	9.4522	8.52146	9.12207	9.50155	8.61459	10.2122	10.1631	9.83377	10.0106	7.58985	9.55361	9.54808	8.84382	9.708
ADRB3	6.03455	5.83705	5.64702	5.61374	5.17056	5.31983	4.93023	5.13081	5.08823	4.80737	4.89929	5.21691	5.2076	4.90601	6.9719	6.45382	5.09446	8.43	4.44045	4.07419	4.33938	3.92456	6.16596	6.51888	3.75369	5.27884	5.40593	6.24227	5.23821	5.53512	4.36062	5.32741	6.30836	4.60907	4.72406	5.46362	7.52628	7.17688	4.61455	6.37862	3.86793	4.9785	6.07502	4.6918	8.0294	3.76895	4.20118	5.26003	4.57045
ADRM1	8.03129	6.87529	7.0993	6.93419	6.99474	7.40321	7.88778	7.49445	7.07228	7.3632	7.55681	6.71903	7.48463	7.29652	7.43079	7.34102	7.14376	6.98714	7.09759	7.55944	6.97642	7.23303	7.33402	7.87697	7.73722	7.35444	7.61161	7.41665	7.43009	7.08088	7.15624	7.19266	6.92729	7.17854	7.01411	7.19659	7.0796	7.32668	7.14084	7.01525	7.10195	7.1269	7.10614	6.83028	6.89916	7.76993	7.7801	7.66573	7.81413
ADSL	6.43193	6.58286	6.8081	6.80339	6.12497	6.97363	7.00247	6.75918	7.01603	6.90485	6.43492	6.9133	6.90524	7.36681	5.19782	6.79239	7.02409	5.92952	7.18186	7.11192	6.72392	7.08495	6.29352	6.75484	7.30344	6.81346	6.64974	6.83414	6.47787	6.1113	7.1552	7.20903	5.74966	6.92866	6.97094	7.00505	6.1219	6.20967	6.65314	6.52312	6.8932	7.08829	6.62547	6.82289	5.34831	7.49524	7.51678	7.24291	7.34453
ADSS	6.02502	5.66987	5.48298	4.63474	6.11731	5.68954	4.53329	5.08656	5.61666	5.35281	5.81002	5.42882	5.57883	5.93295	4.30328	4.95325	6.12709	4.69535	5.03783	5.41121	6.11876	5.93392	5.34905	4.73098	5.94601	5.36831	5.40321	5.10309	5.15276	5.38202	5.46119	6.08229	4.82732	5.72198	5.00626	5.38923	4.47693	5.2826	6.07422	5.56108	5.39686	5.26512	5.1962	5.83953	5.12933	6.1709	6.17821	5.88492	5.59728
ADSSL1	5.64357	5.54035	5.42589	5.68251	5.24738	4.89435	6.06294	5.08027	4.8358	5.31455	5.67188	5.67691	4.31819	5.95646	3.40641	5.93326	5.43662	4.76479	5.82458	5.87973	5.62425	5.75861	4.70317	5.12064	6.05856	5.81433	5.16139	6.2581	5.67131	4.55406	5.53658	5.21826	4.24442	5.37552	5.67496	5.65296	2.75458	4.75044	5.01828	5.60938	5.8505	5.77526	4.89325	5.10459	3.34905	5.93556	5.92565	5.7999	6.03874
ADTRP	6.05534	2.45791	3.11528	2.51783	4.00608	3.78087	3.26042	3.92572	4.23153	4.13548	3.91694	5.75902	3.4092	1.88536	1.45672	4.58746	5.13003	3.44504	4.77762	4.62611	1.84093	3.87879	4.18997	3.31971	4.29212	3.7351	4.21571	4.35086	3.60174	4.28444	1.8723	4.16633	3.65333	3.61806	1.60522	4.23002	2.29618	1.55211	2.56289	4.96882	4.68781	4.60235	3.97522	4.94257	3.00061	2.50685	4.94965	4.9227	3.52695
AEBP1	4.71995	5.09511	4.63581	4.45455	4.8985	6.8367	6.5763	6.7484	6.87022	6.81833	6.50864	5.81114	5.7127	4.73826	4.28762	5.507	5.36723	4.30458	7.07502	6.96153	5.84055	6.30353	5.96843	4.86815	6.59154	6.5326	6.35987	6.56167	6.8329	5.27486	4.56428	5.11099	5.11198	6.11841	6.7804	6.5391	1.93674	5.45139	5.99618	6.34017	5.97578	5.61188	4.84991	5.89838	4.00911	6.78016	6.67637	6.2135	6.20726
AEN	4.62681	4.8158	4.58173	4.18688	4.03903	5.20628	3.4467	4.28781	4.97356	4.37165	3.85847	4.28231	4.22976	5.26873	2.32861	4.24273	4.64952	4.80024	5.28906	4.83023	4.75328	5.11131	3.99905	3.82783	4.96442	4.92137	5.22523	3.8266	4.95632	4.70802	4.60205	3.34722	3.14634	5.16039	4.75262	5.10344	3.6386	4.02585	4.65197	4.58824	4.59939	5.06837	4.47417	4.77004	1.51158	4.84255	4.79998	4.80804	4.88489
AFAP1	3.51942	3.58229	3.52858	3.6944	3.40598	3.52174	3.92437	3.64318	3.38949	3.29866	4.53125	3.18729	3.88978	3.2361	3.46695	1.76102	3.45584	4.65538	3.83125	3.36952	3.43857	3.37167	3.9557	4.31179	3.65055	2.65541	3.733	4.00385	4.11074	2.79654	2.8117	3.84186	3.00087	3.06366	2.41557	4.04556	3.13905	2.5607	2.87509	3.03647	3.01415	3.8966	3.53879	2.41105	4.43444	3.39746	2.9867	4.95025	4.19507
AFAP1L1	2.38333	2.39352	2.67366	2.28281	2.86863	1.98681	3.10735	1.7879	1.48095	2.85774	2.04717	1.98503	2.00324	1.97893	2.3031	3.10284	3.2322	1.97237	2.2518	3.39219	3.06657	1.96629	1.97705	2.57891	1.99826	1.98456	1.80906	2.51582	3.15976	2.32615	2.01896	2.43018	2.04899	3.64532	3.41091	2.07486	2.15588	2.09411	2.08043	2.011	2.85215	2.04464	2.0508	2.97429	2.04271	2.16241	2.12964	2.52092	2.0923
AFDN	3.60637	4.07292	4.21764	3.93511	3.81298	4.48222	3.99367	4.46218	4.78316	4.26548	3.6737	4.44617	5.97018	4.65693	4.75401	2.87601	4.40789	4.50546	3.83942	2.64771	4.76533	4.02778	2.55373	3.86542	4.7344	4.72109	4.41359	4.52048	3.88385	3.85117	3.92509	4.41443	4.06947	5.03037	2.47192	3.37288	3.69147	4.4054	3.57741	4.58617	5.06031	3.06434	4.46101	3.57149	2.33947	4.05369	3.86509	4.51153	3.63253
AFF1	6.18877	6.98417	6.42085	6.63242	6.9388	5.58046	6.51577	5.89037	5.82004	5.75526	6.27691	6.27924	7.65161	6.15915	7.25348	6.10702	6.51952	6.16965	6.20576	5.92982	5.87616	6.37411	5.90747	5.74901	6.13331	5.86984	6.39269	6.14954	6.18712	5.77868	6.23288	6.96583	5.24922	6.35622	6.54363	6.27033	5.38957	5.30787	6.27796	5.48181	6.34837	5.94631	6.38542	6.33745	6.14262	6.64319	6.94022	6.78076	6.78415
AFF2	1.60497	2.30616	2.48034	2.05745	1.94931	2.81541	2.26735	2.38972	2.24544	1.73943	2.22676	2.12102	2.05302	3.44945	2.10609	2.05004	2.06708	2.2491	2.07865	1.99638	2.1029	2.02439	2.05416	1.93118	2.06568	2.09466	2.31103	1.74773	2.42495	1.58863	2.35138	2.78036	2.02757	2.07848	2.14753	2.09188	2.32968	2.1477	2.07133	2.67527	2.05362	2.00935	2.19568	2.0532	2.07624	2.13842	2.14791	2.11827	2.15511
AFF4	5.80989	5.8796	5.46626	5.4106	5.53059	6.21235	6.59099	5.99558	6.3276	6.84374	5.92174	6.11803	5.93894	6.19542	6.63973	5.60278	6.30119	5.29902	6.46659	6.18558	6.1356	5.98212	5.98127	5.14192	6.24327	6.09895	6.24919	5.99322	5.84483	6.10502	5.76507	6.15467	5.21132	6.26486	6.16518	6.13299	5.29989	5.67639	6.37629	5.80927	5.94144	5.98948	6.06154	6.081	5.25705	6.6238	6.48852	6.3865	6.49437
AFG3L1P	5.07497	5.85285	5.94153	5.72406	5.91648	5.47146	5.81042	5.76498	5.5863	5.9364	5.2406	5.73863	5.82455	6.15007	5.80829	5.19029	6.49102	4.79947	5.56047	6.07401	5.98686	6.22801	5.21516	4.86465	6.50916	5.62505	6.06626	5.87181	5.92164	5.78974	5.15764	5.44098	5.06253	5.68036	5.61509	6.57317	5.00786	5.25526	5.84276	5.43001	5.91348	5.83651	5.58896	6.37146	4.77219	6.52302	6.20103	6.35768	6.4673
AFTPH	8.36597	8.23065	8.46881	8.40605	8.30622	8.94149	8.86438	8.96635	9.07516	9.00399	8.64164	8.64332	8.29679	8.6117	8.95099	8.63287	8.87252	8.56554	8.81735	8.84455	8.7086	9.02159	8.59739	8.51388	8.72451	8.56394	8.33262	8.91667	9.06936	8.47906	8.63258	8.60251	8.39931	8.98729	8.89961	8.98022	8.34583	8.60692	8.90446	8.68659	8.89232	8.89106	8.76404	8.86978	8.34435	8.5966	8.63381	8.53699	8.50443
AGA	6.47589	6.83918	7.82848	6.8176	5.9156	6.9982	6.73636	6.93582	7.0937	6.69445	6.36478	6.9632	6.53845	7.40785	5.56658	6.87412	7.18381	6.02045	7.13619	7.41791	7.19204	6.98691	6.65457	6.97987	7.25631	6.97901	6.6982	7.38586	7.22572	7.28228	6.79529	5.72662	6.38395	7.17185	7.06754	6.91043	5.77943	6.10529	7.22844	6.48765	7.6209	7.17452	6.67802	7.28496	5.69415	7.50912	7.32539	7.17946	7.10477
AGAP1	4.11026	4.68006	4.83113	4.64689	5.19365	4.01309	4.50045	4.29755	4.54133	4.40591	3.72535	3.41475	4.6817	5.61298	4.23625	3.46075	4.03989	3.87765	4.88547	4.55129	5.69317	4.47413	4.56454	4.7413	5.48358	4.91935	5.03515	4.4946	4.2457	4.99464	3.49507	4.8737	3.46974	4.64682	5.39913	4.90725	4.36784	4.38038	4.47507	3.28804	5.06589	4.17627	5.39417	5.30619	3.29451	5.11857	5.05958	4.92877	5.2314
AGAP11	4.03515	4.72853	3.8073	4.19399	3.91618	5.04738	4.27789	5.48229	5.03882	5.14045	4.31148	4.89921	4.46638	4.57107	3.93889	3.89682	4.42251	4.25627	5.27973	4.98902	5.39239	4.66942	3.83673	4.20978	5.14901	4.81624	4.49544	4.75175	4.73876	5.25588	4.23188	3.99192	4.70624	4.55455	4.68188	4.79397	3.27312	4.03217	5.46327	4.63044	4.99669	4.88151	4.0325	4.6684	2.28265	5.2072	4.9954	5.0791	4.96969
AGAP2-AS1	4.56251	5.58927	4.22125	3.96615	5.41697	3.44332	3.54401	3.52139	3.46876	3.38467	5.20095	3.67051	3.17579	4.54337	2.55997	3.70206	3.28971	5.44532	3.69709	3.99405	4.45532	4.67395	4.71617	4.85627	3.59625	3.94933	4.3193	4.33721	4.60541	3.88331	3.86195	3.66427	3.15342	3.13398	5.55381	3.15833	4.33591	3.14333	4.65232	5.19578	4.07227	3.69667	4.27479	3.12149	3.13298	3.19031	4.42864	4.34911	4.8628
AGAP3	7.65768	8.08425	7.49909	7.68353	7.97148	7.5254	6.82196	7.40601	7.4841	7.59603	7.74895	7.61045	7.68712	7.58181	6.32523	7.79839	7.54318	7.57632	7.30998	7.53819	7.88612	7.93816	7.51853	8.08418	7.57204	7.63643	7.96851	7.97408	7.64066	7.60675	7.21753	7.00958	6.8379	8.14922	7.91514	7.24658	7.1837	7.11587	7.78044	7.35956	7.61156	7.83892	7.2642	7.5579	6.92817	7.63776	7.31574	7.25302	7.66342
AGAP4	5.26683	4.43577	5.06808	5.72476	5.05876	6.11153	5.52694	5.91618	6.18885	5.96972	4.73889	6.06311	4.60401	5.62749	5.43794	5.76699	5.74744	5.08496	6.06704	6.25991	5.85084	5.56331	5.39229	4.78275	5.8654	5.63056	5.68169	5.48385	5.68915	5.8989	5.49037	4.96747	4.9683	6.20923	5.03408	5.10508	5.02094	5.04296	5.78031	5.77286	5.49914	5.70896	4.8131	5.76777	4.91923	6.34555	5.94464	5.39482	5.84053
AGAP5	5.48746	4.47216	5.49804	5.6178	5.19979	6.60699	6.03225	6.51271	6.77154	6.47541	5.98962	6.48418	5.87879	5.76726	6.06446	5.35079	6.04659	4.21893	6.10543	6.9569	5.71318	5.50848	5.8623	5.3142	6.5721	6.18054	5.86058	6.07101	6.00026	6.40287	5.5215	5.43866	5.19278	5.87084	5.54328	6.25935	5.14444	5.78205	5.9637	5.75978	5.65282	6.01421	5.30637	5.69851	5.36485	6.65162	6.8428	6.44057	6.60734
AGBL5	3.54716	2.98015	2.3201	2.27704	2.04935	3.21305	2.28598	2.34157	2.65389	2.84481	2.43017	2.36321	1.94153	2.62783	2.34711	1.95294	3.32396	3.70203	3.19519	3.69178	1.95235	3.11443	1.94767	1.86948	3.23334	2.55394	2.39806	3.0094	2.47788	2.80366	2.80542	2.42804	2.13336	2.08973	2.11685	2.11897	2.17912	2.10363	3.61274	3.47775	2.46176	3.08326	2.08496	2.60251	2.10393	3.61788	3.62231	4.0376	3.18898
AGBL5-AS1	3.22004	3.20911	3.6402	3.49493	3.52805	3.09713	2.22126	3.47069	2.14882	1.82871	3.25169	0.860369	1.87439	3.01562	2.9806	3.32541	3.41448	3.40859	2.97213	3.16042	3.33806	3.15541	2.57286	3.24487	3.53992	3.68585	3.80847	2.99398	3.11435	3.54507	2.7094	1.72289	3.01384	1.97769	1.95757	3.16576	4.5137	3.13544	3.13113	3.32384	2.0385	2.72329	3.68074	2.13298	3.90272	2.86839	2.92661	2.66607	3.00805
AGER	4.90349	5.10511	5.06781	5.7475	5.44505	4.40665	6.20664	4.65096	4.60554	4.81038	5.18003	5.53405	5.24333	5.0279	6.99844	5.91431	5.58376	4.35218	4.94092	4.50935	5.00066	4.58648	5.24854	4.2592	4.26201	4.92844	4.97045	5.16805	5.08034	5.79333	5.06286	4.52348	2.9075	4.93452	4.52266	4.76693	4.03782	4.42725	4.98504	4.79463	5.46288	5.18665	3.94439	4.48876	4.47844	5.50041	5.99111	6.01359	5.96115
AGFG1	6.83449	6.32711	6.57441	6.43974	6.52722	6.66461	5.94763	6.2957	6.48889	6.1517	6.52224	6.13359	6.29211	6.32686	7.68104	6.38749	6.63744	6.20161	6.23634	6.22859	6.23663	6.49698	6.30509	6.35457	6.40471	6.37839	6.34563	6.1258	6.12168	6.33563	6.5141	7.11077	6.05403	6.831	6.56373	6.13551	5.61943	6.15939	6.58213	6.47129	6.39814	6.48647	6.30645	6.50696	5.48335	6.4996	6.46853	6.55541	6.46216
AGFG2	4.97547	4.66075	4.71539	4.97784	4.8218	4.21501	4.09298	4.41229	4.18226	3.94872	4.40866	4.39776	4.16588	4.89773	3.62305	4.39542	4.49827	4.03296	4.62009	4.79485	4.63121	4.77746	4.56698	4.70939	4.80346	4.46902	4.2624	4.16894	4.2041	4.68379	5.10154	4.56318	3.73261	4.48898	4.71305	4.75529	4.05005	4.22523	4.68242	4.2851	4.40604	4.83191	5.09214	4.47216	3.71484	4.58365	5.13338	4.57583	4.66783
AGK	5.36347	5.48285	5.01207	5.51977	4.64903	5.90494	4.9601	5.94388	5.91642	5.99161	5.23877	4.97419	5.46968	5.90384	4.05517	5.34572	5.27444	4.74437	5.75247	5.8455	6.1403	5.6807	5.67661	5.8432	5.93279	5.79349	5.45683	5.30837	5.11339	5.525	6.02045	5.40493	4.52132	5.9879	5.83639	5.47332	3.87389	5.29279	5.54156	5.58879	5.25116	5.48125	5.41569	5.3562	5.04017	6.23689	6.07558	5.98122	6.1466
AGL	6.65839	7.12511	7.47513	8.11134	7.19451	6.96952	6.72166	6.87879	6.69058	6.32455	6.42534	6.99027	6.93072	7.67499	6.32627	6.96689	7.42373	6.23992	7.67109	7.2562	7.56724	7.31576	6.5171	6.485	7.46677	7.15661	6.66626	7.23317	6.50929	6.90866	7.48978	7.24191	6.57713	7.39072	7.59592	7.55153	6.17665	6.8959	7.29384	7.14362	7.55214	7.62602	7.42257	7.81706	6.1708	7.25064	7.12433	6.94167	6.99489
AGMO	1.36929	2.30655	2.55215	2.52373	1.99035	2.51136	2.13583	2.67611	2.88736	2.31969	2.14036	2.11474	2.13742	2.1298	2.09597	2.14451	2.11955	2.11843	3.57758	2.15641	3.64787	2.16309	2.13428	2.05413	2.10929	2.11547	2.37904	1.82344	2.43618	2.84679	2.96987	1.49014	2.17824	2.12109	4.33313	2.17309	2.56705	2.13747	2.16754	2.13771	2.17646	2.88728	2.14125	2.15823	2.1401	2.18762	2.05452	2.14514	2.13343
AGO1	7.19905	6.98932	7.53867	7.58422	7.00777	7.77772	6.83206	7.42176	7.73267	7.38058	8.00683	7.19631	7.28268	7.04446	7.9971	7.23342	7.5066	7.20431	7.27597	7.16211	7.1014	7.4228	7.583	7.53942	7.1314	7.22045	7.39691	7.26675	7.18234	7.65734	7.63047	6.95818	7.17392	7.57548	7.22468	7.47753	6.91818	7.26358	7.77065	7.26444	7.68962	7.12681	7.24122	7.21528	7.106	6.96535	7.46424	7.07788	7.21432
AGO2	7.1133	7.07956	7.5004	7.24797	7.04238	7.63438	7.12649	7.58782	7.2003	7.47355	7.89531	7.19953	7.07606	6.85141	8.2455	7.41147	7.35754	7.53534	6.90641	7.10953	7.08847	7.22591	7.71109	7.34631	6.87734	7.17531	7.22633	7.06247	7.14967	7.19579	7.13378	8.01204	7.89291	7.27032	6.87256	7.11726	7.10836	7.31969	7.49479	7.47995	7.00848	6.80222	7.18368	7.00231	7.68337	6.77563	6.80042	7.26652	7.42902
AGPAT1	8.00242	8.41639	8.38396	8.86842	8.39955	8.6842	8.99402	8.70342	8.58118	8.62098	9.08598	8.5852	8.44643	8.67169	9.31053	7.9843	8.72976	8.37699	8.34051	8.41533	8.5167	8.31729	8.36301	8.63253	8.81038	8.44245	8.61682	8.61364	8.58318	8.73951	8.77649	8.13994	8.30537	8.47909	8.22854	8.4637	8.56363	8.31499	8.65302	8.54562	8.60812	8.46262	8.24091	8.27361	8.75056	8.68719	8.6341	8.23393	8.68776
AGPAT2	9.54873	9.54488	9.91187	9.28766	9.00685	10.044	10.0461	10.0312	10.3481	10.3129	10.2329	9.72196	9.88203	9.90571	10.4835	10.0181	10.3748	9.37743	9.33836	9.3151	9.54535	9.9687	9.52232	9.99935	9.92771	9.72439	10.0939	9.73772	9.87014	9.65626	9.77579	9.77079	9.27344	9.95072	9.68343	9.42347	9.40346	9.28104	9.73006	9.43094	9.7083	9.82375	9.36841	9.66985	9.40596	10.0782	10.2007	9.67814	10.1144
AGPAT3	7.41776	7.27134	7.25379	8.16398	8.20109	8.29476	8.24058	8.28701	7.89807	7.8773	7.91756	7.96735	9.02279	7.92926	6.69581	8.0452	7.93771	8.12144	7.63967	7.9309	7.85156	7.91888	7.81337	8.15015	7.81685	7.9668	8.25726	7.80177	7.83661	8.13882	7.02567	8.21819	7.05351	7.95632	7.98877	7.5226	7.5631	8.00808	7.44964	7.65197	7.54466	7.95913	7.42196	7.52606	7.7228	8.13667	8.40572	8.58015	8.40973
AGPAT4-IT1	7.266	6.61439	7.39625	6.3424	6.9352	7.86814	7.32468	7.48275	7.83878	7.81632	7.73008	7.36087	7.20417	7.65366	7.79616	6.55511	7.45007	5.98407	7.12491	7.1018	7.75755	7.23049	7.51209	7.53305	7.21571	7.61079	7.45959	7.70633	7.9351	7.2239	6.30839	7.15042	6.87698	7.73001	7.50491	7.70754	7.17546	6.8679	7.20331	7.04557	7.76302	7.60245	7.11969	7.87502	6.10826	7.78073	7.59517	7.52452	8.34974
AGPAT5	5.94161	6.14669	5.64073	5.90741	7.81902	6.57451	5.90263	6.15551	6.39695	6.50503	5.92623	6.82871	6.34766	6.60584	5.11659	5.89011	6.45603	5.73398	7.24331	6.99169	6.64608	6.80272	5.51031	5.68394	6.74981	6.52821	6.28406	6.38801	6.13727	6.13161	5.83265	7.04986	5.68697	6.75724	6.93077	6.68432	5.14965	5.66171	6.46691	5.93414	6.74637	7.37126	6.1851	6.67258	5.47986	6.72571	6.91576	6.70968	6.55436
AGR3	2.43689	2.79598	2.58181	2.23056	2.24376	1.75555	1.79055	2.0348	1.89837	1.78718	2.12958	2.12628	2.13226	2.12804	2.12315	2.1302	2.12526	2.12856	2.1175	2.14441	2.11542	2.14421	2.12513	2.31523	2.11651	2.11803	1.56781	1.94324	2.05659	1.95503	2.82294	2.59239	1.99516	1.99704	1.99597	1.99787	2.01709	2.00598	2.10402	2.23942	2.85315	2.0068	3.21616	2.00352	1.99979	2.01171	2.00547	2.00047	2.00414
AGRN	7.60635	7.10709	7.3809	7.2287	7.17746	6.40258	6.07739	6.23766	5.34903	3.8377	5.97525	6.69296	9.57839	5.3532	5.33805	5.85175	5.18321	8.23164	6.64678	6.68707	5.95588	6.54685	6.5306	6.58886	5.78245	6.28614	7.02494	6.72772	6.77462	6.38277	5.9046	5.81828	6.5648	6.00985	7.40302	5.98096	6.42526	6.34178	5.47283	6.91967	5.72769	5.92403	5.40278	5.57534	7.46883	6.39394	7.24432	6.9087	6.58193
AGRP	4.57642	4.6482	4.95863	5.11442	4.94618	4.60716	4.63571	4.68405	4.46844	5.06768	4.47218	5.30401	5.25907	4.62102	5.13059	4.81003	4.75191	5.11548	4.20185	4.17256	4.47611	5.4899	4.44529	5.19587	4.34979	4.49741	5.18041	4.83535	5.16572	3.82574	5.10027	4.47133	5.46679	5.58731	4.95227	4.4522	5.16835	5.02952	4.31824	4.39343	4.70246	4.79818	4.83191	4.98541	5.12213	4.7875	5.34438	4.60777	4.49802
AGT	3.10651	3.39553	3.311	3.35107	3.42045	2.98837	3.05786	3.09991	2.9453	2.99791	3.29875	3.01319	3.08194	3.06684	3.08291	3.35735	3.52026	3.06768	3.0863	3.10118	3.15142	3.24351	3.03519	2.9981	3.00684	3.03626	3.37623	2.87527	3.03133	3.3645	3.22147	3.36535	3.26139	3.12446	3.19766	3.17658	3.28305	3.3811	3.11427	3.05897	3.09256	3.01372	3.11205	3.10795	3.30656	3.0109	2.98032	3.14321	2.96948
AGTR1	2.68745	3.0149	2.13433	2.93051	2.78188	2.24654	1.67419	2.87965	2.00759	2.33752	2.44329	2.38117	2.49081	2.40489	2.35941	2.47471	2.43559	2.39193	2.39207	2.51451	2.4072	2.50801	2.44233	2.3626	2.96981	2.39117	3.13909	2.35587	2.44653	1.80097	2.65016	2.4739	2.20772	2.18916	2.19309	6.41206	2.26541	3.42755	2.23029	2.21849	2.26558	2.17927	2.1853	2.19513	3.20534	2.23033	2.13699	2.19002	2.18393
AGTRAP	7.97856	8.22427	7.91651	7.77103	7.97446	7.53946	7.50216	7.57988	7.70687	7.55695	8.30719	7.68412	8.52152	7.71664	8.62636	8.30719	8.02892	7.92561	6.56804	6.91279	7.18152	7.71073	7.78752	8.30667	7.40183	7.61422	7.78686	7.47317	7.57334	7.29153	7.59507	9.03238	7.3855	7.511	7.17395	7.36669	7.70766	7.61317	7.34654	7.29172	7.13491	7.18643	7.5838	6.96396	7.92887	8.33493	8.33273	8.33005	8.3559
AGXT	2.96674	4.08418	3.07784	3.85391	4.18142	3.01536	3.41855	3.46133	3.20828	3.32787	4.32479	3.46649	3.38141	2.43197	2.52769	3.49897	3.84162	3.92993	2.82221	2.39301	4.36353	3.92064	3.9625	4.06904	2.38919	3.73615	3.79128	3.65212	3.57397	2.93632	3.69955	3.13831	3.89907	2.71096	3.53744	2.65958	4.06253	4.32168	2.60165	3.95624	3.54535	2.77589	2.65928	2.64355	4.22979	3.50929	2.62736	2.61177	3.00658
AHCY	3.71501	4.1811	4.61021	4.42755	4.69809	4.47398	5.17013	5.16915	4.7204	4.97987	4.57722	4.9516	4.91556	4.99121	3.88343	5.40194	5.4383	2.7426	4.96028	5.5219	4.61296	4.60034	2.47881	5.32318	5.40331	4.10367	4.05682	4.56591	4.6263	4.09065	4.60405	5.72569	3.0535	4.58219	2.69659	4.72517	2.9002	3.46207	5.04629	4.75212	4.75899	5.12266	4.14606	4.64983	2.70693	5.89328	6.19931	5.94012	5.94012
AHCYL2	6.63329	6.5642	6.32105	6.3532	6.26134	6.86432	6.58785	6.73858	7.13317	6.92053	6.90627	6.87209	6.52666	6.83592	5.90919	6.80024	6.82761	5.96576	6.79695	6.88459	6.85376	6.79434	6.41127	6.2987	6.74555	6.86733	6.28458	6.47356	6.63807	7.10068	6.8045	6.46899	6.02483	6.87103	6.97656	6.79959	6.25301	6.10354	6.87193	6.77319	7.16495	7.15336	6.43506	6.88406	5.66736	6.83881	6.80478	6.53985	6.66544
AHDC1	6.73226	6.73571	6.2479	6.00085	7.21252	8.09945	7.41327	7.56277	7.56705	8.11008	7.31057	7.43732	6.99798	6.5629	7.81791	7.41901	6.60583	8.89364	6.3407	6.93539	6.55383	6.38936	8.08663	8.24287	6.21876	6.98052	7.64825	7.71884	7.52821	7.31324	6.82396	6.01807	8.15546	6.35167	6.8361	7.25327	8.59873	8.46989	6.58368	7.92139	6.23238	6.57309	7.38117	6.54203	8.66971	6.3174	6.29582	7.11904	6.78334
AHI1	4.26329	4.27614	4.67393	4.21065	4.69762	3.71007	4.19287	3.92599	4.289	4.23901	3.37645	4.53388	4.26219	4.22226	2.27871	4.05423	5.05673	3.66174	5.0649	4.75143	4.25946	5.01078	4.18744	4.12432	4.55718	4.48895	4.26123	4.119	3.98507	4.66736	4.64838	3.85995	3.82076	3.14986	5.33592	4.87592	3.82133	3.93774	3.92388	4.27548	3.95836	4.95463	3.88161	5.03319	3.92149	5.31776	5.18783	4.85481	5.22888
AHNAK	8.51169	8.44386	8.22226	7.92848	8.22336	8.90546	8.82116	8.43237	8.62852	8.70234	8.68546	7.95197	8.46531	9.25962	7.8107	8.38025	8.33258	7.87932	8.9061	8.21303	9.10297	8.45416	8.15925	8.42766	9.02556	8.65007	8.61717	8.22247	8.45823	8.74478	8.66503	8.21016	7.67897	9.13355	9.04206	8.28832	7.7185	8.28008	8.62011	7.98653	8.52605	8.81062	8.31616	8.85622	7.36455	8.11761	9.10603	7.92566	8.89367
AHNAK2	1.12492	2.09225	1.52719	2.14084	0.792271	3.4168	3.24887	3.39636	3.52526	3.46783	2.23341	2.18839	5.14602	2.95454	2.74564	2.16066	2.17785	2.16636	2.17419	2.1036	2.19643	2.12415	2.41613	2.19781	2.17819	2.17575	2.80209	2.78378	2.81805	1.68652	1.83234	2.91673	2.21622	2.24242	2.26806	2.25142	2.32062	5.40029	2.23421	3.23134	2.44481	2.2175	2.20124	2.20254	2.22354	2.35937	2.32475	2.27591	2.58112
AHR	6.45648	6.92161	7.74247	7.4438	7.38446	6.9824	6.92232	6.93518	7.21366	7.25232	7.28316	7.25761	7.40008	7.3243	5.74989	7.2604	7.41264	6.82512	7.3394	7.19384	7.00398	7.5283	6.64602	7.34836	7.45094	7.14381	7.3129	6.59241	7.21659	6.4835	7.52522	7.60953	6.27636	7.67086	7.67096	6.85119	6.01512	6.4616	7.40208	7.01437	7.16118	7.95182	6.70105	7.60542	6.60489	7.16392	7.3509	7.15271	7.75001
AHSA1	7.70808	6.81839	6.45807	6.39113	6.49831	7.58135	7.43165	7.5925	7.66137	7.64444	7.12884	7.2541	7.51125	7.60056	6.61844	6.77164	7.4326	5.84824	7.28468	7.72357	7.15011	7.50775	7.10888	7.02373	7.65772	7.3243	7.29932	7.64337	7.67381	6.82749	6.86113	6.80566	6.47211	7.14303	7.20625	7.30425	6.64586	6.82231	7.12779	7.05129	7.17625	7.13473	6.85873	7.05804	6.25364	8.21529	8.13261	7.85437	8.11594
AHSA2P	6.26672	6.61947	6.40652	6.3892	6.72944	6.02748	6.11999	5.70294	6.02265	5.93699	6.51141	6.48921	6.50809	6.02138	7.71394	5.82957	5.9177	5.90576	5.6606	5.96371	6.49717	6.04979	5.98551	5.44543	6.34691	6.66805	6.15747	6.28482	6.54277	5.60272	6.76839	6.02343	5.58637	6.95217	6.67839	7.25849	5.13774	5.45389	6.24255	6.05434	6.15205	5.84082	5.19344	6.62495	5.42163	6.11828	6.38419	5.82094	5.88943
AHSP	8.34009	7.08378	6.89211	6.73848	6.6726	9.13833	8.80886	8.97721	9.66566	9.50474	8.36646	7.84669	10.134	7.44585	7.27479	9.15538	7.46942	10.0758	7.84755	7.92008	7.81854	8.0655	8.41184	8.91659	5.35822	9.45709	6.86154	6.78009	7.90655	8.70585	9.1836	9.63997	9.60919	6.68931	8.46072	8.13009	9.36461	9.03893	7.90506	8.98025	6.81929	7.6318	8.78903	7.39723	10.2267	7.33724	7.27961	9.75584	8.19255
AIDA	5.26893	5.4634	5.43265	5.28012	4.66234	5.88278	5.58094	5.55624	5.97313	5.8585	5.28482	5.35947	5.76234	5.51011	4.86982	5.37769	5.35435	6.74305	5.87193	5.76284	5.27091	5.16853	5.00217	5.71535	5.42915	5.26115	5.62785	5.32778	5.35329	5.07076	5.43722	6.21201	6.20592	5.64283	5.48463	5.33716	6.56618	6.19308	5.32134	5.23644	5.41625	5.8252	5.48834	5.36793	5.851	5.61368	5.53439	5.90605	5.49877
AIF1	7.83913	8.05239	7.88911	8.12058	8.45671	9.10957	9.0467	9.16215	8.72765	9.07802	8.71912	8.29704	8.89525	8.44432	8.56733	9.15087	8.13327	10.4122	7.66873	7.97143	8.05084	8.25663	8.88197	9.07052	7.85043	8.59254	8.03953	7.72939	8.78209	8.83333	9.12399	8.77185	9.93367	8.20294	8.03074	8.22	10.0546	9.62192	7.98545	9.00933	8.52866	8.26619	8.9285	8.43084	10.0575	7.51663	7.61634	8.37697	8.07838
AIF1L	5.13849	3.68969	4.70483	3.75751	4.64626	3.22229	3.74391	3.16906	1.62692	1.81091	4.2985	3.07931	5.70466	4.3168	4.47312	3.57832	3.81935	3.36795	3.64837	2.7255	2.3719	4.27946	2.80797	2.86217	2.49082	2.82122	4.51487	3.69584	4.3526	2.95256	3.51478	2.22565	2.36883	2.35327	3.79828	2.36568	2.4536	3.40024	4.88717	3.59535	5.0077	4.93751	4.86817	4.1795	4.507	2.40572	3.02619	3.46914	2.79273
AIFM1	9.40481	8.71103	8.47162	8.43574	8.59032	8.3519	7.89311	8.40415	8.34879	8.53245	8.29265	8.42388	8.45164	8.69624	7.5964	8.39607	8.5224	8.04751	8.80964	9.0456	8.82375	8.80922	8.3801	8.53282	9.01008	8.73791	8.39177	8.41713	8.69528	8.39637	8.58407	8.67304	7.74036	8.75783	8.86945	8.77105	7.93581	8.13247	8.78567	8.59039	8.86036	8.6386	8.2589	8.62248	7.44513	8.83334	8.99612	8.60959	8.66963
AIFM3	3.45925	2.94922	3.89359	3.5068	3.83475	3.99695	4.05982	4.38131	2.96166	3.897	4.00498	4.51472	4.89523	4.4458	1.64877	3.54818	4.24862	1.38793	4.17348	4.22022	4.18569	3.55366	1.33773	4.53423	4.62141	3.88024	3.15054	4.42609	4.32027	3.87302	4.16082	2.27398	2.43793	3.83709	3.40474	2.43001	2.42426	2.43236	2.66824	3.49089	3.62006	4.25569	2.43224	3.71142	2.42929	5.21935	5.35621	4.92549	4.94166
AIG1	6.75226	5.4866	6.54005	5.8681	6.14005	6.90003	6.80862	6.86131	6.9336	7.09139	6.73277	6.0354	7.20647	6.15501	6.63109	6.89981	5.95804	7.09154	6.002	7.19666	6.58567	6.41133	6.61053	6.82435	6.21525	6.27117	6.54285	6.6039	6.63072	6.36039	6.21742	6.96708	6.66399	6.36782	6.56896	6.82877	6.75208	6.92362	6.36222	6.08545	5.81925	6.05472	6.63945	6.20244	6.4383	6.31489	6.04059	6.05681	6.39941
AIM2	8.43366	8.76924	8.91133	9.18692	9.16216	8.14949	8.51799	8.31359	8.12725	8.04649	8.42485	9.10381	10.2558	8.78593	9.40485	8.85919	7.82642	9.50093	8.04053	8.18081	8.02076	8.7042	8.96547	7.95448	7.71378	7.5349	8.82346	9.0026	8.8597	8.7875	7.94171	7.95139	7.9564	9.2475	8.58636	8.3118	8.60022	7.76729	8.64798	7.61386	8.57066	8.24488	8.73689	8.42985	9.4193	8.28585	8.75267	8.21687	7.85253
AIMP1	8.67656	8.85775	8.11372	7.95212	8.12163	8.29932	7.36749	8.00599	8.28	8.29552	7.68997	8.41903	8.32946	8.61476	7.05408	8.1179	8.39327	8.06153	8.88967	8.57589	8.47962	8.47846	7.79284	7.67232	8.60281	8.31038	7.86841	8.52741	8.19822	8.35436	8.50935	7.73186	7.53258	8.53621	8.82292	8.18188	7.77808	7.92511	8.36973	8.06109	8.72136	8.80582	8.12588	8.9039	7.29696	8.6216	8.76532	8.39636	8.29542
AIMP2	7.37598	7.66619	7.02895	6.7501	6.20868	7.17411	6.65408	6.7864	6.93365	6.71528	6.78056	6.72168	7.27761	7.52144	5.76756	7.22847	7.33553	6.26444	6.90629	7.00972	6.90564	7.12942	6.57585	7.14747	7.59446	6.96286	6.79204	7.01395	6.69895	6.47406	6.64109	7.90091	5.9668	6.88139	7.20728	6.76543	6.05291	6.46066	6.97147	6.82095	7.12986	7.06516	6.70319	7.00177	5.72472	7.65078	7.75493	7.45211	7.59189
AIP	8.36571	8.34606	8.67049	8.3412	8.38034	9.48803	9.28701	9.3784	9.46388	9.45905	8.99261	8.77071	8.61139	9.13124	7.9104	8.99699	8.96512	8.34843	9.28503	9.00281	9.05991	9.0428	8.91225	9.34083	9.61428	9.02518	8.96838	8.9991	9.09268	8.85816	8.79425	8.79666	8.23907	8.55821	8.93284	9.13025	8.61487	8.83525	8.80773	8.8447	8.90413	8.92142	8.41111	8.47817	8.10139	9.76034	9.5593	9.44052	9.54058
AIPL1	2.5795	2.76202	2.76485	2.70869	3.41647	2.33676	2.72397	2.43504	2.15385	2.16508	2.68217	2.31459	2.43704	2.44007	2.28216	2.37991	2.30975	3.07999	2.94645	2.43408	2.44309	4.18834	2.3314	2.45481	2.35065	2.33149	2.44111	2.67938	2.36001	3.46054	2.26004	2.35842	2.54246	2.50378	2.66642	2.66819	3.34645	2.59264	2.40239	2.32729	2.87605	2.29864	2.39659	2.51905	2.41662	2.8374	2.48762	2.55765	2.42927
AIRE	5.32413	5.81285	5.58091	5.96977	5.64138	4.45345	5.50203	4.4617	4.54465	4.32456	5.48698	4.49885	5.17004	6.30905	4.53226	5.16664	5.65388	4.8936	5.52426	6.09184	5.31477	4.45644	5.06001	4.51927	5.6294	4.25905	5.52331	5.07277	5.18424	5.46178	4.91474	4.87464	5.29171	5.09451	5.14985	4.97148	5.0233	2.51526	5.00851	4.92103	4.17913	5.11893	4.61913	4.96852	5.25931	5.80585	5.29055	5.79864	5.34636
AK1	6.36428	6.82773	7.5253	6.61751	6.38488	8.53829	8.36572	8.14669	8.43708	8.53998	7.84392	7.16037	7.26742	6.9243	8.15478	8.40927	6.58198	9.49041	6.49963	7.46758	7.36514	6.45861	8.81911	8.73345	6.44558	7.79179	8.24242	7.79724	7.81269	6.63425	7.49135	7.51226	9.25725	6.64305	6.66251	7.20061	9.53425	8.79976	6.84187	8.42499	6.59885	7.06801	7.6586	6.79673	9.51605	6.85865	6.87142	7.86136	7.48477
AK2	6.62391	6.88954	6.74231	6.95164	6.40284	7.28935	6.96274	6.74555	7.31435	7.22376	6.75274	6.98805	7.42287	7.06555	6.1664	6.85447	6.86978	6.73095	7.05166	7.14061	6.93994	7.08538	6.58012	7.06475	7.18806	6.92566	6.76236	7.06653	7.08668	7.02509	6.59183	6.94846	6.42007	7.29832	7.28686	6.91331	6.7204	6.52856	6.67648	6.71315	7.43088	7.12258	6.72221	7.21257	6.25661	7.19164	7.13961	7.15621	6.87665
AK3	7.24321	6.94724	7.22405	6.70624	6.83737	6.82396	6.01615	6.6972	6.39695	6.11793	6.15282	6.77408	6.60883	7.18751	6.88123	6.38903	7.01057	5.99173	7.00427	6.45706	7.01566	6.82308	6.65482	6.31153	7.20112	6.93079	6.75109	6.5351	6.96466	7.30465	6.5965	5.96588	6.1371	7.01473	6.86216	6.85905	5.78633	6.23173	7.18537	6.92474	6.79839	7.18481	6.94101	6.95509	5.91413	6.93995	7.09376	6.37286	6.80913
AK4	5.07034	4.83933	4.808	5.02843	4.71175	6.01345	5.58984	5.96031	6.16687	5.96797	6.11046	5.72869	5.01205	4.81051	6.88471	5.63399	6.16889	5.10457	5.49633	5.47445	4.96336	4.9928	5.71536	4.75032	5.15901	4.69512	5.45648	5.50706	5.35459	5.6982	4.67596	5.80114	6.40366	5.91497	5.41142	5.1793	5.23049	3.71119	5.69172	5.2917	5.519	5.71167	5.17808	5.69097	3.76086	5.63734	5.98026	5.89785	5.93079
AK5	2.9326	2.87521	3.60733	3.49554	2.7166	2.61469	2.83992	3.01892	2.17614	2.51513	3.33494	3.4997	2.24579	2.05951	2.65771	1.91971	3.06346	2.06031	4.2501	3.90756	3.1038	3.78014	2.68374	1.9214	3.53283	1.92111	2.7543	2.01493	3.96042	2.04306	3.34337	3.13165	1.98136	3.25588	2.0049	3.34706	1.96016	2.13505	3.30228	3.53129	4.01777	3.29441	1.96787	2.81383	2.72256	3.42762	3.03145	3.24186	3.34812
AK6	6.58011	6.3952	6.1729	6.32497	6.32749	7.90047	7.64306	7.57517	7.8386	7.81013	6.32792	7.41712	7.57744	7.79916	5.33485	6.9087	7.40048	6.4799	7.52555	7.37138	7.66574	7.43247	6.31516	6.40148	7.60322	7.40118	6.52177	7.16906	7.14223	6.96191	7.36664	7.25986	6.0948	7.28899	7.74272	7.25065	6.85231	7.10474	6.96754	6.99984	7.47384	8.05974	7.31879	7.82816	6.03579	7.78999	7.97855	7.61376	7.42577
AKAP10	6.7371	6.8981	6.88454	6.70668	6.83785	7.19071	5.93447	6.84311	7.15071	7.04241	7.20878	6.82729	7.2906	7.18649	7.93003	6.7015	6.66694	6.05959	6.35712	6.67866	6.48931	6.68373	6.59097	6.57716	7.18061	6.88275	6.61859	6.38874	6.81844	7.18552	6.89042	7.03534	6.73426	6.8083	6.77264	6.28168	5.81613	6.21422	6.98384	6.41672	7.03662	6.31291	6.7757	6.65621	5.79039	7.32411	7.3527	6.99715	7.02505
AKAP12	5.23468	5.03512	5.25619	5.47398	5.47592	4.07134	5.08941	3.98399	3.80347	4.79466	5.66462	4.42752	4.78985	5.25643	2.50857	3.57905	4.12826	4.85355	5.09999	5.37407	3.4007	4.91336	5.34691	5.85021	5.63891	6.2883	4.28978	4.31704	4.49152	3.66431	5.45266	6.72098	5.01138	4.21576	6.00832	4.87273	4.28999	5.12913	5.39747	4.3657	4.49597	1.95423	5.27644	5.84817	4.16887	4.29952	5.11792	5.21717	4.07528
AKAP13	10.588	10.2738	9.94127	10.1491	9.94887	10.3245	10.0922	10.5143	10.7971	10.5893	10.3286	10.2016	10.4026	10.3909	11.3112	9.97092	10.4203	9.68469	10.3547	10.3262	10.6598	10.5539	10.0806	9.75397	10.4175	10.5871	10.2285	10.4213	10.2758	9.71702	10.1961	11.0324	9.59895	10.7674	10.645	10.6188	9.61204	9.98098	10.5683	10.3689	10.8447	10.598	10.4155	10.5195	9.35321	10.3112	10.2921	10.1839	10.4998
AKAP14	2.1866	2.53539	1.92163	2.271	1.97293	2.76236	1.85521	2.6661	2.53757	2.86881	2.59345	2.17382	2.19505	2.22554	2.14687	2.56605	2.15935	2.20015	2.13738	2.42489	2.20867	2.21216	2.19668	2.19359	2.14341	3.70967	2.49152	2.35321	2.61932	1.81282	3.0417	1.7983	1.85331	1.87291	2.93658	2.52094	2.41369	1.92447	3.03827	2.12874	2.68011	2.36088	2.47386	2.58816	2.3069	2.03689	2.90793	1.91736	2.07917
AKAP17A	6.83882	6.28253	6.93832	6.58768	6.66626	6.27834	8.11369	6.09196	6.21174	7.0781	6.0178	6.98568	6.55938	6.32319	7.53333	6.1896	6.42568	6.64629	6.99999	6.69429	6.78389	6.27718	6.35777	7.60488	7.57064	6.4636	6.20245	6.74494	6.82931	6.86992	7.18548	6.54295	6.54121	6.63015	6.48192	6.63562	5.96715	6.2002	6.78243	6.62237	7.03632	6.98511	6.4834	7.15217	5.9459	7.62045	7.49381	6.6116	7.49351
AKAP4	3.1262	3.3882	2.56923	2.60244	3.43311	2.82004	2.20549	2.72607	3.17724	2.4373	2.43473	2.89633	2.58242	3.21961	3.08612	2.68516	2.28182	3.15475	2.7233	2.75307	2.14094	3.06317	3.64926	3.38472	2.8192	2.33668	2.6074	2.53463	2.52848	2.72643	2.98457	3.61063	3.43788	2.43601	3.28039	2.79754	3.75384	3.14247	2.80118	2.71939	2.21056	3.02641	2.83087	2.47909	3.34952	2.61447	2.80171	1.94182	2.64845
AKAP8	8.44594	9.20214	8.4666	8.70962	7.89042	8.1582	8.34527	7.77036	8.17381	8.55447	7.92418	8.61566	8.45655	8.74561	8.07673	8.06508	8.66591	7.6495	9.06048	8.58628	8.82242	8.35257	8.31133	7.9152	8.60278	8.45943	8.49587	8.19847	8.06542	8.29782	8.83767	8.38657	7.88377	8.55085	8.71654	8.82912	7.8147	7.92851	8.81884	8.47511	8.96132	9.03008	8.58134	8.65795	7.39639	8.45833	8.41094	8.06623	8.1146
AKIP1	4.64438	5.31875	5.22021	5.26263	4.83475	5.32288	4.37398	5.42273	5.39756	5.42533	4.8279	5.07886	5.35963	5.95388	3.44704	4.63386	5.30138	5.00216	6.16041	5.48973	5.75197	5.37244	4.06965	5.25495	5.68985	4.66407	5.31115	5.17831	4.94758	5.35249	5.22104	4.73143	3.28706	5.44023	5.88932	5.03549	4.13685	5.0173	5.4869	5.19717	5.27279	5.84519	4.9015	5.369	3.42675	5.92794	5.9707	5.78504	6.00377
AKIRIN1	8.04509	7.93469	8.27927	8.12472	7.85237	7.91717	7.45862	7.79464	7.81275	7.71165	8.04472	7.85437	7.93455	7.58776	8.67254	7.96772	7.98509	7.98445	7.80579	7.78315	7.8135	7.9188	7.89493	7.72468	7.79998	7.79358	8.18452	7.93157	7.92048	7.70131	7.72615	7.90832	7.8419	8.0769	7.70463	7.90066	7.97152	7.77021	7.98823	7.97652	8.00934	7.73218	8.05237	7.88338	8.06523	7.65156	7.70397	7.57456	7.7618
AKIRIN2	6.73992	6.479	7.23401	7.04517	7.06134	8.24631	7.8659	7.939	8.29476	8.35968	8.57099	7.17067	7.9106	7.54779	8.9142	7.43114	7.62839	8.10307	7.0526	6.7801	7.05563	7.27783	7.35167	8.06173	6.88368	7.00003	7.26002	7.08661	7.31792	7.48804	7.7866	8.26268	8.06869	7.88637	7.62366	7.81104	8.04154	7.87132	7.6475	7.11386	5.98448	6.4315	7.96784	7.58317	8.23233	6.81002	7.04884	7.18208	6.98469
AKR1A1	6.10126	6.68184	7.01426	7.14895	6.59925	6.61896	6.86153	7.04266	6.70272	6.44934	6.96232	6.84431	7.52175	6.98031	5.34478	6.7224	6.84145	6.5847	6.69918	7.1147	6.51562	6.90315	6.16925	6.8173	6.83994	6.6853	6.59279	6.87018	6.89665	6.41098	6.9703	6.60504	5.85971	6.63672	6.81561	6.79481	5.98491	6.1783	6.61156	6.20367	6.68954	7.04527	6.5293	6.63923	5.51651	7.33351	7.53363	7.17212	7.0575
AKR1B1	8.81877	8.5583	8.74535	8.94486	8.64169	8.47466	8.47955	8.46923	8.19502	8.06264	8.79683	8.36446	8.20596	8.69248	7.67603	8.62862	8.38723	7.90215	8.81856	8.96663	8.78971	8.55627	8.40975	8.93347	9.02864	8.41479	8.83752	8.80376	8.63642	8.4251	8.27318	8.22472	7.83139	8.46761	8.47991	8.62519	8.01509	8.60599	8.57151	8.80096	8.58379	8.67141	8.39775	8.45596	7.46628	9.14964	8.89406	8.75366	8.9915
AKR1B10	2.77055	2.48348	2.13833	1.94763	1.90895	2.23076	1.68785	2.09858	1.97802	1.94877	1.95852	1.96511	1.94841	1.96321	1.9551	3.38156	1.94575	1.96879	1.95649	2.55665	1.96139	1.95663	1.94842	1.87426	2.2599	1.95334	1.85181	1.86885	2.44839	1.93749	1.99356	2.56234	1.9261	1.90453	1.929	1.91477	2.98024	1.92378	1.91287	1.89636	2.46427	1.89357	2.08959	1.89437	2.70091	1.9517	1.90932	1.93368	1.92246
AKR1C2	2.73836	3.37538	2.91474	2.79532	2.94349	3.84215	3.58483	3.74217	4.03452	4.10119	3.20102	3.26074	2.42698	2.9756	2.58913	3.12377	3.25196	2.80025	4.58366	3.98656	3.68404	4.25534	3.75151	2.63431	3.6591	3.99712	3.04252	3.34812	3.16301	2.71994	4.42293	3.79032	3.65704	3.23597	3.84445	3.13709	2.71886	2.62582	4.35223	3.88702	4.10257	3.64985	2.57682	3.27129	3.29521	3.92905	3.41696	3.4456	3.67704
AKR1C3	5.16801	7.19266	7.17636	6.14441	6.43463	7.76412	6.62344	7.55487	7.62696	7.59967	5.84491	6.80294	7.63388	7.16638	6.75585	5.99991	6.19314	5.58729	7.21777	6.80361	8.36687	6.64717	7.59675	7.44141	6.7646	8.47555	7.19905	6.35606	6.94011	6.19735	7.8961	7.02696	7.2711	5.36328	8.09595	7.50612	7.29498	7.92128	7.52577	7.5329	8.36171	7.07043	6.56451	7.34511	7.07829	7.19224	7.08652	7.02176	7.23109
AKR1C4	2.51558	2.81256	2.73302	2.81243	2.52314	2.74968	1.758	2.54269	2.64132	2.4936	3.0109	2.08242	2.98432	2.80499	2.5398	2.96678	2.18652	2.10296	2.1449	2.49049	3.06745	2.60166	2.0526	2.43486	2.1282	3.03861	2.94395	2.54714	2.45659	2.12067	3.18794	2.06528	2.74936	2.80652	2.82372	2.81716	2.44783	2.5348	2.73681	2.803	3.35732	2.55009	2.13811	2.25668	3.29623	2.13686	2.2533	2.15142	2.51803
AKR1C6P	2.44674	1.52289	1.89865	2.03652	1.68397	2.84848	3.07652	2.36277	2.96268	2.98329	2.49503	2.34236	2.40576	2.34233	2.304	2.37274	2.38222	2.3207	2.37194	2.31345	2.39787	2.32571	2.33925	2.36868	2.38763	2.34934	2.47253	2.55324	2.58618	1.61427	2.25308	2.79994	2.2272	2.2405	4.19035	2.95787	2.35765	2.2706	2.23912	2.17204	2.31551	2.43722	2.22365	2.20355	2.20986	2.36567	2.31366	2.27259	2.26839
AKR7A2	8.83515	8.41457	9.06636	9.05946	8.48527	9.14228	9.08726	9.14173	9.03482	9.02467	8.99091	8.81935	8.53167	9.15435	8.04092	9.08205	8.90928	8.62353	9.11921	9.20864	9.05711	9.08942	9.02378	9.17917	9.24551	8.93206	8.81635	9.26086	9.31944	8.81337	8.84174	8.4449	8.40156	8.92243	9.05046	9.0573	8.5068	8.7642	8.84842	8.79229	8.94157	8.97626	8.6403	8.90776	8.21903	9.42253	9.3377	9.21389	9.43442
AKR7A2P1	3.90335	4.54567	4.43662	4.46013	4.71016	3.37403	3.76399	3.60461	3.41684	3.17522	4.5001	3.11952	3.5043	4.96738	1.98557	3.19883	3.51009	3.09238	4.64563	4.38138	4.17569	4.87744	4.08169	4.18332	4.59429	4.25184	4.33853	2.74631	3.95835	3.47223	4.28896	4.77097	3.10017	3.02385	2.42641	2.6738	2.38195	3.43758	4.52362	4.17962	4.61522	4.30013	2.39123	3.71028	3.66832	5.31366	5.14802	4.83493	5.06967
AKR7A3	6.65922	6.64543	6.76371	6.82626	7.26776	5.91371	6.31641	6.0219	6.04246	6.10521	6.49388	6.36633	6.10875	6.99945	5.46046	6.71341	6.33646	5.43854	6.92429	6.85286	6.22011	6.67072	6.40073	6.61092	7.092	6.6169	6.65673	6.78189	6.68319	6.50869	6.47858	5.59881	5.71128	6.12855	6.27649	6.22796	5.85824	6.09267	6.48164	6.29237	6.55691	6.62948	5.82529	5.95028	5.84384	7.3491	7.28921	7.01775	7.39126
AKT1	7.47727	10.7815	8.66164	10.2774	8.89595	9.97589	11.0208	9.74895	7.72478	9.65831	10.7235	8.85411	9.20838	8.31287	9.30999	10.8721	8.13428	12.4929	8.2897	8.65255	8.18279	8.27927	10.7841	11.7718	8.12449	9.46505	9.16895	9.53437	9.77689	8.93106	9.24578	9.90442	12.1816	8.09921	8.31946	9.01891	11.664	11.6113	8.09366	10.4402	7.72911	8.22287	9.86998	8.18984	11.905	8.29916	8.24949	10.3655	8.99041
AKT2	6.1677	7.07174	6.96153	6.61573	6.5275	6.53795	6.23124	6.17055	6.77893	6.44324	6.90013	6.77622	6.23806	6.54246	7.19625	6.29583	6.7824	5.78094	6.90704	6.3904	6.39592	6.42492	6.87226	6.13407	6.64709	6.74039	6.60045	6.80576	6.68062	6.56537	6.45861	6.21483	5.98649	6.58556	6.34996	6.70125	5.81456	6.03529	6.68059	6.49419	6.74627	6.65008	6.0978	6.40966	5.61876	7.11168	6.90483	6.91964	7.0132
AKT3	6.54115	6.39992	6.65036	6.60179	6.4442	7.33354	6.71232	6.97402	7.42382	7.38127	6.54094	6.93457	6.51364	7.17017	6.21831	6.35189	7.03688	6.40225	7.32341	7.01942	7.58108	6.97909	6.76628	6.44444	7.31491	7.04015	6.60552	6.52041	6.68501	7.20255	7.07432	7.07244	6.71154	7.13847	7.23665	7.30266	6.36615	6.40521	7.12177	6.89876	7.04978	7.36146	6.96013	7.31428	5.9682	6.72077	6.72447	6.75526	7.0948
ALAD	5.23575	5.27271	5.47882	5.19248	4.9588	6.42936	5.39473	6.32349	6.77549	6.50959	5.64719	5.87251	5.77031	6.75854	4.76995	5.88522	6.24381	4.70911	6.52786	5.78789	5.55825	5.66606	5.23568	5.79101	6.14944	5.98721	5.60857	5.93061	5.93514	5.82901	6.52087	4.81137	5.14223	5.94957	5.96047	5.74256	5.64079	5.73398	6.17121	5.73336	5.58531	6.10184	5.70031	5.79735	4.70647	6.40045	6.27366	6.23907	6.07748
ALAS1	6.43102	6.14033	6.64633	7.1227	6.14124	6.32729	6.2097	6.4398	6.38691	6.34956	6.34998	6.3028	6.3103	6.70517	6.89995	6.93223	6.81593	5.79161	6.39086	6.12113	6.56366	6.30313	6.15326	6.36226	6.57237	6.16768	6.70784	6.32659	6.30106	6.64327	6.26177	6.26643	5.99587	6.32582	6.2813	6.31656	6.0417	6.12009	6.17553	6.14682	6.35541	6.31676	6.43777	6.07925	6.19448	6.82888	6.56737	6.37308	6.34776
ALDH16A1	5.00635	6.32049	6.36444	6.02717	5.96813	6.95656	7.33848	6.76274	6.9535	7.00244	6.74589	7.06205	6.71446	6.34458	5.52126	6.29308	6.49659	5.51149	6.6576	6.98857	6.17038	6.43968	6.35697	6.88088	6.78262	6.86141	6.78451	7.05908	6.80009	6.72131	5.72037	5.66085	5.45594	6.49316	6.59444	6.38829	5.63264	6.2364	6.36631	6.26636	6.28916	6.53746	5.83428	6.3427	5.17937	6.98186	7.37127	6.98683	7.00262
ALDH18A1	7.05778	5.79561	5.99513	6.38683	5.62387	6.63124	5.83452	6.7668	6.75503	6.5464	6.34384	6.06431	6.06201	6.86463	4.88209	6.18601	6.50549	5.46069	6.73795	6.8571	6.87759	6.64641	6.33871	6.57777	6.70046	6.46215	6.54575	6.3816	6.14853	6.65004	6.48192	5.85845	5.79883	6.44361	6.5238	6.4118	5.11018	5.70245	6.26109	6.47615	6.66664	6.61905	6.18441	6.58996	5.37434	7.0883	7.20924	6.9919	6.94689
ALDH1A3	2.92828	2.31085	3.06963	2.08369	2.31674	2.12175	2.01796	3.0452	1.92971	1.50157	1.87301	2.23309	2.27036	2.36459	2.52084	2.46715	1.84985	2.66644	2.18866	2.10151	1.86252	2.86606	1.92569	3.11961	1.85878	2.89534	2.45119	2.16971	2.18671	2.31045	1.70463	3.21553	1.99974	2.77511	2.008	1.9985	3.12647	2.00425	1.98003	2.14685	2.28998	2.51757	2.00755	2.49322	1.98517	2.03515	2.19886	2.10036	2.00242
ALDH1L1-AS2	2.17414	1.92277	2.44523	2.52591	2.52286	2.16312	2.14522	2.5737	2.01989	1.676	2.16768	2.23627	2.19385	2.26221	2.19752	2.21653	2.13158	2.25805	2.14616	2.25144	2.19129	2.26749	2.20194	2.15651	2.18753	2.16486	2.05625	2.27297	1.7944	2.43396	2.78525	2.06769	2.14739	2.1217	2.16439	2.11545	2.17489	2.71921	2.10422	2.13446	2.10856	2.27166	2.09788	2.85994	2.12301	2.11527	2.0379	2.11085	2.0498
ALDH3A1	2.83697	3.39994	2.60873	3.09667	2.81176	3.25338	3.24226	3.42936	3.10297	3.43929	3.45709	2.58034	3.0853	2.9571	3.13238	3.60685	2.61881	3.99975	2.95089	2.55294	3.07124	3.04917	3.44777	3.77147	2.45996	3.08492	2.94256	2.87359	4.16471	2.9158	2.81218	2.95617	4.30425	2.87804	2.76178	3.23678	4.27142	3.61334	3.45965	3.56963	2.86064	2.8699	3.71178	3.34088	4.05936	2.3483	2.33484	2.88097	2.30131
ALDH3A2	6.83626	6.88953	7.49764	7.31567	6.37243	7.69942	7.67359	7.74245	7.84779	7.87454	7.24548	7.61398	7.53626	7.6015	6.25119	7.54399	7.64711	6.86182	7.77662	7.57129	7.68169	7.68184	6.94207	7.2328	7.62506	7.5436	7.45673	7.35441	7.22018	7.50655	7.19707	7.58804	6.84714	7.63985	7.6157	7.1658	6.58549	6.64715	7.66143	7.43802	7.57395	7.88923	7.35493	7.71744	6.59972	7.82217	7.88233	7.31747	7.73581
ALDH3B1	5.77043	6.81581	6.78965	6.93484	7.10745	6.81106	7.34118	6.73352	6.47965	6.52682	7.13957	6.56051	6.81346	6.12182	7.02326	7.04923	6.48009	7.06851	6.20988	6.2581	6.33268	6.77732	7.08895	7.63267	6.08179	7.0807	7.28596	6.74029	6.68024	6.68758	6.03259	6.93768	6.95525	6.35997	6.35256	5.70751	7.20744	7.26677	6.72066	7.00926	5.98018	6.38075	6.67616	6.49416	6.93065	6.15799	6.22219	6.77402	6.80923
ALDH3B2	3.3583	4.14954	3.97563	3.54639	3.92953	4.55437	4.66272	4.39964	4.27244	4.69017	4.01089	4.06752	4.52395	3.93	5.7581	4.73876	3.96529	5.57616	3.74298	3.78962	3.00722	2.49541	4.64501	4.58621	3.7621	3.58057	4.92127	4.4544	4.25725	4.55914	3.7437	2.9775	5.75848	3.03021	3.65419	4.02005	5.37054	4.93208	3.91928	4.30424	3.60728	4.04745	3.64887	2.53257	5.36303	3.86273	2.56735	4.08079	3.588
ALDH4A1	4.96767	5.25444	4.31724	4.89119	5.24837	5.20726	4.81695	4.89889	5.23397	5.13594	4.96098	4.75924	4.85469	4.84901	4.84112	4.80178	4.87802	5.52573	4.60014	4.6761	5.43857	5.1485	4.93527	5.12524	5.22658	5.09161	4.39289	4.91174	4.97226	5.10344	5.25666	5.30069	4.26364	5.48647	4.84157	4.90543	4.82282	4.82364	4.57727	5.07002	5.50127	5.29067	4.70647	5.35957	5.42122	4.74354	5.3018	4.60077	5.19877
ALDH5A1	6.02559	5.403	7.03742	5.66309	5.63742	5.39378	5.08801	5.57159	5.53655	5.24584	6.03467	6.35799	6.07649	5.08523	4.63555	5.44763	5.52844	5.90546	6.6073	5.93424	5.59576	5.45023	5.24804	5.23604	6.04258	5.50023	5.92027	4.88645	5.18389	6.37379	6.37376	5.19353	5.65763	5.04748	5.96663	5.28627	4.77772	6.21422	5.85673	5.60094	5.82033	6.10763	5.23516	5.45463	6.09171	5.75156	5.47498	7.55025	6.10213
ALDH6A1	5.33933	7.46028	6.81477	6.4393	6.63395	6.68691	6.17694	6.53733	6.91779	6.32507	6.91686	6.66429	5.94833	6.74531	5.4745	6.30544	6.49271	6.05815	6.95022	7.0238	6.49744	7.20289	6.45487	6.80231	6.65601	6.56293	5.8918	6.55142	6.42408	6.27058	7.201	7.01428	6.2464	6.90161	7.08011	6.79832	5.75883	5.69411	6.72256	6.64883	6.93779	6.71618	6.08281	6.98006	5.85032	6.77895	6.4957	6.06998	6.40179
ALDH7A1	3.38134	2.29813	1.96246	2.5298	2.85069	2.71076	2.26482	2.8419	2.81622	2.04448	2.47695	3.48112	2.95691	2.59646	2.09076	2.52983	2.54379	2.11294	2.42379	2.502	2.48874	2.5284	2.50721	2.62394	2.49291	2.48517	2.62418	2.46286	2.37457	3.02014	3.0889	1.9353	2.42478	2.47229	2.16384	2.9704	2.46584	2.2074	2.33	2.4077	2.33224	2.42056	2.38012	2.37542	2.19036	2.39596	2.37405	3.38136	3.11325
ALDH8A1	3.12012	3.12923	2.40661	2.84843	3.28582	1.79792	1.38519	2.57918	2.73891	1.96352	1.74637	3.34234	2.48393	2.5347	2.45809	1.75477	2.85623	1.8258	2.29797	3.37994	3.79693	3.38094	1.754	1.80091	1.77137	3.08482	2.41374	2.31689	2.25167	2.29511	2.71438	3.13387	1.98198	3.17424	3.58462	1.94945	1.95081	1.96348	1.91941	2.29545	1.89962	3.01922	1.93163	2.59506	1.95015	3.28843	3.46264	3.17463	3.48936
ALDOA	11.1398	11.177	11.3389	11.1238	11.3038	10.9796	11.98	10.8815	11.0118	11.1629	11.6014	10.8266	11.1239	10.9804	11.8494	11.3369	11.2257	10.9594	10.8522	11.0747	11.0585	11.2987	11.4336	11.412	11.303	11.3154	11.129	11.1599	11.1431	10.9255	11.0585	11.8417	10.8857	11.2743	10.9347	11.1373	11.0202	11.2099	11.2174	11.4592	11.4167	11.1519	11.0795	10.8347	10.9418	11.2771	11.1188	11.0471	11.3588
ALDOC	5.55482	5.6698	6.26904	5.78647	6.26666	6.76514	6.43632	6.55515	6.21633	6.06804	6.51844	5.93946	6.36584	6.4645	5.30066	6.14315	6.24283	5.09153	6.45522	6.54859	6.03551	6.11039	6.22584	6.00401	6.78246	6.29966	5.95338	6.48453	6.28255	5.82309	5.75485	6.66219	5.93564	6.13263	6.05879	6.33035	5.58741	5.7863	6.2264	5.99735	6.05397	5.82364	5.82045	5.67076	5.25376	6.76402	6.74061	6.34246	7.03087
ALG13	7.74747	7.78613	7.8886	7.72571	7.34843	7.57602	7.39152	7.45541	7.30891	7.79318	7.39352	7.94807	7.48198	7.62216	7.11446	7.56663	7.74988	7.43715	8.02574	7.84575	7.67609	7.69854	7.75162	7.24799	7.71602	7.50218	7.47587	7.37436	7.58234	7.52056	7.71619	7.92045	7.55262	7.82557	8.09241	7.72613	7.32602	7.18865	7.79725	7.78456	7.7113	7.85079	7.4351	7.93506	7.24969	7.87915	7.88564	7.78478	7.53181
ALG14	5.55921	6.87105	5.36811	6.13565	5.64653	6.89093	5.80167	6.51077	6.78008	6.96601	5.79689	6.11343	6.36886	5.93381	5.907	6.37206	5.78338	7.74964	6.10497	6.75883	5.78679	6.16069	6.25321	6.74613	6.25116	6.21569	6.10286	6.20986	6.14487	5.89845	7.14949	6.0639	6.73163	5.8934	6.15544	6.24528	7.13023	7.11739	6.04685	6.75885	6.09474	6.44803	6.69014	6.09664	6.86988	5.50429	5.84192	5.8632	5.74038
ALG2	6.77862	6.56902	6.53404	6.34442	5.85154	6.0255	5.77416	6.38023	5.71193	5.82292	5.73026	6.28997	6.00638	6.44378	5.33135	5.89493	6.50851	5.47462	6.57449	6.52786	6.67002	6.44743	5.82354	6.14919	6.74456	6.33534	5.74893	6.68386	6.55359	6.33606	5.91597	5.87608	5.4324	6.36972	6.47726	6.18645	5.4967	5.82219	6.61776	6.32551	6.8012	6.80296	6.2134	6.4908	5.26346	6.52347	6.59245	6.40447	6.27693
ALG3	7.8074	7.78183	7.56246	7.28873	7.9354	8.40218	8.20664	8.52825	8.45559	8.7769	8.22736	8.07149	8.14129	8.021	7.07868	7.77253	8.27544	7.80669	8.12794	8.66289	8.12711	8.38039	8.22677	8.4213	8.03736	8.25728	7.83284	7.72468	8.04826	7.84986	8.09082	8.85789	7.6731	8.51464	8.70626	8.34379	7.59621	7.78582	7.83773	7.92731	8.02706	8.03499	7.7053	8.02882	7.21186	8.45974	8.38169	8.24614	8.30378
ALG8	8.71662	8.83544	8.41906	8.35609	8.38328	9.08472	8.37058	8.97878	9.37432	9.1369	8.6222	8.8087	8.91106	9.10334	7.60848	8.47876	8.93162	8.38284	9.08271	9.16794	8.82158	8.90177	8.64705	8.88633	9.264	8.92471	8.77292	9.02592	8.72178	8.53699	8.80144	8.72949	8.27109	8.95739	8.97365	8.89355	8.05539	8.36875	8.87195	8.76953	8.73246	8.97022	8.62922	8.94893	7.67479	9.21504	9.44587	9.11414	9.27043
ALG9	4.01108	4.37965	4.14225	4.15386	4.84929	4.66966	4.10716	6.20543	4.17305	5.36325	4.20916	4.56432	4.2595	5.27579	2.3425	4.74533	4.99207	3.45226	5.49334	4.82515	5.5211	5.01908	4.52826	4.3	5.47049	4.77941	4.35287	4.79011	4.59401	4.16338	5.08622	4.66816	4.03181	4.99488	5.52674	4.03916	2.17182	4.01875	4.96106	4.95495	5.24281	5.16047	4.7104	4.91048	2.54118	5.29189	5.36751	4.92931	5.28484
ALK	1.79084	1.71837	1.93609	2.18269	2.38419	2.32586	2.27519	2.33634	2.39719	2.80061	2.36816	2.15879	2.24534	2.1755	2.10543	2.19625	2.2001	2.15993	2.18506	2.19027	2.21395	2.20273	2.15958	2.18887	2.23093	2.17496	2.03729	2.52767	1.85424	2.64555	2.10696	2.07286	2.17277	2.17868	2.16976	2.26289	3.3718	2.26212	2.16439	2.05642	2.15792	2.08165	2.15437	2.1235	2.10722	2.74693	2.21979	2.18931	2.17089
ALKBH2	7.60877	6.96351	7.54076	7.42221	6.05325	7.98722	7.39337	7.65016	8.01542	7.82181	7.10635	7.62553	7.39654	7.47308	6.05241	7.33317	7.39654	6.90539	8.13629	8.1175	7.68584	7.68132	7.38408	7.24939	8.08084	7.79197	7.0972	7.38583	7.40525	7.23118	7.89381	7.77152	6.56041	7.26588	7.51334	7.49537	6.62873	6.84087	7.52258	7.60586	7.83657	7.77356	7.0227	7.48996	6.47461	8.3125	8.20571	7.88507	8.18121
ALKBH3	3.78639	5.01709	4.15287	4.68815	4.39154	5.09256	4.40844	5.29299	5.53305	5.1172	4.22037	4.82557	4.99898	5.81873	2.83434	4.41409	4.86787	4.20926	5.44438	4.85287	5.206	5.1207	3.98003	4.67491	5.6327	4.95209	4.56964	4.95725	4.55615	4.36864	5.40111	4.67209	3.58556	5.03013	5.22142	4.60124	3.54926	4.15939	4.83641	4.75219	4.976	5.16017	4.81523	5.13494	2.29304	5.64052	5.62686	5.40137	5.68433
ALKBH4	6.80777	6.57098	6.8387	6.74755	6.4177	6.67985	5.87862	6.49196	6.61872	6.64301	6.56291	6.2982	6.33269	6.79959	6.08018	6.8543	6.55942	6.12049	6.84149	6.73333	6.85318	6.64835	6.25891	6.71319	6.92869	6.53963	6.78807	6.62729	6.64277	6.67984	6.70188	6.00681	5.97047	6.68781	6.75332	6.57403	5.93392	6.29707	6.73546	6.5229	6.47353	6.66084	6.52527	6.66246	5.93835	6.74173	6.79356	6.5882	6.91445
ALKBH5	8.44851	7.56198	8.13892	7.04805	7.57208	8.57485	8.39131	8.29156	8.44785	8.42307	8.38236	7.78396	7.70096	7.54436	8.4689	8.22367	7.52154	9.22109	7.89581	7.83363	7.88768	7.5773	9.04149	8.70391	7.91694	7.79647	8.10234	8.33121	7.82318	7.75638	7.83315	8.66359	8.8101	7.51097	7.62469	7.94028	8.68865	8.58914	7.63161	8.18941	7.45832	7.7354	7.99255	7.59455	8.78441	7.3906	7.50931	7.87842	7.88024
ALKBH6	4.62523	5.10261	5.28503	4.99089	4.76126	5.37536	5.53495	5.50645	5.40199	5.18336	4.02892	5.46782	4.98218	5.92877	5.01451	5.37845	5.4105	4.56651	5.85292	5.45319	5.10615	5.11791	4.61738	4.75893	5.70445	5.38013	4.94175	5.24002	5.25213	4.77758	5.34866	5.57221	3.82521	4.69445	4.73873	5.29496	5.32978	5.26336	5.25467	5.29231	5.68841	5.54657	4.89787	5.16786	2.98349	5.70824	5.90005	5.67495	5.87508
ALKBH7	9.1509	9.1197	8.80594	8.89215	8.71918	8.54213	8.28961	8.98753	8.4233	8.59363	8.96332	8.84072	8.29277	8.7086	8.06098	8.80201	8.83407	8.42633	9.06134	9.09909	8.74025	8.99918	8.78517	8.78881	9.16676	8.75687	8.98296	8.62775	8.66722	8.90341	9.12477	8.25454	8.32872	8.53787	8.74728	9.01979	8.62258	8.71507	8.83695	8.86633	8.82052	8.84584	8.23503	8.36045	8.39567	8.89798	8.76541	8.65516	8.67269
ALLC	3.00726	3.20717	2.90476	2.90732	3.27627	1.68934	0.799225	0.990303	1.73251	1.4826	2.08852	2.03181	2.02665	2.08275	2.00297	2.07002	2.01525	2.08002	2.05169	2.09275	2.08888	2.10925	2.07043	4.06142	2.04611	2.05438	1.7865	1.67146	1.70368	1.86667	3.00354	3.09295	2.64183	1.88451	4.17048	1.96373	2.05397	2.4848	1.91804	1.89748	1.99078	1.85795	1.90746	1.89775	1.90148	1.9531	1.82679	3.28524	1.91065
ALMS1P1	4.32376	4.27237	3.38898	4.13738	4.32263	4.93426	4.82193	4.97679	5.47467	5.24788	4.55721	4.63367	4.39853	5.40743	4.07137	3.59568	5.07507	2.99689	5.1317	4.90927	4.97359	5.03851	4.15211	5.35985	4.80967	4.3618	5.01661	4.85322	4.59989	4.79511	5.19876	3.11629	3.97779	5.09112	5.30912	5.03317	2.86788	3.45055	4.74113	4.53764	4.80657	4.96508	4.18811	4.98801	2.57642	5.07888	4.66363	4.10792	5.04071
ALOX12-AS1	5.59819	5.96973	6.31735	6.00762	6.16472	5.73989	5.55739	5.65582	5.59058	5.3823	6.0565	6.05308	5.90624	6.08904	5.7803	5.53536	5.94868	5.68464	6.01705	5.83263	6.02022	5.62381	5.79438	5.05093	5.8661	5.51503	5.95747	5.83948	5.81795	6.10902	5.46577	5.57555	5.4226	5.70972	5.74168	5.55897	4.6681	5.59414	6.01049	5.6487	5.99084	6.11691	5.97051	6.54367	5.3094	6.01948	5.95849	5.95875	5.77254
ALOX15	3.73167	4.47454	4.76179	4.81565	4.35388	3.68937	3.98178	3.9993	3.81729	3.43474	3.85581	5.44044	3.61943	6.07312	2.85611	4.80412	2.50195	5.62233	3.01118	3.76051	3.24324	4.40266	3.24494	4.71724	3.65916	4.71742	4.03467	4.01163	4.62848	4.43798	4.54267	2.97879	3.85704	3.72611	3.18101	4.17073	3.59193	2.13473	3.99501	3.18715	3.97857	4.39687	3.25119	4.38223	3.54688	5.88035	4.47475	5.31549	4.57808
ALOX15B	4.44936	4.10905	4.43213	4.2212	4.57637	5.66542	5.49882	5.64887	6.11844	6.12725	4.98328	4.33776	4.19731	4.09274	7.67574	5.44338	6.38249	5.02612	4.65583	4.70063	4.76716	5.02431	5.10336	5.05768	4.63018	5.47057	3.86159	4.60688	4.74158	4.83347	5.62129	6.78363	5.68499	5.75693	4.78432	4.9319	4.87247	4.91539	5.56688	5.22314	5.10632	4.17432	4.95377	5.67698	5.82035	4.69292	4.91763	4.39439	4.52897
ALOX5	6.93351	6.96425	7.30642	7.24724	7.353	7.51586	6.89603	7.31198	7.7006	7.56611	8.02959	7.57904	7.18179	7.57605	8.34329	7.2048	7.33659	7.00272	6.89218	6.7369	6.9735	7.16592	7.17103	7.28621	6.94869	7.07602	6.7373	6.70177	7.33788	7.1371	7.66606	7.9217	6.81737	7.47351	7.22051	7.00854	6.85137	6.97281	7.30649	7.11954	7.54634	7.1874	7.34178	7.16704	7.02655	7.66116	7.44158	7.18747	7.41323
ALOXE3	4.02568	3.00295	4.47206	4.07858	3.57395	3.94679	3.82235	4.63678	4.19528	4.82305	4.53967	3.36423	5.31438	2.98704	4.5254	5.59921	3.5301	6.56563	3.12451	3.35668	3.09338	2.41393	5.5426	6.09218	0.988804	4.0706	4.85568	4.529	4.1627	4.60893	1.34915	4.82558	7.67047	2.97952	2.53375	4.0908	6.6384	6.53388	3.08896	3.61548	1.90812	2.33003	4.71474	3.98967	7.50797	3.43632	3.17447	3.61447	3.5486
ALPI	3.96337	3.84292	3.81166	3.36319	4.05754	3.10096	2.49561	2.62369	2.74201	2.81226	3.64428	2.87242	5.59152	2.72433	3.88015	3.22706	2.47572	4.52086	3.50477	3.23999	1.59232	2.64796	2.80055	4.25157	2.40001	3.06084	4.19276	3.07436	2.71829	2.79739	2.25897	4.60649	3.45726	2.95812	2.15122	3.32167	5.94918	4.51513	2.46435	4.14331	3.89506	3.476	3.89338	3.55106	5.15135	2.23295	2.88502	2.16771	2.18883
ALPK2	3.68189	2.23937	3.47702	2.86811	3.06332	1.91873	2.69415	2.64959	1.90024	1.30091	2.35633	2.22563	2.13454	3.36183	2.14667	2.21669	2.08316	2.31054	3.16993	2.21817	2.17976	3.05516	2.16349	3.31057	3.9895	2.15786	3.19171	2.99919	3.55636	2.58783	1.65059	1.54232	2.8567	2.43278	2.79946	2.37426	2.63537	3.30936	2.83396	2.2395	2.02952	2.07826	2.16819	2.21843	2.36136	2.08837	2.1034	2.20282	2.05927
ALPL	5.40904	6.27673	6.2631	6.5714	5.87065	6.42461	6.29464	6.64935	6.08053	5.9235	6.94766	5.79592	5.81115	5.75009	9.05381	7.46145	6.18488	6.74549	4.01923	5.3916	5.61342	5.93698	7.11249	6.63037	5.48144	5.23799	6.82159	4.82902	6.56128	7.10756	5.315	6.40786	5.53639	5.39971	4.17521	4.54444	6.56977	5.36179	6.12804	5.17846	6.4966	5.30146	6.4046	4.78381	7.30327	6.84279	6.73858	7.19594	7.35105
ALPP	5.81369	5.45969	5.85799	6.43688	6.45144	5.6343	6.15172	6.67011	5.9773	6.0341	6.57468	5.80924	6.12272	5.49055	7.22202	6.48333	5.72865	7.14077	5.22893	5.36993	5.54844	5.78825	6.41985	6.61702	5.36629	5.9816	6.4759	6.43083	6.17799	6.1525	5.53975	5.59003	6.47979	5.47314	5.53809	5.76148	6.7152	6.52299	6.09625	6.33285	6.11454	5.57728	7.39729	6.14646	7.07665	5.2927	5.17443	5.83539	5.50552
ALS2CL	5.73629	6.45723	5.93895	6.21814	6.01502	5.1843	4.79605	5.47509	5.17193	5.00166	6.44196	5.07978	5.74984	4.89049	6.14751	5.92873	5.46209	6.44621	5.17837	5.2526	5.15757	5.45484	5.83718	6.17275	4.88051	5.50275	5.22662	5.79189	5.16712	5.46599	5.35672	6.54558	7.15845	5.32359	5.27933	5.17368	6.30043	6.10092	5.7317	6.05213	5.42663	5.35981	5.51298	5.42768	6.99247	5.44648	5.12291	5.01681	5.06821
ALX3	3.27074	3.63601	3.77892	3.62083	3.07883	2.81069	2.84692	3.29415	2.64725	2.39718	2.75237	2.37221	3.49086	3.33429	4.17119	4.08052	4.09577	3.31247	2.94093	2.85063	1.94835	1.94463	2.4802	3.32069	3.13656	3.78681	2.89718	4.03668	3.61636	2.67067	1.96019	3.61766	3.94328	3.24998	2.58587	2.49557	2.50938	5.3194	3.52003	2.83111	2.39777	3.23237	3.65489	3.35727	4.00767	2.58449	3.50824	3.63561	2.45559
AMACR	5.70038	3.73934	3.64531	3.55064	4.26235	3.88839	3.61536	3.30112	3.4693	3.45071	3.25605	4.04664	4.01508	4.42043	5.22456	4.03385	3.70464	1.88837	3.96363	3.90893	4.22973	3.83272	3.96892	3.63108	3.86763	3.77725	4.02814	3.89562	4.02878	4.30418	4.55969	2.33117	3.6552	3.65901	2.92963	3.63598	3.34376	4.27972	4.31764	4.08546	3.63429	3.83253	4.20213	3.5093	3.60983	4.03207	4.61531	4.11204	4.81552
AMBP	2.33934	2.20229	2.48546	2.42767	2.13973	2.03444	2.77581	2.389	2.34443	2.54361	2.39186	2.2818	2.44201	2.31478	2.25409	2.41462	2.37438	2.2872	2.30782	2.43005	2.32975	2.44072	2.3627	2.30021	2.28712	2.31722	2.63319	2.0768	2.33507	2.5022	2.15972	2.53815	2.35835	2.33421	2.33407	2.36579	2.84132	2.37	2.41904	2.3924	2.42004	2.31186	2.35998	2.37622	2.35696	2.4316	2.25924	2.31514	2.31933
AMD1	9.08482	9.15113	9.36604	9.21412	8.25886	8.75948	8.40356	8.6083	8.61555	8.10106	9.23447	8.69444	8.85818	8.66913	9.63895	8.70442	8.94375	8.87251	8.53412	8.34451	8.86044	8.83501	8.69641	8.41725	8.56953	8.72311	8.66887	8.53289	8.46689	8.54932	8.92916	9.43807	9.09232	8.81476	8.63903	8.62818	8.8739	8.83599	9.28967	9.1524	8.70314	8.71915	9.50497	8.95373	9.01953	8.20263	8.4178	8.56815	8.52076
AMDHD2	6.68847	6.76367	6.60416	6.46155	6.70645	5.92569	6.29103	6.17135	5.6466	6.13688	6.37847	6.49128	6.19811	6.59187	6.86817	6.28813	6.56031	5.86231	6.58005	6.30074	6.17327	6.17269	6.04057	6.18639	6.53024	6.31152	5.81923	6.7174	6.38204	5.85365	6.55456	6.61556	5.66862	6.04681	5.9242	6.17091	6.43106	6.27478	6.16464	6.2974	6.26836	6.22578	6.05451	6.05024	6.48378	6.69941	6.58875	6.33474	6.5374
AMELX	1.71191	1.00745	2.08883	2.75622	2.45916	2.79993	1.79734	2.69518	2.82968	2.78819	2.13604	2.05362	2.17283	2.08098	2.0422	2.15234	2.12682	2.06721	2.48076	2.17468	2.08921	2.17147	4.54607	2.10764	2.06517	2.08476	2.20988	1.89869	1.70849	3.89081	2.49816	1.55053	1.9143	1.90365	2.02523	3.43472	1.98424	1.92638	1.95059	1.93235	1.98064	2.15263	1.90217	1.91037	3.77185	1.94614	2.07873	1.89247	1.89453
AMER3	1.4477	2.09006	2.28465	2.62769	2.66102	2.0712	2.3489	2.44686	2.38812	1.93223	2.06965	2.00638	4.4484	2.02274	2.00036	2.49903	2.03876	2.01336	2.03174	2.0399	2.03512	2.03992	2.02575	2.05559	2.0397	2.02285	2.16037	2.24152	2.32016	2.18049	2.17011	2.25884	3.89673	2.09328	3.3153	2.15376	2.75276	2.11918	2.11478	2.0269	2.13497	2.03952	2.13893	2.09488	2.05069	2.5089	2.17746	2.12791	2.70296
AMH	2.75946	3.21	2.81959	2.93065	4.17376	2.87878	3.14486	2.7463	2.18571	2.84511	3.04534	3.59128	3.5812	3.30656	2.48159	2.29746	2.38098	2.31904	3.069	2.57623	3.8333	2.52877	2.28762	3.84372	3.71164	2.4029	3.34612	3.36307	2.99076	3.22809	2.7805	2.1715	2.54296	2.58403	2.71499	3.71339	2.61717	5.0942	2.86305	2.52845	2.46454	3.70259	2.48953	2.497	3.33663	2.83752	3.10401	2.51828	2.55547
AMIGO1	7.46529	7.04174	7.40076	7.31961	7.28036	6.54748	6.65425	7.06264	6.64099	6.29054	7.21271	7.24103	6.46692	6.66161	6.38958	7.02584	6.87982	6.11241	7.92179	7.65359	6.83596	6.99969	7.34519	6.65101	7.40762	6.91608	6.39909	7.14877	7.15352	7.09366	7.68199	6.27382	6.65484	7.18018	7.15019	7.73872	6.33083	6.67105	7.4159	7.25421	7.23718	7.05221	6.16343	6.9871	5.9851	7.13307	6.73842	6.74694	6.96008
AMIGO2	7.68885	7.1537	7.38958	6.7351	7.54747	6.55367	6.5673	6.39842	6.78028	6.94819	6.98477	7.13199	7.06453	7.0382	5.88811	6.5866	7.04456	6.33163	7.6907	7.46549	7.29785	6.82504	7.09406	6.63996	7.60672	7.09779	7.21777	6.94411	6.6197	7.62508	7.21687	6.04147	7.08635	7.16435	7.44466	6.88823	6.1089	6.4188	7.38446	7.06808	6.95796	7.54146	6.83062	7.34189	6.05995	7.21079	7.0069	7.14908	7.09999
AMMECR1	7.7262	7.71858	7.47289	7.72893	7.77949	7.00102	7.07814	7.04845	7.21357	7.39443	7.21158	7.57412	7.57523	7.55299	7.14427	7.17793	7.88576	6.80732	7.66109	7.71795	7.48071	7.46684	7.26126	7.08137	7.37227	7.74198	7.59832	7.43242	7.55615	7.51898	6.59434	7.68889	7.43449	7.73604	7.79742	7.88209	7.08534	7.26417	7.58664	7.0226	7.79361	7.65678	7.51849	7.81167	6.98367	7.21366	7.29308	7.05696	7.10561
AMMECR1L	8.62309	9.05538	9.0037	8.89605	9.27963	8.22606	8.02338	8.03938	8.28113	8.17916	8.34673	8.93389	8.31577	9.29841	8.16348	8.62055	8.88668	7.45353	8.86541	8.75236	9.00094	8.6991	8.24619	7.7617	8.77317	8.79528	8.75901	7.77217	8.50599	8.37945	8.37589	9.43505	8.04133	8.53197	8.50306	8.56597	7.93147	8.19383	8.57448	8.28586	8.50129	8.57126	8.46146	8.65393	7.87568	8.74255	8.81412	8.79039	8.71064
AMN	7.90536	8.08866	7.59004	6.87221	7.81153	8.08301	8.03911	8.09157	8.60548	8.52262	8.81457	7.59259	7.56426	6.62884	8.46701	8.82675	6.65211	10.3251	7.29407	7.72893	7.06546	6.97643	8.80369	9.65479	7.25787	7.85601	8.25942	8.52801	7.85041	7.50822	7.81093	7.75868	9.9691	7.28915	7.31032	7.94313	9.80381	9.45117	7.3656	8.61732	7.41679	7.28602	8.17179	7.09054	10.0121	6.54957	6.34484	7.35044	6.6234
AMN1	5.85532	4.62441	3.64426	4.55119	4.28481	4.50404	3.70521	4.28949	4.97095	5.04168	4.28707	4.80554	4.9267	4.72666	5.87056	4.72137	4.97383	3.51368	4.67896	4.29075	4.04339	4.94382	4.72383	3.65694	4.6555	3.98828	4.17099	4.47293	4.49944	4.75129	5.40209	3.97271	4.92429	4.80894	3.79094	4.8923	3.11931	3.76509	4.47558	4.5304	4.99119	4.68002	5.1607	5.40527	3.12194	5.34824	5.43988	5.30422	4.81417
AMOT	3.30382	3.01912	3.39825	3.31381	3.56266	2.503	2.97487	2.53997	2.51311	2.49812	2.91894	3.16581	2.49818	3.44781	3.28358	2.49118	3.19254	2.51372	2.90083	2.52213	2.68	2.51789	3.68133	2.53879	3.57123	3.01752	3.18824	2.87009	3.01824	3.03885	3.60097	2.10647	3.17381	3.71138	2.52083	3.05171	2.59681	2.5484	2.94967	2.57044	3.16417	2.78619	2.81017	3.08102	2.53454	2.56896	3.73161	2.51728	3.00323
AMOTL1	3.96411	3.95648	4.49705	3.15353	4.18064	4.1865	3.9269	3.97876	4.09303	3.75447	4.14454	4.24734	4.0687	3.63009	4.99946	3.88961	2.99471	4.56453	3.77125	3.83557	3.59943	3.47352	4.05124	3.87779	4.39205	3.74532	4.01194	4.03809	3.92546	3.87653	3.7204	4.30866	4.0014	4.20933	4.20112	4.6679	5.27165	4.50167	3.58467	3.73005	4.12068	3.98059	3.9431	3.76322	4.56159	3.26755	3.09304	3.02534	3.14538
AMPD2	7.8335	8.14965	8.15978	8.4913	8.33795	8.44751	9.24589	8.50524	8.49691	8.48815	8.83107	8.21621	8.34116	8.41308	9.33573	8.83759	9.15251	8.1655	7.72466	7.73206	8.11651	8.10472	8.76729	8.38166	8.15104	8.47546	8.66402	8.43891	8.26113	8.49712	8.5505	8.03859	8.18483	8.17583	7.54939	8.31431	8.27308	8.34898	8.56199	8.22952	8.19703	7.80128	8.35037	8.02318	8.18907	8.69872	8.53156	8.82965	9.1939
AMPD3	5.08404	5.81746	5.63558	5.82626	4.81622	6.38501	5.40237	6.31816	6.62649	6.17816	5.45946	5.92615	5.59634	6.06145	6.89722	6.00837	5.80378	6.50877	5.43402	4.87468	5.34285	5.64908	6.41579	6.09523	5.00794	5.99529	5.40633	5.54349	5.75957	5.50203	5.52871	7.11871	6.76101	5.92432	5.01009	5.78702	6.74942	6.48493	5.87535	5.9971	6.05515	5.93531	5.8651	5.87988	6.76833	5.17097	4.67146	5.19394	4.82175
AMPH	1.92348	1.44731	2.08646	1.91806	1.23231	3.08992	3.08955	2.92534	3.73562	3.54307	2.19358	3.17918	2.18689	1.69999	4.34244	3.49257	2.53953	1.70267	3.21251	2.58693	2.01882	1.87398	2.4827	1.63485	1.59562	3.19752	2.13182	2.67537	2.17235	2.06699	2.14194	3.76822	4.24096	1.91024	2.92315	2.00424	2.1794	2.07718	3.89918	3.01388	3.34374	1.85276	2.53781	2.92627	1.93586	1.68878	1.76739	1.79692	2.93096
AMT	5.03891	5.31023	6.47948	5.52859	5.01234	5.70756	6.64594	5.82875	5.56061	5.82454	5.93798	5.70816	5.51028	5.62154	5.96383	5.9757	5.57491	4.31959	6.3995	5.25681	5.98535	5.19733	6.19534	5.14699	6.29959	6.17018	5.75791	5.99793	5.52949	6.01956	6.49094	4.37031	5.14102	5.51494	5.84918	5.91048	4.36899	5.17618	5.62514	5.95679	5.68528	5.96732	5.31908	5.77265	3.79717	7.04248	6.7051	6.17674	6.30812
AMZ1	6.74608	6.63572	6.78555	6.94113	6.8389	6.34978	6.30236	6.70604	6.11127	6.00164	7.41869	6.51159	6.45659	6.59223	6.98261	6.3733	6.67434	6.08528	7.35921	6.37496	6.34586	6.3258	6.52807	5.97608	6.35964	6.37711	5.46897	6.6013	6.77687	6.53827	6.707	6.95245	6.30479	6.66892	6.54698	6.85908	6.31785	6.36275	7.02901	6.7111	7.0158	6.55766	6.60176	6.73204	5.97336	6.4854	7.10274	5.93467	5.76676
AMZ2	8.79573	8.69194	8.2929	8.5725	8.05747	9.60926	9.47773	9.50361	9.66367	9.74812	8.95297	9.33283	8.9909	9.62452	8.73853	9.19594	9.1399	8.28126	9.4047	9.17131	9.41636	8.9876	8.2872	8.69081	9.71606	9.11332	8.66652	9.22141	9.29086	8.90194	9.60171	8.70875	8.65347	9.28153	9.19254	9.07359	8.29724	8.65883	8.97642	8.92208	9.31662	9.3256	9.07359	9.06105	8.36753	9.98504	9.30871	9.50718	9.66692
ANAPC1	6.19364	6.96812	6.59269	6.62212	6.89396	8.13483	7.41961	8.07427	8.5999	8.44116	7.10226	7.12928	7.21157	7.85269	5.80199	7.15276	7.27452	6.56526	8.37909	7.97732	7.9631	7.65931	7.42155	7.21697	7.85794	8.19576	7.25974	7.23777	7.10657	7.33867	7.83219	7.62922	6.58381	7.75263	7.93034	7.24154	5.95369	6.43618	8.02101	7.82764	7.89626	8.17051	7.3192	7.83233	5.59818	8.07999	8.08333	7.62377	8.13051
ANAPC10	5.77968	5.63761	5.74401	5.52394	5.69494	6.88018	6.39699	7.00579	6.32486	6.56788	5.43437	6.44332	6.35955	6.6978	4.56729	6.17862	6.33722	6.01082	6.72334	6.45204	6.8624	6.47591	5.36097	5.60657	6.69651	6.32509	6.16778	6.4441	6.26763	6.42681	5.8524	5.75773	5.29899	6.28605	6.61961	6.13648	7.13234	5.69837	6.1845	6.30837	6.81214	7.37548	6.65629	6.9112	5.48332	6.21939	6.34334	6.39753	6.1594
ANAPC11	10.9866	10.9936	11.1101	10.6246	10.1748	11.2012	11.2346	10.7535	10.8709	10.965	10.7535	10.9602	10.9093	11.3	9.98786	10.8797	11.0615	10.6036	11.1303	11.2531	11.2027	11.1424	10.7733	10.842	11.1698	10.972	10.7275	11.1749	11.0638	10.7871	11.0221	10.5831	10.3728	11.2722	11.3012	10.9247	10.4592	10.6882	11.0737	10.8761	11.0672	11.3613	10.8761	11.2375	10.2754	10.8882	11.1411	10.7718	10.9842
ANAPC13	6.8175	6.98174	6.51238	6.16406	6.93286	7.37546	7.048	7.18386	7.86588	8.0757	7.45174	6.92832	7.05037	7.65205	6.25154	7.67378	7.45341	7.66194	6.96936	6.54853	7.1652	7.39614	6.73874	6.78839	7.08894	6.90272	6.71079	7.52983	7.47367	7.22054	7.38548	6.35311	7.45346	6.17083	6.75058	6.59617	7.14391	7.12795	7.08566	7.28358	6.82739	7.62658	7.53394	7.06628	7.97797	7.24737	7.40734	7.41014	7.75689
ANAPC15	6.69668	6.8161	6.43747	5.52563	5.97259	6.91444	6.41479	6.08733	6.75985	6.98628	6.25142	6.61331	6.36226	7.17025	5.30982	6.62428	6.52267	5.75868	6.75032	6.63628	6.7037	6.73788	5.69075	6.14736	7.46418	6.70625	6.2487	6.69738	6.90217	6.68227	6.72888	5.55912	5.20179	6.62808	6.52816	6.18989	5.98709	6.08158	6.16293	6.09995	6.7896	6.67589	5.9873	6.58415	5.84343	7.38091	7.20178	6.98363	7.1577
ANAPC16	7.83838	7.61123	7.36229	7.35781	7.23508	8.55938	8.44804	8.52759	8.60495	8.51739	8.18649	7.98321	7.45735	8.18302	7.5688	7.81462	8.56949	7.16336	8.77873	8.41329	8.47378	8.09474	7.9001	7.4333	8.31629	7.90407	7.56792	7.8665	7.96506	7.72998	8.76465	8.2173	7.85126	8.31801	8.19482	8.49257	7.21758	7.4853	8.31921	8.44214	8.5765	8.8044	8.11902	8.4538	7.50499	8.03768	7.71037	7.62009	7.62833
ANAPC1P1	1.97141	3.05422	2.9119	3.75474	3.10749	3.803	3.4746	3.43403	4.29906	4.35456	4.07799	3.75301	3.20517	2.39986	2.80536	3.63074	3.70213	1.33163	3.83083	3.94983	4.02959	3.52634	3.5268	3.65064	3.6393	3.59206	2.95973	3.35381	3.49709	3.61664	3.53701	3.56947	3.5468	3.63939	2.90898	3.62158	2.08594	3.20162	3.50204	3.282	4.07024	3.71684	3.07047	3.85727	2.7697	3.727	4.24126	3.87696	4.52431
ANAPC5	10.0502	9.92939	9.84642	9.71657	9.72971	10.7234	10.696	10.685	10.8662	10.8521	9.99774	10.4112	10.0321	10.5164	9.46639	10.1446	10.4457	9.96056	10.7439	10.7893	10.6721	10.3099	10.3522	10.2834	10.7664	10.6686	10.3515	10.4969	10.5655	10.4251	10.3747	9.73863	10.0509	10.4287	10.6521	10.489	9.79328	10.1062	10.3127	10.4028	10.5278	10.6607	10.2217	10.5494	9.51068	10.8641	10.9475	10.6166	10.7932
ANG	6.29952	6.05837	6.39765	6.00284	6.55079	7.25072	7.26628	7.16042	7.61789	7.589	7.18946	6.05878	6.73507	6.85759	6.80592	7.1214	8.01191	6.70977	6.28454	6.82329	6.59876	6.84379	5.74597	7.46972	7.23074	6.59737	6.45416	6.80099	6.82982	6.51636	6.91233	7.49602	5.91788	7.6581	7.52718	6.74873	6.65291	6.09662	6.37942	5.69967	6.76544	7.56415	6.06076	7.05687	5.88258	7.2603	7.30081	7.03365	7.47279
ANGPTL2	2.05389	3.09731	2.93731	2.05093	2.06192	3.53908	3.31095	3.56156	4.10634	3.76936	2.65769	2.62582	2.70291	2.64323	3.38466	3.37357	3.55716	2.63328	4.07589	2.71576	4.42531	2.70486	2.66811	3.19417	2.61189	2.6255	3.51309	3.81775	3.67619	3.06461	3.01237	1.62412	2.60579	2.58688	2.58062	2.59564	2.68222	2.64997	2.641	3.54463	2.71014	2.57948	2.58498	4.42466	4.17314	2.64271	2.53131	3.24686	2.99455
ANGPTL4	1.51697	1.281	2.71582	1.76793	1.70934	3.44772	3.35059	3.31946	3.60381	3.44499	2.31862	4.00865	2.35794	2.24501	2.19237	2.33894	2.30727	2.22544	2.65503	2.3394	2.2604	2.36192	2.28851	4.5638	2.98433	2.25242	2.60166	2.0431	2.14687	1.83234	2.32334	4.91055	2.27746	2.25107	4.81953	2.30317	2.76609	2.30791	2.53362	3.12894	2.32628	2.20119	4.33353	3.41661	4.45465	2.42644	2.20606	2.23514	2.61554
ANGPTL5	2.89843	2.04888	2.62957	2.19394	2.61969	3.4419	3.17555	3.24479	3.60693	3.53977	2.72462	2.7258	2.71668	2.73109	2.71325	2.71689	2.71254	2.729	2.7093	2.71363	2.7299	5.65475	2.9243	2.68212	2.71215	2.71959	2.91842	3.33252	2.81302	2.60188	2.05927	4.14407	2.83206	3.55136	2.92696	2.84198	2.8277	2.81679	2.71547	2.74014	2.66779	2.6668	2.78112	2.75058	4.04876	2.90459	2.77861	2.75487	2.79202
ANGPTL6	4.82302	3.8131	4.43284	4.04667	4.26217	5.89741	5.51856	5.63217	6.05518	5.99618	4.1402	5.32055	5.41209	4.72084	5.06012	3.84772	4.95022	5.02775	4.90538	4.71409	5.44814	5.2322	5.1462	5.82086	5.35746	5.70722	5.4211	5.60618	5.5652	4.15132	4.27152	5.40022	5.67242	3.64911	5.00646	5.05483	5.88963	5.39624	4.36201	5.3196	4.54283	4.99606	4.4448	4.84497	5.78261	5.17846	5.64883	4.78804	5.10101
ANGPTL7	2.30248	2.78205	3.0159	3.09448	2.99752	2.79988	2.1967	3.34974	2.40211	3.45572	2.52402	2.52192	2.50296	2.52176	2.51406	2.48688	2.51028	2.49514	2.51639	2.46026	2.54682	2.47053	7.95662	2.32576	2.50182	2.51437	4.25672	3.44601	4.17684	2.88006	-0.522632	2.95275	2.57954	2.56311	2.60195	2.58266	2.56112	2.56863	2.52521	2.50041	2.48919	2.49574	2.5505	2.53903	2.56296	2.59868	2.55825	2.55548	2.57342
ANGPTL8	1.58321	2.20637	2.62279	2.4172	1.63426	2.2136	2.41471	2.49014	2.16099	2.32484	1.97454	2.05618	1.98617	2.06795	2.5243	2.73635	1.94366	2.08326	1.98805	2.03781	2.01021	2.06316	2.00407	3.5781	2.01785	1.99395	2.1828	2.20336	2.00454	2.28017	3.13155	1.43363	3.45299	2.05833	2.11196	2.04239	2.0591	4.05593	2.031	2.07603	2.01127	2.57433	2.03607	2.04827	2.05464	2.01493	2.00628	2.06658	2.00404
ANK1	5.30959	4.96675	5.39653	5.82437	5.43552	5.08131	6.12578	6.05023	4.89626	5.34641	6.44672	5.3122	6.71101	4.18571	4.50181	5.50332	5.07275	6.72288	6.00492	5.86023	4.07277	4.51555	5.82092	6.36829	3.8342	6.30615	4.20752	5.59938	5.88246	6.83556	4.89465	5.17192	6.5308	4.06481	5.56329	4.69899	7.20584	7.18794	5.54348	5.92343	4.13394	5.44605	5.22268	4.57572	7.25206	4.58287	4.35336	6.83098	6.0974
ANK2	2.17036	2.23819	2.09734	2.29443	2.15182	1.87752	1.94755	2.09466	2.35043	2.30723	2.03443	1.99886	2.03816	2.0531	1.99536	2.02658	2.35295	2.50674	2.01433	2.02406	2.24639	2.02869	2.01765	2.27188	2.00569	2.43153	2.19929	2.26278	2.26599	2.14212	2.29398	1.75749	2.1351	2.11078	2.12245	2.14677	2.3959	2.13548	2.13393	2.29709	2.1216	2.06414	2.13869	2.12311	2.15234	2.22036	2.1094	2.10068	2.12012
ANKFN1	2.65754	2.7265	2.54174	2.37213	2.35161	2.1719	1.94871	2.11706	2.09613	2.25405	2.20498	2.34005	2.22068	2.36834	2.28616	2.26052	2.72348	2.36578	2.18607	2.28571	2.25038	2.33304	2.24807	2.31318	2.27788	2.22237	2.8387	2.02714	1.88724	2.4382	2.3127	2.38278	2.27588	2.26765	2.32796	3.47903	2.26424	2.27731	2.61523	2.2526	2.13827	2.15122	2.2312	2.2391	2.25177	2.20125	2.18513	2.23747	2.94204
ANKFY1	6.01293	6.03977	5.90221	4.95472	5.58604	6.19946	5.90294	5.76784	5.72517	5.72471	7.20466	5.69897	6.32045	5.05948	5.42119	6.88969	5.15385	7.84103	5.09273	5.0106	5.06195	4.72344	6.7133	6.26426	4.45704	5.8458	5.68154	5.6195	5.77652	5.95602	6.20209	5.46316	7.30843	5.03573	5.64533	6.32784	7.12371	7.23772	6.41313	6.11406	5.86906	6.62344	6.79074	5.59118	7.45483	4.07306	4.37155	4.80221	4.85405
ANKH	5.21068	5.6029	4.7354	4.98105	5.59941	6.6379	6.36359	6.21819	6.73058	6.857	6.10151	6.08032	5.36721	6.10036	4.57713	5.49709	6.07118	4.75286	6.94193	6.75183	6.32859	5.83872	6.01382	5.39428	6.44255	6.16207	6.28101	6.21479	6.27443	6.32505	5.86329	4.52297	5.15055	5.86906	6.35404	6.69778	5.27769	5.89233	6.20809	6.19226	6.33247	6.34793	5.86674	6.20665	4.78987	6.0045	5.46235	6.39734	6.04706
ANKHD1	7.57719	7.56912	7.39663	6.83618	6.99034	8.16021	7.58587	8.19747	8.15875	8.11562	7.43648	7.66479	7.47497	7.63203	8.62257	7.80066	7.66567	7.36227	7.527	8.1162	7.48804	7.72085	7.27532	7.41445	7.97707	7.64854	7.50884	7.23182	7.37369	7.91549	8.0396	7.98333	7.16056	7.96837	7.55989	7.6631	6.85906	7.34374	8.00716	7.32351	7.72711	7.74735	7.59815	7.7371	7.09697	7.8723	7.87504	7.46297	7.93627
ANKHD1-EIF4EBP3	8.33875	7.526	7.56047	7.62147	7.59001	7.54491	7.62523	7.4571	7.50261	8.05654	7.93295	7.34906	7.77914	7.62744	8.23741	7.74595	7.78535	7.47477	7.46208	7.50852	7.57876	7.91836	7.68604	7.62328	7.78574	7.54227	7.52428	7.41995	7.52484	7.74404	7.88776	8.00551	7.05613	7.94298	7.67857	7.58505	7.29098	7.39249	7.69361	7.70415	7.9311	7.55244	7.56141	7.64087	7.25694	7.92176	7.79963	7.56167	7.97679
ANKIB1	5.44613	5.25048	5.77408	5.81793	5.49396	5.31388	5.1112	5.73246	6.22928	6.01611	4.98865	5.34661	5.60777	6.07794	4.38022	5.53189	6.03529	5.13489	6.1662	5.97755	6.05601	5.77799	5.22021	5.32361	6.18917	6.06993	5.52219	5.48345	5.26327	5.52428	6.13741	5.8145	5.46805	5.87335	6.07476	5.94582	2.73195	5.69441	5.60756	5.52021	5.59766	5.91612	5.65232	6.10573	4.56216	6.27803	6.42506	5.99505	6.16449
ANKMY1	6.49972	6.61925	7.1584	6.68616	6.90606	6.39831	6.58284	6.38768	6.02111	6.34267	6.1846	6.69547	6.78145	6.78604	6.64627	6.45593	6.30654	6.90203	7.05535	6.29641	6.26348	6.02135	6.68912	6.73837	6.92459	6.28448	6.35537	6.87197	6.93322	6.18061	6.79832	6.12796	6.62679	6.31601	6.42391	6.39648	6.63589	6.44667	6.69932	6.48298	7.0053	7.10379	6.22513	6.67155	7.05311	6.45224	6.2746	6.35497	6.89728
ANKMY2	4.70664	5.48425	5.79944	5.24816	5.10774	4.99746	4.80759	5.17343	5.14254	5.05698	4.86485	5.31402	4.89667	5.94552	4.22053	5.37333	5.2687	4.36495	5.52006	5.17899	5.83361	5.49949	4.77434	4.60049	5.73229	5.04652	5.04633	5.30501	5.03522	5.84351	5.22951	4.42516	4.23199	5.36471	5.60253	5.36916	3.36598	5.29635	5.48657	4.95939	5.36309	5.49208	5.59046	5.65246	3.6336	5.53223	5.48678	5.29879	5.3543
ANKRD1	1.30078	1.46835	1.33677	1.24222	1.3448	2.26716	1.6846	2.61259	2.27956	2.36832	1.769	1.60632	1.79908	1.66513	1.60015	1.75927	1.73119	1.6462	2.89066	1.76206	1.68193	1.77363	1.70976	1.75923	1.67232	1.67947	1.70808	1.73431	1.76402	1.91558	1.72872	1.85425	1.77451	1.77516	1.75083	1.84387	2.26986	1.82872	1.83133	1.77587	1.83321	1.69534	1.82583	1.80646	1.75222	1.90837	1.78155	1.75266	1.75006
ANKRD11	8.4682	8.14485	8.07881	7.96473	8.00842	7.81333	7.74915	7.92441	7.68359	8.17624	8.04448	7.95467	7.81555	8.19086	8.81072	7.85194	8.38202	7.2049	8.19977	8.01445	7.97102	8.12092	7.99463	7.68299	7.95665	7.99098	8.25657	7.91805	7.87533	8.42613	7.77536	7.74552	7.54158	8.31288	8.14711	8.18932	7.47368	7.85139	8.72548	8.21133	8.31058	8.07039	8.02876	8.14113	7.29884	8.08276	7.72589	7.53212	7.78266
ANKRD12	6.51703	6.40304	5.4747	6.90824	6.78059	6.84786	6.74986	6.59357	6.46329	6.78614	6.30454	7.4279	6.52822	6.60468	6.72662	5.96849	7.36736	5.30732	7.10757	6.81886	6.72102	6.64903	6.19923	6.2943	6.38287	6.52604	6.49172	6.50637	6.42708	6.63934	6.69704	6.60123	6.3261	6.9984	6.74348	6.90924	6.33294	6.39067	7.93312	6.86709	7.91355	7.51156	7.13404	7.17527	6.11388	6.28504	5.5726	5.67533	6.30501
ANKRD13B	4.59901	4.72331	4.84055	5.36707	4.40753	5.29046	5.37292	5.29978	5.42883	5.39993	6.12177	4.9589	5.13973	4.15687	5.28389	5.65451	4.49923	6.05197	4.51566	4.76184	4.38728	4.50788	5.82232	5.93067	4.35718	4.9447	5.17557	5.41133	5.3878	5.23955	4.56919	4.64741	6.2333	4.64559	5.18126	4.79979	6.94123	5.7915	4.92279	5.70713	4.47542	4.54782	5.36493	4.68067	6.16787	4.36408	4.58942	5.56076	4.77563
ANKRD13D	10.4654	10.4916	10.5413	10.5268	10.8993	10.1147	11.1287	10.133	9.94724	10.1105	10.9352	10.674	10.2122	10.521	11.3997	10.2742	10.927	10.1342	10.0434	9.99296	10.3629	10.3331	10.49	10.2477	10.2549	10.5789	10.061	10.9092	10.7384	10.2875	9.98033	10.5281	9.92352	10.5178	10.3613	10.7295	9.91671	10.1696	10.3947	10.141	10.4426	10.1293	10.1887	10.4403	9.72175	10.9482	10.7665	10.7139	10.641
ANKRD17	5.50974	5.09773	5.69749	5.5284	5.44556	5.11747	4.95782	5.87648	4.86493	5.09394	5.84197	4.95763	5.33273	5.53887	5.63532	4.92993	5.77434	5.03093	5.31435	5.52471	5.8267	5.54573	4.67596	4.4085	5.18643	5.56363	5.25136	5.20123	5.41523	5.29425	5.06713	5.71513	4.778	5.87036	5.64579	5.6545	4.79591	4.82629	5.25379	5.35867	5.87008	5.77857	5.00425	5.6505	5.067	4.92786	5.39962	5.10962	4.74574
ANKRD2	3.03812	2.81872	2.66316	2.7375	2.75937	2.66585	3.63302	2.35654	2.42938	3.34343	3.04788	2.96845	2.96941	1.98648	4.46071	3.45783	3.32685	3.46856	1.87133	1.92186	2.74299	2.5625	1.90455	3.08524	2.78378	2.86926	3.40423	2.50892	3.22352	2.37417	2.20861	3.34256	3.6549	2.1519	2.89811	3.42291	2.19275	2.84362	3.21119	2.10027	3.6285	2.38806	3.45777	2.05653	2.12756	2.00938	2.00404	3.006	3.01283
ANKRD20A11P	5.47154	6.42348	5.9737	6.24378	5.82426	5.37585	4.7924	4.96985	5.37791	5.20507	5.14237	6.46146	5.04958	6.2396	4.46642	5.97142	4.10704	4.38189	6.27208	6.34972	7.65897	5.25479	5.42141	4.40872	7.01469	5.30454	5.48099	4.66349	5.56515	6.09116	5.3922	6.16575	4.44815	6.9213	6.65015	4.64435	4.00749	4.73724	5.8716	7.24672	6.3065	5.12716	5.42586	5.9059	3.70162	5.57277	5.69067	5.74688	4.97384
ANKRD20A8P	2.88437	3.65259	3.66214	2.31828	3.68415	2.76738	2.5386	3.20191	2.93709	2.516	3.26828	3.51334	2.79663	4.02377	3.31045	1.97028	3.48086	3.00105	4.09405	2.43281	2.72798	1.97902	2.62827	1.99532	3.72693	3.13216	3.19357	2.7117	2.5723	2.85862	4.07322	2.71974	2.09719	3.59978	3.84559	2.10514	2.1722	2.12133	2.87234	2.5103	2.82512	3.25992	4.02426	3.07655	2.10457	3.12644	3.51086	3.8365	2.69481
ANKRD22	4.07323	4.20629	4.49419	4.47912	4.2614	4.32438	3.76487	4.492	3.93103	3.69044	3.86334	4.27133	7.57848	3.72963	5.61867	3.70949	3.2034	6.0259	3.20352	2.32968	4.02009	4.48159	3.98239	4.39008	2.75156	3.77276	4.00202	4.14652	5.30818	4.23448	3.90009	3.4219	3.3337	3.96987	4.10625	2.3359	4.60017	2.14273	3.03397	3.79693	4.63485	3.77195	4.43743	3.62626	5.32937	3.97129	3.16408	4.4195	3.66512
ANKRD24	2.80873	3.35228	2.96186	2.89083	3.09371	2.42104	2.59692	2.31721	2.55566	2.49265	1.7982	2.88391	2.67119	2.57004	2.16379	2.66803	2.4251	2.74482	2.19652	4.04063	2.36301	3.28165	3.06419	2.88249	3.44112	2.55952	2.35132	3.46682	3.15447	2.22786	2.68936	2.60332	2.4256	3.16416	2.42565	2.4278	2.41056	2.57714	2.84879	2.36757	2.58028	4.22788	2.84004	2.81449	2.40772	2.46476	3.38059	2.42092	3.42002
ANKRD30A	2.66644	2.59765	2.62934	2.78987	3.0355	2.48001	2.09527	2.45655	2.09674	2.10514	2.55049	2.41386	2.54381	2.60031	2.3105	2.47862	2.35024	2.51449	2.57461	2.51758	2.45869	2.63983	2.45383	2.48602	2.29315	2.41695	2.97162	2.25223	2.32842	2.49541	2.21089	2.6465	3.23579	2.35499	3.57827	2.90979	2.6482	2.5383	2.28414	2.33562	2.2807	2.26257	2.41567	2.29992	2.66373	2.31307	2.26127	2.34498	2.27739
ANKRD30BL	2.71446	3.13237	3.29937	3.33056	3.32507	4.349	4.5304	4.38006	4.24765	4.48098	5.61987	3.51099	2.95145	4.19434	4.90833	4.0538	4.15395	4.07339	2.72548	2.97061	4.27536	2.70489	2.78179	3.71701	3.54193	4.12219	3.64108	3.90213	3.6639	3.69081	3.83766	3.84995	3.97299	4.14155	3.64158	4.52003	2.37832	2.32681	4.19079	4.29301	3.95864	3.94385	3.96192	3.05854	2.2886	2.35385	4.78251	2.28799	4.12074
ANKRD33	11.2353	8.98918	10.3304	9.35795	9.45215	10.004	9.99676	9.68893	10.4851	10.6153	10.464	9.93818	9.92669	8.58793	11.1314	11.207	9.18093	12.091	9.29189	9.76372	9.37115	9.16407	11.7613	11.8072	6.942	10.3793	10.1029	10.6009	9.86004	9.35491	10.3805	9.75378	11.9536	8.61588	9.41971	10.3541	11.7353	11.7808	9.9772	11.5505	8.98171	9.90187	11.0928	9.37521	11.7763	8.13939	8.13857	10.229	9.27716
ANKRD33B	4.23052	5.08631	4.54162	4.42104	4.47593	3.91834	3.63956	4.27155	4.39618	4.13276	4.22647	4.24582	4.46026	4.15437	4.67334	4.29423	4.18384	4.3363	4.0553	4.14362	3.96976	5.06175	5.04038	4.03254	4.06831	4.00593	3.83665	4.04922	4.45694	4.47915	4.92489	4.11179	4.4161	4.05704	4.18953	4.0734	4.35979	4.0271	4.31987	4.17525	4.44942	4.65207	4.1834	4.24158	4.3924	4.36315	4.38877	4.42202	4.33859
ANKRD36	7.635	8.25339	7.29415	7.54985	7.57321	6.91475	6.48326	6.75282	7.00589	7.06718	7.18919	7.46129	7.18745	7.41056	6.51402	7.49857	7.26087	6.03638	7.68551	7.98659	7.52744	7.53268	7.25387	6.53292	7.59919	7.40623	7.02227	7.51765	7.69248	7.37615	7.31695	6.62121	7.34505	7.84273	7.65345	7.7198	6.62155	6.95861	8.11479	7.70299	7.5016	7.64827	7.41792	7.9732	6.63903	7.13295	7.05034	6.37164	6.72805
ANKRD36BP2	4.21497	4.11878	4.41739	4.01913	3.95681	3.9075	2.44325	3.35428	3.75885	4.54174	3.47685	3.8931	4.67108	3.58213	2.15751	3.83221	3.57979	3.5428	3.89464	4.67024	3.88217	4.33605	4.16802	3.47585	4.65565	4.0597	3.80073	4.23541	4.26358	3.67346	3.9119	3.37686	3.07967	4.45719	3.54366	3.81104	4.89665	3.28652	3.37942	4.33795	3.81171	4.16125	2.97615	5.28801	3.77429	4.84751	4.61679	4.11408	3.49716
ANKRD37	5.00954	4.5547	5.4084	4.82691	4.5668	6.61368	6.28714	6.41705	6.77447	6.69593	5.21803	5.92772	6.29582	6.29678	4.16231	4.38157	5.86462	5.31342	5.8404	6.64585	6.16743	6.25686	5.38837	5.89771	6.48168	5.52989	5.78441	5.36528	5.6555	5.80269	5.51899	6.26069	4.66054	6.16552	6.10354	5.77537	4.81923	4.92206	6.24031	5.67805	6.83529	6.17663	5.45125	6.29254	4.05815	5.9521	6.55941	5.7484	5.57973
ANKRD39	8.07561	7.44316	6.96529	7.67233	6.29113	7.59251	6.94275	6.85458	7.72749	8.00818	7.20961	7.16586	7.13136	7.82999	6.33536	6.89418	7.39755	6.69044	7.80068	7.66865	8.02411	7.504	7.22445	7.586	7.94056	7.68103	7.34661	7.55246	7.37907	7.46055	7.87017	6.64226	6.57686	7.77766	7.58533	7.11043	6.44016	6.64228	7.5302	6.86586	7.68337	7.77766	7.26112	7.61474	6.29254	7.64196	7.73534	7.30861	7.60376
ANKRD40	6.8491	6.29833	7.30801	6.57268	7.319	7.81184	7.05793	7.74979	8.2694	7.89847	7.0345	7.55866	7.38855	7.53864	6.25194	6.81506	7.44108	6.53729	7.86347	7.73153	7.90046	7.48351	7.13571	6.98341	7.9606	7.80146	7.31401	7.31127	7.39949	7.37036	7.40931	7.13479	6.46558	7.74838	7.91308	7.9134	6.45974	7.30831	7.57203	7.21771	7.88921	7.85154	7.4166	7.67802	5.83778	7.50133	7.12279	7.07234	7.4011
ANKRD40CL	2.80277	2.7198	2.93628	2.56374	2.22172	2.34074	2.00493	2.27791	2.01643	2.01894	2.26107	3.16328	2.95772	2.21703	2.16359	2.25137	2.20857	2.89794	2.21843	2.24389	2.22897	2.26051	2.23352	2.20688	2.19902	2.21107	2.52124	2.11046	1.96232	2.54803	3.04767	2.0852	2.98636	2.35167	2.06349	2.1021	2.19773	2.09054	2.35942	2.04748	2.81706	2.00151	2.82549	2.41719	2.051	2.56383	2.63345	2.65751	2.57342
ANKRD44	6.32281	6.41029	6.553	6.63076	6.50462	6.61311	5.5331	6.56836	6.42796	6.45096	6.57087	6.89244	6.52555	6.59495	7.05892	6.26384	6.62277	5.95106	6.61928	6.17251	6.16612	6.49621	6.02276	5.96116	6.31417	6.35503	6.40666	6.6724	6.30869	6.31948	6.50501	6.1877	5.91197	6.90331	6.66816	6.69696	5.77658	6.38406	6.72777	6.22098	6.45963	6.33182	6.54557	6.75406	5.5904	6.55889	6.44871	6.11245	6.1476
ANKRD49	7.18442	8.07925	6.94611	7.14885	7.77197	7.97862	7.59933	7.91114	8.44351	8.49459	6.95261	8.3478	7.76734	8.43599	7.42058	7.53229	7.90524	7.35927	8.26862	8.05254	8.05402	7.89173	7.24023	6.9184	8.37995	8.01982	7.30942	7.98243	7.8852	7.55813	7.93565	7.89376	7.17118	8.18867	8.1867	8.33563	7.3478	7.75832	7.82686	7.56009	8.04238	8.16927	7.93554	8.20474	7.08284	8.44313	8.30259	8.26365	7.94692
ANKRD50	6.12885	6.1124	6.073	6.19784	6.09432	3.47065	3.43012	3.48746	3.49915	3.51781	4.88745	5.37921	4.8887	5.27578	1.67094	5.77897	6.6619	4.75528	5.07378	3.83894	4.48163	5.50225	3.7121	4.64376	4.56707	5.28285	5.55507	5.77602	5.7571	4.70498	3.66111	3.29758	5.17691	6.01361	4.90327	4.49222	2.06824	3.40825	5.35232	5.38606	4.72454	5.59317	2.98911	5.07838	2.64957	5.0011	5.58764	4.88424	5.46726
ANKRD54	3.49314	4.12259	2.69017	3.06427	3.07795	4.50462	3.78422	4.33681	4.7314	4.5304	3.70688	3.75617	3.08328	3.20029	3.81963	4.60223	2.71266	5.07511	3.46676	3.74653	3.36929	3.45491	4.53271	5.03145	3.87094	4.00026	4.18617	4.15693	4.1986	3.42756	3.58027	3.49245	4.53349	3.12445	2.86695	2.79844	3.62396	4.48005	3.9476	4.76399	4.23258	4.05682	3.00893	3.19702	3.87734	4.13491	4.51236	4.46847	4.5732
ANKRD6	2.6851	3.19807	3.2001	2.8129	3.10043	2.60584	3.60036	2.68714	2.96037	3.86651	1.96183	3.50057	3.6575	3.65659	2.92645	2.75225	3.80795	2.23435	4.359	2.51585	4.08854	3.00068	1.9966	2.05922	3.19695	3.26112	2.60395	2.34771	2.95489	2.47564	3.58041	4.52581	3.3259	4.04564	2.28641	2.23685	2.23229	2.25049	4.39602	2.84487	3.59931	3.29405	2.7283	3.42815	2.24398	3.74548	3.09283	4.24926	2.99387
ANKRD65	2.59517	2.37308	2.86564	3.08772	2.82332	2.87553	3.61292	2.96761	2.48502	3.06866	2.63549	2.63743	2.62573	3.3002	2.61918	2.64519	2.61614	2.64862	2.60902	3.71797	2.64014	2.63208	3.05818	3.67624	2.89824	2.62959	3.29599	3.15779	2.92092	3.14755	2.6284	2.28939	2.77243	4.25458	2.85909	2.77557	2.77493	2.76612	2.80671	2.74315	2.85359	2.65393	3.01716	2.71092	2.78214	2.84884	3.42573	2.70917	2.72946
ANKRD66	5.29756	5.3042	5.74153	5.5692	5.37738	6.25415	6.36619	6.42775	6.12868	6.23337	5.9884	5.66912	6.12158	5.24112	5.93619	5.97291	5.21702	6.7301	5.61837	5.63147	5.69308	5.48709	6.38116	6.40627	5.92132	5.64939	6.09635	6.03576	5.86116	5.85742	5.57246	5.80894	6.45658	5.44868	5.67945	5.7427	6.39512	7.12843	5.66754	6.16177	5.59334	5.94313	5.92324	5.42706	6.57043	5.24801	5.4421	5.69292	5.35418
ANKRD9	7.10902	7.3677	6.81844	6.99934	6.26121	8.60572	8.20655	8.47542	8.68601	8.6907	8.76118	8.26426	8.92221	7.15216	8.60372	7.05964	7.5999	8.7943	7.29235	7.09463	7.27476	6.29325	7.52114	8.51189	6.31725	8.36195	7.57781	7.47178	7.32574	7.95575	8.24288	7.84078	8.84396	6.79353	7.56829	7.55007	9.35554	8.90689	7.53224	8.09177	6.91845	7.22993	7.96105	7.40171	9.57847	6.39176	6.58048	8.90894	7.91535
ANKS1A	5.22726	6.03981	5.46852	4.91901	5.56882	5.52198	5.44179	5.35252	5.48469	5.2647	5.4798	6.14587	5.55842	6.00693	5.53095	4.83874	5.37093	6.24344	5.23614	5.68178	4.98542	5.08533	5.22448	5.01548	5.13035	5.3682	5.55863	5.31816	5.36538	5.13416	5.65195	5.54321	4.75334	5.26218	5.56805	4.89392	5.63106	5.7299	5.80433	5.72673	5.83703	5.89856	5.91952	6.0459	5.92784	4.94478	5.07789	4.89563	5.1157
ANKS1B	2.4612	2.47512	2.81863	2.74471	2.59077	2.8955	3.30689	2.88554	2.68217	2.76833	2.74175	2.64753	2.58915	2.70489	2.58509	2.56475	2.46771	2.65928	2.49428	3.08288	2.57264	2.60328	2.99696	4.02343	2.57571	2.63456	2.50987	2.42471	2.42984	2.7337	2.50701	3.94914	2.89681	2.45301	2.60152	2.42109	3.28054	3.25275	2.41888	2.71143	2.60458	2.40803	2.71196	2.46199	4.71897	2.33143	3.35027	2.96158	2.28885
ANKS3	7.5676	8.06493	8.10708	7.96297	7.30508	7.47251	7.8458	8.44798	7.80549	7.13504	8.0319	7.92126	7.50886	7.95215	7.03446	7.42836	8.05227	6.96163	8.41526	8.17689	8.02751	7.63363	7.94872	7.54381	8.10885	7.88118	7.98776	7.71546	7.89659	7.97352	7.80494	7.22038	7.35985	7.70149	7.7453	7.8427	6.89677	7.12369	8.13713	8.15348	8.27115	8.23064	7.41198	7.85926	6.63522	8.32979	8.29164	8.02711	8.225
ANLN	1.91996	3.0698	2.2822	2.60598	2.29271	2.23375	1.24137	2.41081	1.80143	1.08132	1.83719	1.71909	1.82019	1.7485	1.71704	1.79794	1.79863	1.73587	2.00134	2.32623	1.76042	3.33764	1.77665	3.45269	1.77138	2.72694	1.8583	1.92945	2.43952	1.28895	2.97954	2.04272	4.51279	1.84315	3.32214	3.00528	1.92506	1.86552	1.86003	1.82247	1.9427	1.8191	1.86739	1.83919	1.82228	1.91512	2.82325	1.83182	1.84878
ANO10	7.12618	6.5814	7.02731	6.4106	6.02641	7.60449	7.04053	7.34609	7.57638	7.59436	7.43343	6.78846	6.87415	6.99712	8.13297	7.73427	7.39174	6.85201	6.30203	6.51168	6.88632	7.14315	7.05185	7.18093	6.67825	6.94303	6.87979	7.01753	6.7696	6.8344	6.9686	7.76269	6.33372	7.1788	6.59885	6.40314	6.72869	6.68216	7.29924	6.83465	7.37328	6.88424	6.82464	6.79224	6.68485	7.25021	7.25252	7.37374	7.47575
ANO6	5.03723	4.90564	4.71478	4.88947	4.97689	6.29167	6.10292	6.06698	6.26611	6.26395	5.45747	5.25905	5.51352	5.28304	4.96133	5.04731	5.3514	6.83788	5.26068	5.09974	5.38635	6.28031	6.94981	5.62281	5.15254	5.28544	5.67508	5.58731	5.65535	5.10356	4.78981	6.49343	6.27999	5.64255	5.80752	5.45061	6.28736	5.99397	5.54038	5.41212	5.68426	5.65419	5.45729	5.79695	6.62396	5.39866	5.07801	4.8679	5.09946
ANO7	2.53	3.06933	3.33622	3.34871	2.57215	3.35786	2.74176	3.64604	3.47573	3.06156	3.77505	3.96493	2.9915	2.22156	3.93858	3.08384	2.34401	5.02583	2.87084	2.9342	2.17815	2.21854	3.20218	3.15854	2.1819	3.51479	3.27375	3.50053	3.28395	2.91461	3.29742	2.45119	2.34356	2.3219	2.34769	3.67726	4.48232	4.17058	3.15443	3.06393	3.7335	4.30384	2.66984	2.6173	4.97466	2.36283	2.93154	2.3288	3.09929
ANO8	4.55944	4.89827	5.13211	4.13941	4.90874	4.98125	4.67981	4.6458	4.726	4.96846	4.68357	4.83054	4.46466	4.7488	4.75541	4.29821	5.16385	2.92414	4.98237	4.9185	5.25308	4.64201	4.87962	4.68172	5.54323	5.44838	3.65848	4.28853	5.11543	4.83321	5.93802	4.66574	4.72513	5.29736	5.39023	5.37965	5.28336	4.71671	5.46981	4.97743	5.50973	5.34375	4.75049	5.09278	4.53077	4.85239	4.03161	3.52945	3.93307
ANP32A	6.27764	6.37601	5.45053	5.50889	5.76103	6.02534	5.05136	6.17013	6.51156	6.16085	6.49852	5.94988	5.38945	6.03493	7.09668	5.90621	6.36377	5.77432	5.69651	5.46601	5.74386	5.84249	5.75803	5.62466	5.76248	6.12786	5.90203	6.40659	6.16444	6.02286	5.40793	5.69368	6.09769	6.49339	5.90736	5.79317	4.73685	6.1514	6.04103	5.8048	6.07139	5.60586	5.58956	5.86472	6.18724	5.97169	5.97903	5.85926	5.83745
ANP32AP1	7.78922	7.76519	7.91222	8.30852	8.02266	7.75478	7.84337	7.70285	8.342	8.30911	8.42244	7.6894	7.54112	7.68232	8.61659	8.23109	7.60549	8.449	7.45256	7.76624	7.70189	7.74958	8.12247	8.66435	7.63659	8.16887	7.87775	8.32622	7.93191	7.51358	7.9385	8.23692	8.95464	7.84343	7.59415	7.79818	8.41253	8.49016	7.57813	7.84403	7.79482	7.43797	7.95543	7.54297	8.66082	8.04862	7.88512	7.97332	8.1234
ANP32B	9.7248	9.51751	9.74178	9.72749	8.78519	10.1049	10.1073	10.1636	10.0176	9.994	10.2752	9.91504	9.66276	9.84978	8.89262	9.94996	9.89906	9.68614	10.2267	10.1408	9.11003	9.62191	9.81375	9.81705	10.1001	9.63981	9.62362	9.51876	9.642	9.51832	9.91707	10.4719	10.1186	9.75639	10.0351	10.1918	10.3591	10.0736	9.80204	9.70903	8.71778	9.50653	9.76753	9.80788	9.89717	9.6619	9.71663	9.65663	9.58175
ANP32E	7.48507	7.404	7.21991	6.68363	7.51246	7.08678	6.2701	6.84558	7.26234	6.93562	6.56136	7.27801	6.94119	7.34509	6.42363	6.75026	6.87583	6.71466	7.50736	7.65531	7.41315	7.11296	6.78635	7.01594	7.7591	7.07087	7.10502	6.73914	6.87808	7.06025	7.54531	7.15123	6.97903	7.72861	7.70005	7.55013	6.89056	7.07647	7.57195	7.02706	7.05163	7.1953	7.28548	7.45774	6.88075	6.81246	6.83745	6.65742	6.77237
ANPEP	7.1831	7.29455	7.32438	7.4057	6.04578	8.23845	8.05971	7.84043	8.25699	7.84251	8.7489	7.21871	7.41501	7.06657	8.70136	8.4943	7.67687	7.72898	6.45854	6.70817	7.35605	7.53497	7.83088	7.96288	6.64963	7.68548	7.24359	7.03421	7.3365	6.67565	8.03622	8.88803	7.62501	8.12243	6.73207	7.37551	7.27135	7.42931	7.41232	7.55368	7.70997	6.43044	7.72925	6.459	6.97961	7.73377	7.69778	6.88288	7.91197
ANTXR1	2.78541	2.8762	2.90789	2.83593	3.0418	2.60561	2.36106	2.71634	2.40837	2.3137	2.62887	2.61668	2.5897	2.64083	2.59323	2.60539	2.5847	2.63468	2.60524	2.61249	2.64042	2.62565	2.60312	2.51312	2.62082	3.36746	2.58746	3.10394	2.78202	2.48064	2.51172	2.68874	2.63989	2.61913	2.71801	2.66345	2.71219	2.65031	2.60159	2.5877	2.60541	2.53349	2.75404	2.59424	2.62702	2.75823	2.57621	2.63006	2.65734
ANTXRL	1.90686	2.61042	2.53326	2.22641	2.4944	2.65767	2.82778	2.61699	2.45933	2.53707	2.88642	2.38035	2.32144	2.67963	2.25118	2.42038	2.21941	2.47083	2.19901	3.00895	2.38733	2.4578	2.65372	2.26756	2.25704	2.6661	2.34363	2.45174	2.47285	2.77703	2.40437	2.41155	2.20976	2.65981	3.06391	2.79537	3.11868	2.4756	2.55978	2.54691	2.36979	2.07937	2.77911	2.74976	2.26269	2.57055	2.22672	2.30218	2.41637
ANXA1	11.3724	11.0999	11.4072	10.8562	10.813	11.9049	11.6522	11.955	11.9182	11.8772	10.7221	11.8341	11.4594	12.3235	10.2967	11.4656	12.4672	11.3206	11.4071	11.6033	12.1657	11.6587	10.5663	11.2787	11.8917	11.7382	11.4364	11.3257	11.3639	10.7903	11.2306	12.7501	10.7161	12.0306	12.0575	11.2501	11.2673	11.295	11.7443	11.4488	11.9846	12.6465	11.9674	12.4406	10.8201	11.9634	11.8535	11.7293	11.7584
ANXA11	6.09329	6.4863	5.94962	5.85603	6.44747	5.52288	6.23355	4.99602	5.75882	5.52406	6.25586	5.90756	5.20655	6.16915	7.00726	5.89391	6.54015	5.60599	5.78401	5.65259	5.53115	5.98118	5.62779	5.57556	5.79252	5.70082	5.89098	6.02015	5.90046	5.40667	5.6967	6.4694	5.46151	6.24717	5.7276	6.09616	5.45914	5.45684	5.96939	6.01445	6.06937	5.66513	5.53099	5.76384	4.91302	6.21499	6.14183	5.71244	6.03348
ANXA13	2.27121	2.72868	3.01079	2.94266	2.71817	2.09553	2.87728	2.39154	2.13721	2.08578	2.53703	2.48648	2.55089	2.50961	2.44192	2.55429	2.50223	2.48702	2.48893	2.58436	2.5209	2.59547	2.52287	2.34944	2.4661	2.48134	2.63964	3.09102	2.90216	2.14193	2.15089	2.13144	4.01028	2.36292	3.79195	2.39692	2.7187	2.37763	2.40728	2.3834	2.40989	2.35179	2.37311	2.39095	2.38014	2.41943	2.30097	2.37873	2.3671
ANXA2	8.68575	7.0784	7.60827	7.1273	7.3909	7.46056	7.58555	7.12595	7.02785	6.97671	7.71113	7.76482	8.566	7.95574	6.49193	7.33497	7.57336	6.41644	8.15685	7.20132	7.10469	8.36342	7.25513	6.66073	7.05284	6.88074	7.36625	7.62534	7.67934	6.96663	7.01766	7.85993	6.59553	7.97252	7.79532	7.1509	6.23805	6.98477	8.62344	7.57825	8.49575	8.50976	7.2334	7.42365	6.85834	6.69351	7.33671	6.56896	6.75224
ANXA2P1	8.48265	8.65319	8.77864	8.17502	8.64935	8.57732	8.5865	8.29185	8.186	8.19487	8.29205	8.51919	9.31463	9.22269	7.01174	8.62192	8.82914	8.1396	8.22643	8.53418	8.16189	8.7451	7.96858	8.42209	8.64885	8.53866	8.25402	8.6292	8.72615	7.98271	8.25938	8.95912	7.44611	8.47018	8.5798	7.79315	7.70672	7.97253	8.41032	7.93531	8.08096	8.65655	7.97334	8.24536	7.5346	9.34222	9.47511	9.08723	9.41675
ANXA2P3	3.95916	4.42149	3.97297	3.33146	4.14798	5.32756	5.26432	4.17205	4.90683	5.11531	4.3551	5.02016	5.07931	4.92209	2.78078	4.31674	4.90396	3.57182	4.44672	4.78507	5.20122	5.29563	2.8098	3.54695	4.97155	4.95859	4.62553	4.77755	4.93035	4.24019	3.66603	4.62125	3.86084	4.89183	4.24378	3.6833	3.05136	3.92529	5.70686	4.55004	5.22065	5.58465	4.60027	3.82717	3.56045	4.30121	4.18295	3.71322	3.12145
ANXA2R	9.81542	9.88591	9.52798	9.58394	9.93431	9.2071	8.4406	9.14861	9.40639	9.1868	9.22789	9.22475	9.70847	9.9585	8.49129	9.01014	9.28606	8.95314	10.0362	9.77985	9.96624	9.44938	9.33094	9.56138	9.90391	9.20332	8.86213	9.57902	9.50768	9.86839	9.49707	9.14082	8.73584	9.3884	9.63766	9.71224	8.68737	8.79525	9.57817	9.56757	9.71522	9.919	9.06614	9.40937	8.39893	9.65936	9.45329	9.43056	9.85076
ANXA3	8.09665	8.64995	8.09513	8.69235	7.58199	8.19253	6.57563	7.60497	5.73869	5.52716	8.03006	7.69392	7.79438	7.45307	10.4633	8.68647	7.67096	8.59158	5.78743	6.13001	6.64399	7.72492	7.51363	7.15777	6.5778	6.22749	5.92721	6.22163	6.98521	8.11137	8.54641	8.95091	7.52104	7.50806	6.43453	5.49334	8.39369	7.32336	7.76763	6.96296	8.32969	6.99809	8.41699	6.45816	9.97944	7.71698	6.82554	8.05608	7.16614
ANXA4	8.11822	6.84645	7.21503	6.59351	6.86418	7.09391	6.75303	7.04197	6.7093	6.2915	6.98209	7.48736	7.51773	7.30948	6.57388	6.97405	6.96183	6.6147	7.01962	6.40897	7.53829	6.83236	6.56966	6.28657	7.32118	6.90257	7.19603	7.33095	7.30968	6.49499	6.60245	6.76982	6.41139	7.0919	7.44607	6.9174	5.40063	6.67006	7.19026	6.60166	7.00177	7.0594	7.07483	7.39224	5.15987	7.4562	7.58637	7.23813	7.59212
ANXA5	10.9833	9.98529	10.0811	9.96269	9.87156	10.9164	10.8743	10.9329	10.7407	10.6915	10.5403	10.475	11.486	10.7678	9.20546	10.5279	10.9562	10.461	10.2007	10.6616	10.3823	10.8502	10.1009	10.8108	10.5918	10.3607	10.286	10.2793	10.5077	10.5962	10.4193	10.9239	9.44957	10.8845	10.9696	10.4215	9.693	10.099	10.4899	10.1465	10.6032	11.0597	10.2794	10.4908	9.71282	10.7497	10.9893	10.6843	10.7131
ANXA6	8.03093	7.54505	7.54713	7.97084	8.28352	8.60086	8.24477	8.66373	8.26417	8.27926	8.21009	7.74263	8.00306	8.04131	7.54176	7.55762	8.07861	7.37593	8.43402	8.82872	8.70306	8.06223	8.3624	8.18173	8.9038	8.64861	8.10206	8.18061	8.15531	8.09442	8.50185	7.84124	7.48048	8.59613	8.27003	8.24612	7.41647	7.77537	8.09024	8.05884	8.70251	8.07954	7.75704	8.17379	6.6327	8.54715	8.41561	8.12576	8.67377
ANXA7	9.15394	8.62436	9.02545	8.92917	8.35413	8.78478	8.37487	8.88196	8.45457	8.44804	8.50061	8.41566	8.33948	8.98907	8.39022	8.89739	8.98459	8.4564	9.08259	8.68331	8.87674	8.91437	8.6312	8.70083	8.94696	8.62697	8.86421	8.77122	8.35718	8.66596	8.78823	8.79617	8.49679	8.90521	8.78935	8.65615	8.26042	8.35857	9.18007	8.9325	9.03693	9.15061	8.95961	8.84473	8.33861	8.61673	8.60668	8.55794	8.57173
ANXA8L1	3.96017	4.12046	4.36967	4.12141	4.25615	3.22411	3.00737	3.30327	3.46844	3.11053	3.48289	2.66588	5.33127	2.72773	4.21879	6.00512	3.68622	2.10141	4.08833	4.26556	4.61103	2.67403	3.24522	2.80767	4.52674	2.56429	4.15004	3.4795	2.92904	3.11671	4.53254	3.95191	3.48024	3.92127	6.44325	3.46603	2.55476	2.56392	4.35904	3.22278	6.54585	3.64225	2.44404	2.84816	2.52405	2.48369	3.67406	2.44324	4.37177
ANXA9	3.4045	4.17015	3.97269	4.40068	3.95046	4.45667	4.27263	4.39891	5.00723	4.75977	4.29748	4.87147	4.6092	4.35066	5.04124	3.20195	4.58758	4.73105	4.03677	3.28623	4.05006	4.51269	4.55437	3.50142	4.1667	4.31165	3.72272	4.44954	4.16404	4.85951	3.97426	4.43415	4.76965	4.82735	3.87678	4.48007	5.69785	4.47712	4.0128	3.59541	4.40553	4.35524	3.73514	3.38945	4.33973	3.7036	3.34216	4.45788	3.93655
AOAH	7.52686	8.38381	8.11083	8.23935	8.46421	8.08466	7.00928	8.22172	7.61095	7.61783	7.97495	7.87818	8.36884	8.14579	9.38274	7.99178	7.94867	8.2067	7.09048	7.36391	7.80067	8.13487	7.81428	7.69901	7.67703	7.76693	7.32973	7.93802	8.31852	8.42213	8.02863	7.48499	7.76803	8.31885	8.21061	7.53239	7.54124	7.30313	7.81839	7.57794	7.74296	7.12805	7.99028	7.96545	8.03652	8.09892	7.98276	7.33125	7.98276
AOC2	3.61951	3.88953	3.98156	3.27948	3.74298	4.07977	3.98055	4.02973	4.41748	4.62289	4.74779	2.94519	3.39856	3.81799	4.58747	4.57839	4.65397	3.92775	3.54671	2.27172	3.63228	3.73414	4.57196	4.22752	4.53432	4.03693	3.25446	4.61987	4.43039	3.38767	3.52774	4.7512	3.5487	3.18811	3.19391	3.2334	3.6349	3.2249	4.19838	3.59653	3.89334	3.15794	3.74742	3.24436	3.77172	4.07869	4.83831	4.93452	4.54332
AOC3	4.99662	6.0564	7.63508	6.25208	6.77791	6.71093	6.06304	6.65104	8.48865	7.38188	7.41222	7.22161	6.57919	6.71022	7.66311	6.59328	8.39866	6.33372	5.60577	5.21243	5.87842	7.50719	6.27563	5.73683	6.73795	7.71493	5.38001	6.89797	6.7768	6.7148	6.95242	7.50754	6.79132	7.1547	5.88583	6.75403	6.44596	6.43224	6.71781	6.61674	6.87293	6.30218	7.07976	6.82167	5.68569	7.59741	7.24051	7.57973	7.34106
AOPEP	2.96562	3.12437	2.72925	3.1841	2.9386	3.9882	3.76609	3.71496	4.22469	4.28672	4.25528	3.535	2.92969	3.07183	2.45035	3.52172	3.33672	4.22511	3.45721	3.99683	4.13262	3.78048	3.38373	2.32579	3.56053	3.80382	3.40895	3.24539	3.64697	3.71558	3.736	3.25275	3.38699	2.64615	3.23556	3.20213	4.10742	3.28769	3.5352	3.39684	2.8986	3.24517	3.74553	2.94426	4.17012	3.83558	4.29147	4.25466	4.35909
AOX2P	2.20809	2.65926	2.71744	2.58733	2.98208	2.32896	2.1499	2.71728	1.93973	1.88936	2.23082	2.23016	2.21125	2.79663	2.20335	2.77061	2.19943	2.24897	2.1892	2.21486	3.36695	2.22362	2.90714	2.16002	2.19814	2.22302	2.20185	2.20048	2.20358	3.33845	2.26637	2.21065	2.26303	2.29172	2.39783	2.26451	2.29961	3.15767	2.1942	2.22673	2.16546	2.17027	2.21302	2.20763	4.16391	2.49042	2.66245	2.2172	2.58944
AP1B1	8.20692	8.1356	8.3593	8.08025	8.41179	7.73978	8.85639	7.73031	7.8524	8.33779	8.49433	7.96148	8.39618	7.86933	7.45249	7.81608	8.14105	7.61343	8.43556	8.54008	8.19243	8.52908	8.15519	8.55701	8.47716	8.34263	8.3556	7.64617	7.84191	8.48576	8.55639	8.11871	7.31905	8.40329	8.37461	8.16895	7.56472	8.06986	8.21304	8.08629	8.24311	8.37592	8.04972	8.22452	7.58347	8.49272	8.52703	8.23235	8.68069
AP1G2	7.48459	6.90918	7.12633	7.15828	6.74349	8.02278	7.42132	8.03198	7.9981	8.12026	8.2855	7.67151	7.66048	7.52676	7.75825	7.53642	7.60874	7.06703	7.64595	7.38178	7.10173	7.2008	7.46412	7.34367	7.57826	7.3603	7.51226	7.75622	7.73705	7.65104	7.40753	6.93581	7.02916	7.46379	7.16121	7.60678	7.04221	7.25204	7.17241	7.47051	7.3505	7.5529	7.06189	7.20181	6.61841	8.29015	8.321	8.20414	8.24813
AP1M1	7.6544	7.54147	7.79499	8.16156	8.30008	7.82672	8.56442	7.68332	7.163	7.83856	7.98257	7.67143	7.71205	7.6836	7.80757	8.06225	7.50491	7.44814	8.06154	8.02703	7.60179	8.01858	7.92291	7.95026	8.41639	8.14894	7.84861	8.39774	8.05609	7.33882	7.45619	8.007	7.24436	7.99512	7.98921	7.80872	7.59347	8.02813	7.81675	7.74069	7.74419	7.52612	7.56525	7.85136	7.20312	8.10159	8.11919	7.91891	8.30467
AP1S2	5.93403	6.21443	5.63128	5.70655	5.33569	6.04202	4.71275	5.59701	5.85355	5.92478	5.60783	5.93077	6.96457	5.54109	5.13416	5.49623	6.15134	5.44847	5.57276	5.23934	5.70645	5.79491	5.27081	6.51737	5.30533	5.50851	5.50735	5.9755	5.92016	5.32562	5.73904	5.71597	5.58848	6.14807	6.50686	5.67421	5.00766	4.80443	5.81063	5.27733	5.63346	6.13018	5.20814	6.09282	4.99565	6.20247	6.38068	5.6611	6.16371
AP2A1	6.72605	7.02777	7.21193	7.22168	7.22291	7.12255	7.12069	7.36997	6.75515	7.10841	8.00203	7.15004	7.09471	6.44275	7.42342	7.6212	6.84779	7.87761	6.24931	6.88132	6.37661	6.3511	7.21025	7.69464	6.80872	7.3366	7.24744	7.14246	6.82932	6.90722	6.90392	7.48346	7.39721	6.24947	6.46175	6.6339	7.95489	7.84788	6.66266	7.03643	6.39101	6.41044	6.56176	6.15923	7.96128	7.15374	7.11287	7.17591	7.39369
AP2A2	6.34073	6.24369	6.54227	5.69964	5.95403	6.81851	6.18571	6.68047	6.72584	6.78411	7.08046	6.30226	5.82876	6.69158	5.92342	6.25816	6.50663	5.96244	6.68775	6.64378	5.84563	6.24742	6.63878	6.48311	6.63293	6.72272	6.32995	6.10418	6.20466	6.02972	6.88916	6.799	5.77722	6.17144	6.16621	6.66156	6.03628	5.8303	6.05883	6.58218	6.60282	6.58008	6.31442	6.21501	5.37665	7.04947	6.85053	6.84463	6.99059
AP2B1	6.71059	6.08309	6.58449	5.81655	5.15156	6.76321	6.55538	6.55203	6.67959	6.61186	6.29647	6.15704	6.49045	6.07383	6.99895	5.33978	5.9853	5.76005	6.34474	6.8845	6.36937	6.37245	6.89265	6.50631	6.79077	6.61771	6.02258	6.13859	6.16702	6.38046	6.33562	7.11543	5.58652	6.55909	6.11568	6.19715	5.59223	6.20328	6.51261	6.43409	6.88098	6.40368	5.94126	6.14568	5.7314	6.16654	6.08766	6.17498	6.67753
AP2M1	11.0792	10.9739	10.8706	10.838	11.1024	11.415	11.4021	11.2995	11.5167	11.5673	11.7712	11.0818	11.2109	10.766	11.0486	11.3825	11.1838	11.3589	11.0774	11.2704	11.1396	11.1134	11.4957	11.6462	11.0602	11.3094	11.4119	11.0401	11.4051	11.3514	11.1388	10.9235	11.4109	10.9597	10.9994	11.0994	11.6028	11.4821	11.0475	11.545	10.974	11.1768	11.0604	10.8983	11.4921	11.2814	11.0641	11.3822	11.5212
AP2S1	11.5853	11.3235	11.7159	11.2917	10.4658	12.2013	11.904	12.149	12.2366	12.2273	11.8026	11.6379	12.2534	11.8941	10.5998	11.7394	11.6464	11.8941	11.5815	11.7991	11.6174	11.8843	11.6092	12.1706	11.7778	12.1222	11.9094	11.6538	11.8989	11.0222	11.4173	12.4523	11.5069	11.7602	11.9944	11.8005	11.9595	11.8159	11.392	11.7634	11.3669	11.7087	11.4949	11.6685	11.6319	11.5959	11.7852	11.2857	11.8073
AP3D1	7.46462	7.23536	8.1656	7.55321	7.70135	7.28795	8.18033	6.83341	7.30131	7.30831	7.98295	7.16281	7.92241	7.25779	7.94935	7.91644	7.51405	7.90313	6.79699	7.52812	7.26619	7.09709	7.53189	7.73991	7.35834	7.37668	7.36127	7.5385	7.42335	7.23165	7.68865	7.7797	7.1694	7.26974	7.02981	7.15808	7.31026	7.63872	7.23544	7.37028	7.07613	7.11404	7.37253	6.89716	7.56235	7.81298	8.05433	8.11162	8.14314
AP3M1	6.03778	6.16497	6.38086	6.28315	5.88374	5.83939	4.87652	5.78223	5.48747	5.49391	5.81119	5.54671	6.16904	6.04053	5.43723	6.10237	5.97075	4.91161	6.14646	6.0506	6.12858	5.95904	5.1018	6.1501	6.11098	5.59343	5.85402	5.72778	5.61082	5.72957	5.96999	6.05987	5.47468	6.01331	5.61567	5.36268	4.54303	5.67916	5.98077	5.94187	6.0076	6.23301	5.91659	5.69661	4.96952	6.53474	6.3762	6.16885	6.46465
AP3M2	4.81327	5.74217	4.48549	5.08902	4.3767	6.93638	6.45179	6.15773	6.56691	6.58226	5.59395	6.1688	5.16924	6.29979	4.39693	5.59395	5.88977	4.81445	6.83355	6.59036	5.73374	6.33743	5.73336	4.60476	6.12881	5.93001	5.69924	6.05391	6.5581	4.96294	5.62825	5.42381	5.04792	6.23902	6.1491	6.25983	4.18859	4.83254	6.0782	5.65922	6.79135	7.04057	5.06401	5.80526	4.11543	5.96008	5.92002	5.71506	6.53634
AP4B1-AS1	1.92896	2.51117	2.02668	2.34594	2.80075	2.00629	2.80192	1.90321	2.05691	2.78746	2.2589	2.95997	2.18232	2.16344	3.16569	2.16289	2.15945	2.1121	2.81335	2.06559	2.17744	2.09284	2.03493	2.045	2.19094	2.15639	2.53842	2.19461	2.09582	2.97644	2.01916	2.05733	2.13681	2.93707	2.17143	2.09241	2.1097	2.12386	2.29996	2.12202	2.04338	2.26189	2.08465	2.26779	2.10376	2.05546	2.37175	2.33016	3.18613
AP4M1	4.1073	4.34937	4.75222	4.84054	4.27227	3.90625	4.34578	4.31072	4.39501	3.85132	4.09645	5.03948	3.57613	5.33737	3.30017	3.99925	5.14073	3.38101	4.77664	3.5412	5.0607	4.54113	3.61461	5.18492	4.25653	3.9909	3.93922	4.18278	3.89204	4.14801	5.12895	4.55395	2.90582	4.736	3.7105	4.09215	3.79079	2.93466	4.23474	4.1585	4.50734	4.5146	3.86785	4.79346	2.85864	5.25263	5.41139	5.08076	5.47307
AP4S1	4.80607	5.23372	3.91329	5.50459	3.83935	4.58852	4.65237	4.9028	4.8202	4.91054	4.2376	4.85268	4.17063	4.92898	3.62219	4.64366	4.90914	3.98784	5.51183	5.03992	5.16293	5.07991	4.66723	4.41964	5.13451	5.08037	4.62757	4.81229	5.06466	5.03332	4.81815	3.98136	4.6751	4.66715	5.21578	5.5113	3.1761	4.39623	5.29376	4.63754	4.61277	5.37447	5.10546	5.34935	4.9183	4.62506	4.66098	3.96385	4.64483
AP5B1	6.39209	6.96336	6.88349	6.67671	6.74703	5.97064	5.17509	6.06419	6.50679	6.07763	6.69969	6.62754	7.17111	5.68419	7.97677	6.21601	6.1325	6.83761	5.61114	5.7251	6.02292	6.34986	6.63996	6.4842	5.55067	5.96444	6.70675	6.51385	6.2619	6.06933	6.66443	5.85781	6.09804	6.22293	5.95411	5.90575	5.47226	5.91759	6.29441	5.86905	6.37651	5.48695	7.04017	5.9546	6.67903	6.19632	6.10372	6.24427	6.03035
AP5Z1	6.84287	7.20562	6.8443	7.14311	7.13817	6.45229	6.38934	6.69715	6.49428	6.393	7.08242	6.26317	6.97108	6.92339	7.63354	6.75466	6.86122	7.3911	6.69943	6.21429	6.61826	6.26484	6.49771	6.56495	6.87956	6.62949	6.36032	7.39285	6.87158	6.10983	6.26508	7.40818	6.02734	6.72916	6.435	6.79634	5.61211	6.43206	7.02027	6.89259	6.96526	6.90147	6.6582	6.81177	5.50188	7.16504	7.21252	6.94333	7.24149
APAF1	6.85691	7.20451	6.66843	6.62115	6.89414	6.46343	5.89591	6.33172	6.67948	6.48751	7.06079	6.54086	6.32809	6.48803	7.62027	6.39824	6.84048	6.93105	6.01444	6.16243	6.50555	6.92217	6.42669	6.64332	6.2865	6.58808	6.69188	6.41692	6.7846	6.56047	6.42224	6.76125	6.51537	7.1441	6.6486	6.13165	6.08947	6.11172	6.73364	6.31834	6.55671	6.21198	6.9096	6.7364	6.16533	6.184	6.47936	6.3113	6.17875
APBA1	3.41498	3.70162	3.11535	3.49023	4.49429	2.79136	2.63183	3.53827	3.48332	2.71705	3.04033	4.29072	3.50751	3.90834	2.00607	3.03524	3.46352	4.3768	2.145	3.27961	3.96674	3.33162	1.93288	3.24512	3.86727	3.95553	3.43757	3.59667	3.31609	3.5548	3.55158	2.58753	2.37867	3.30519	2.45234	4.2954	3.88188	2.3977	3.01951	2.99839	3.96644	4.10779	2.95277	3.58961	2.38144	4.38569	2.63846	2.46453	3.87328
APBB1	5.61339	6.66324	6.59354	6.54294	6.35994	6.34461	7.1243	6.45524	5.5856	6.23667	6.54427	6.22357	5.75279	5.90666	6.00213	6.78412	6.06909	6.91287	6.78535	6.67061	5.08221	6.08184	6.94395	6.97661	6.8614	5.98663	6.15948	6.49067	6.49235	6.42761	6.56199	6.01256	7.17903	5.51249	5.70133	6.34206	7.06497	6.90057	5.94003	6.46472	6.12164	6.18322	6.01535	5.62757	7.55373	6.6986	6.57464	6.35812	6.82287
APBB2	4.46226	3.26716	3.41388	3.68098	4.16454	3.55402	4.00986	3.40032	3.64424	4.06951	4.35796	3.41219	3.77441	3.02015	4.65216	3.9679	3.5313	4.21851	3.50986	3.63997	3.48104	3.36495	4.03145	4.01578	3.31283	3.84058	3.74884	4.10278	3.89663	3.70364	4.18882	3.01982	4.24956	4.05482	3.39404	3.58003	4.27252	3.66541	3.39823	3.76115	3.5854	3.32043	4.57072	3.95951	4.6469	3.38986	3.35797	3.23559	3.18561
APBB3	7.82867	4.39866	5.14081	5.0645	5.13318	5.78918	5.10695	5.47362	6.4208	6.02309	5.22552	5.8022	5.58952	5.25306	7.17303	6.17902	5.24626	6.13602	5.4166	5.36047	4.91503	5.41177	6.10533	5.35452	5.75291	5.503	5.27427	5.57024	6.14471	5.21118	5.55634	6.09969	4.74751	4.77348	5.09968	5.68562	5.30798	5.15115	4.71634	5.52608	5.45213	5.32668	4.95939	5.43218	5.19387	6.58918	6.52415	6.20202	6.41864
APC2	3.55916	2.42777	2.64463	2.2644	2.29527	3.10116	2.54541	3.12652	2.9861	2.91542	2.76685	3.38244	2.5923	3.30867	2.22086	2.21671	2.22395	2.21845	2.22142	2.20549	3.17008	3.40795	2.22301	3.84565	2.80028	3.47665	3.16293	3.12185	3.27145	2.6918	2.4653	2.01762	4.05584	2.53355	2.32703	2.30466	2.28002	2.28377	2.22959	2.75355	2.92092	3.17673	2.81496	3.10876	3.41322	3.73873	3.27792	3.14858	3.39565
APCDD1	3.75234	3.63006	4.15364	3.71406	4.16495	3.51018	3.38919	3.919	3.3639	2.71144	3.56437	3.81564	3.13358	4.038	2.35825	4.15944	2.91693	3.59028	3.9585	3.77656	3.50197	4.32453	2.67735	4.24156	4.10871	3.68767	3.31244	3.39456	3.69648	4.08705	4.35474	3.00839	2.39879	4.03872	3.26009	3.19881	3.83147	3.67205	3.82771	3.84033	4.37654	4.10831	3.54729	3.97945	3.27679	3.70725	4.04511	3.75144	4.22173
APCDD1L	2.2584	2.41292	2.30311	2.50078	2.37764	3.00729	2.94261	3.0157	3.03697	3.02061	2.66012	2.60044	2.70917	2.62415	2.57841	2.69308	2.96665	2.61201	2.60858	2.73012	2.61775	2.72181	2.66258	2.5966	2.59272	2.60767	2.81634	2.76128	3.02839	2.2198	2.21436	3.13155	2.60799	2.58032	2.58345	4.01533	2.70153	2.61082	2.64556	2.62879	2.71103	2.92989	2.57468	2.5905	2.60151	2.64769	2.50016	2.57835	2.57042
APCDD1L-DT	1.68414	2.00839	1.95935	2.48874	2.81637	2.47482	2.08141	2.32281	2.63534	2.45225	2.15432	2.1571	2.11203	2.16118	2.05052	2.14898	2.13228	3.42104	2.19133	2.10686	3.08366	2.11653	2.10517	2.03232	2.09347	2.33643	2.01528	2.02332	2.41362	1.86024	2.26545	3.1806	2.13034	2.12364	2.10465	2.12368	2.14453	2.18574	2.08073	2.07084	2.16199	2.41463	2.94971	2.14771	2.12235	2.25256	2.12837	2.11368	2.10333
APCS	4.07668	4.91216	3.67122	3.17249	3.23489	3.33413	2.54929	4.04922	3.05352	2.75031	4.59625	3.68781	2.61702	2.55469	4.52694	5.01308	4.58854	4.51041	2.75411	2.63222	3.03178	3.61147	2.58128	3.345	2.86719	2.56734	3.09566	3.10826	2.97401	5.50208	3.53737	2.61902	4.24657	3.2755	4.78215	3.0511	4.51226	3.78563	3.55771	3.82865	3.20474	2.92798	2.35347	2.99061	5.19958	2.37843	3.08574	3.26057	2.74724
APEH	6.68465	6.81856	6.95091	7.12381	6.87185	7.02158	5.5388	6.45851	6.67891	6.67882	6.98301	6.34953	6.93197	7.07255	5.89796	6.83625	6.62622	5.62499	6.59707	7.06129	6.3537	6.85428	6.95716	7.20606	7.10221	6.67602	6.60123	6.89691	6.93455	6.45245	6.58175	6.6446	5.74026	6.53373	6.3352	6.55666	6.27433	6.62498	6.54568	6.38881	6.49549	6.64682	6.22594	6.34024	5.91333	7.58266	7.50583	7.38218	7.50181
APELA	1.83698	2.25694	2.55255	2.32056	2.23007	2.31421	1.18439	2.09354	2.54583	1.97944	1.88347	2.65791	1.84851	2.92073	1.93617	1.84245	2.44767	2.67001	2.27129	1.80975	1.86177	1.82702	2.00354	1.98584	1.84835	2.06429	2.11244	2.13621	2.77974	2.50093	1.62438	1.6009	2.37871	1.9278	1.86926	1.93106	1.97152	1.9514	2.1653	1.9534	2.57846	1.88483	2.05011	1.88289	3.0126	2.38082	1.94045	2.12188	1.89776
APEX2	7.63439	6.9132	6.59436	6.66807	6.96629	6.51189	6.07663	6.47331	5.85904	6.44741	6.73265	6.48037	6.63794	6.72425	5.7343	6.701	6.42072	6.55216	6.19868	7.01448	6.70207	6.58946	6.55913	7.32222	6.84848	6.91052	6.58849	6.14601	6.00399	7.22227	7.24462	6.33568	5.98949	6.55324	6.74898	6.59607	6.25285	6.50865	6.32034	6.37241	6.33539	6.32868	6.47946	6.45424	5.88254	7.36452	7.36922	7.24475	7.45096
APH1A	6.69454	5.97212	7.13326	7.19271	6.1011	7.3074	6.70037	6.86724	6.88027	6.801	6.5171	6.87654	7.33106	6.26363	7.07898	6.74123	6.5896	6.37251	6.39087	7.05972	7.03659	6.82092	6.86336	6.07428	7.27307	7.14609	6.57022	6.71745	6.97301	7.00433	6.979	6.47182	6.18622	7.20215	6.93278	6.91009	6.46327	6.68898	6.18951	6.08568	7.18069	6.65225	6.75013	6.6283	6.36566	6.83329	6.92001	6.59512	6.9646
APH1B	8.32655	8.06931	8.03974	8.28249	8.32362	8.16153	7.62676	8.34805	7.92982	7.49147	8.13408	8.17944	7.41326	8.11154	9.39152	8.28829	8.39558	8.11241	7.72253	7.73226	7.83914	7.92821	8.12662	8.14225	7.85891	7.89435	7.86781	8.02597	7.82722	7.83747	8.69331	8.1134	7.60827	8.00992	7.64793	7.45252	7.5152	7.74844	8.12069	7.66593	7.8766	7.78066	7.85951	7.85826	8.14044	8.26021	8.34564	8.28887	8.66575
API5	6.74689	6.92414	7.00401	6.11956	7.47826	6.50634	6.29212	5.87736	6.04877	6.60619	6.45753	6.07806	6.43885	6.9395	5.51455	6.37289	6.95511	5.92217	7.0257	6.86325	7.01491	6.71723	6.35829	6.57419	6.8866	6.60543	6.78525	6.22754	6.45756	6.42123	6.71123	6.69684	6.27364	6.89315	7.12896	6.59256	5.73525	6.11784	6.45604	6.56308	6.75638	6.89768	6.46565	6.78367	5.09919	7.23213	7.07103	6.85114	7.07771
APIP	4.5081	4.14837	4.22353	4.10143	4.12853	4.86936	4.60597	4.92518	5.01421	4.91314	4.33615	4.61607	4.58815	5.02109	3.8261	4.70037	4.689	4.21611	4.81796	4.69624	4.60681	4.65427	3.95733	4.41066	4.80236	4.46616	4.66234	4.94027	4.80429	3.90465	4.49514	4.5591	4.17772	4.73056	5.00628	4.35996	4.46596	3.70402	4.57403	4.26178	4.40322	4.66409	4.59805	4.76732	5.06547	4.64754	4.29797	4.55192	4.33102
APLF	1.40211	2.31992	3.24709	1.39809	3.77444	3.03293	3.86663	2.61803	2.39194	2.83804	2.29739	2.35284	2.3115	2.19982	4.13945	2.40883	2.26499	2.18369	2.57054	3.11177	4.22541	2.28886	2.24707	2.32745	2.21506	3.74412	2.82345	2.8802	2.74149	2.77031	2.76037	2.22514	4.59429	2.07424	2.05539	2.08662	4.37212	2.09772	2.44292	2.49367	2.13714	2.03971	2.3742	3.74176	2.06531	2.11601	2.08059	2.05126	2.06127
APLN	1.86237	1.8022	1.70401	1.71215	2.00022	4.52049	4.31471	4.43031	4.67567	4.62504	4.84358	0.987418	3.0018	2.87079	1.33574	4.38473	4.14071	2.75693	3.41423	2.87754	2.76429	2.23111	3.22251	4.45431	3.01925	4.38601	2.42431	3.05789	2.37175	4.82083	3.6424	2.70274	5.97845	2.1027	3.79566	2.1194	2.11416	2.78936	3.76736	4.52127	2.56965	4.31973	3.39198	3.83191	2.92382	4.42804	2.82825	2.10652	2.15452
APLNR	3.30622	3.17948	3.22973	3.66987	2.88751	3.34281	3.08129	3.55203	3.45367	3.09776	2.78588	2.77488	2.73682	2.8256	2.74617	5.86163	2.79059	3.1767	2.99437	3.84756	2.78548	3.86217	4.3911	2.79827	2.72472	3.03964	3.87916	3.18086	4.7449	2.27968	2.68104	3.05682	4.86069	3.51321	5.03762	2.90413	3.52178	2.86541	2.85768	2.82123	3.0194	2.81392	2.74369	2.97215	2.87266	2.89433	3.83357	2.97146	3.11221
APLP1	2.91272	3.15525	3.44776	3.26311	4.78258	4.12872	2.74004	4.47132	4.00397	3.40128	3.75789	4.36156	3.69117	3.92412	3.96792	2.08821	3.7875	3.02037	3.85236	1.6303	3.46216	4.13012	4.44054	4.23721	4.07683	3.63671	2.74275	4.32209	3.76975	3.56002	4.73185	2.69642	3.08533	3.84689	2.97638	3.9	2.38357	2.99275	4.257	3.96574	3.77143	4.29269	3.88205	3.74887	1.79143	3.26735	3.66445	3.51136	4.18797
APLP2	11.0808	10.3673	10.3684	10.1259	10.103	10.8219	9.84348	10.5581	10.7116	10.4406	10.5928	10.393	10.3683	10.3981	10.5733	10.4758	11.1413	10.123	10.225	10.0891	10.4502	10.9049	9.97184	10.3516	10.7422	10.6728	10.6636	10.2579	10.1597	10.0385	10.6577	10.8911	9.63946	11.0801	10.711	10.4901	9.84468	10.4503	10.3892	10.2426	10.6762	10.4581	10.1711	10.5013	9.50206	10.399	10.5921	10.2947	10.7587
APOA5	3.1362	3.03143	2.83044	2.91976	3.41129	2.74444	2.74653	2.54383	3.80246	3.17329	2.81919	2.82239	2.80862	2.81977	2.81707	2.80111	2.81221	2.80742	2.81654	2.78687	2.83072	5.84494	2.80438	2.7165	2.80863	2.81613	3.05286	3.87903	3.86749	2.3322	2.60944	2.35634	2.78727	2.76711	2.82732	2.79586	2.76677	5.31382	2.71621	2.67337	3.59391	2.99558	2.74	2.73065	3.43246	4.31439	2.76543	2.76511	2.78934
APOBEC3F	6.14694	6.55159	5.98251	6.42333	6.9284	6.17891	6.00351	6.1977	6.18657	5.76642	6.26874	6.1364	6.96744	6.51818	5.16348	6.18829	5.90894	6.24613	6.30444	6.15273	6.28928	6.28245	6.32071	6.6779	6.35226	6.17079	6.5198	6.56587	5.73128	6.20631	5.89349	6.45545	5.59575	6.06736	6.17985	6.02923	5.63747	6.12465	6.08186	5.85475	6.07873	6.56823	6.23896	6.40126	5.26479	6.44846	6.74194	6.45526	6.65316
APOBEC3H	3.07233	2.77994	4.39603	3.18058	4.19864	3.46016	4.63806	3.41343	2.83389	3.72997	2.55461	3.33562	3.77721	4.77059	2.27694	2.87332	3.70939	3.5135	3.31185	3.55604	3.80714	3.47	3.74533	4.38331	4.33527	3.75771	4.41024	3.39103	3.24453	3.82085	3.22802	3.32776	2.7564	3.13115	3.39265	3.64942	3.13607	3.36022	3.29072	3.15449	4.3525	3.76112	3.58746	3.98054	1.9282	4.25245	4.30503	3.94626	4.73823
APOBR	7.6208	7.71348	9.04124	7.53618	7.85326	8.97369	8.63344	9.21331	9.4821	9.48828	9.36364	8.3789	9.17964	8.50227	10.0725	9.01121	8.90126	8.51274	7.5058	7.41122	8.14486	8.49374	8.8698	8.64081	8.05892	8.41392	7.92862	7.57285	8.92786	7.61652	9.07902	9.96609	7.89774	8.5637	8.0659	8.1297	8.01078	8.47162	8.85671	8.20498	8.2828	7.46581	8.32007	7.99967	7.87489	8.84026	8.95091	8.58755	9.17232
APOC1	2.10786	2.05453	2.68254	2.04858	2.48128	2.8786	2.45648	2.68474	2.89198	2.92304	2.4338	2.43538	2.42681	2.48672	2.42634	2.44227	2.40234	2.46364	3.11693	2.42705	2.45067	2.43749	2.4465	2.48725	2.42652	2.72095	2.6942	2.03546	2.65429	2.50306	3.09326	2.29183	2.46321	2.46312	2.50198	2.45706	2.44812	2.45143	2.37004	2.40384	2.32956	2.61375	2.45051	2.41616	2.45271	2.45738	2.92437	2.38138	2.38975
APOD	5.64474	5.8127	5.68423	5.76987	5.73733	2.1832	1.45804	1.94819	2.78875	2.67128	3.4704	6.21729	9.24943	3.60485	3.31306	3.43013	3.29861	3.51587	3.30335	3.44348	3.43138	3.50946	3.41879	3.37407	3.24843	3.39422	4.49675	1.7433	1.7587	5.70316	6.0092	4.3835	3.58497	3.60352	4.00629	3.70787	3.63785	4.18693	3.77425	3.59209	3.42061	3.44822	7.00682	3.47212	3.75194	3.43497	3.51742	3.67188	3.45772
APOE	5.23841	5.35082	5.65766	4.5232	5.80884	5.29093	6.42707	7.74293	4.94384	5.52912	6.30542	5.28411	5.3108	4.77375	5.78919	6.34297	5.24294	7.66984	5.25604	5.08167	5.23253	4.97133	6.13406	6.59132	5.13233	5.42265	6.24352	4.7566	6.83057	5.43663	6.29157	4.33259	7.24885	4.68542	5.28897	5.03744	7.29998	6.83616	5.12871	6.07938	5.08845	5.0691	5.39288	5.12422	7.78181	5.12243	5.13372	5.52111	5.28127
APOL1	8.04734	8.19447	8.87787	8.69854	8.10752	8.37801	8.62369	8.25635	7.93065	8.02825	8.52252	8.19855	9.72388	8.0227	7.99016	8.37033	7.50236	9.14699	7.75838	8.03393	8.03137	8.38871	8.52591	8.68868	7.90007	8.56504	8.4507	8.61108	8.54307	8.73776	8.08084	7.41705	8.25641	8.10517	8.03298	7.66222	8.45364	8.09035	8.36641	8.46779	7.80755	7.54637	8.05719	7.48835	9.13757	8.52029	8.31374	8.71668	8.48615
APOL3	4.70465	5.37403	5.0154	5.03337	5.36429	4.37078	4.76294	4.61422	4.70982	4.93879	4.58873	3.53894	5.96061	5.75197	3.43696	4.57501	4.89994	4.24457	5.78098	4.9006	5.49002	5.28521	4.42441	4.29625	5.56923	5.46865	5.63737	5.44829	5.42668	4.5867	5.09423	3.12755	3.23573	5.94158	5.30047	5.09747	3.13143	4.00396	5.0005	4.65579	5.11646	5.10752	4.90512	4.98837	3.81105	5.7163	5.38446	4.88886	5.24544
APOL6	7.6255	7.92324	7.62987	7.43524	7.60046	7.03938	6.66576	6.89083	6.60539	6.39124	7.20307	7.22541	9.17036	7.14835	7.02832	6.63697	6.14315	8.05124	6.97676	6.85725	7.20166	6.9328	7.27232	7.19296	6.7829	7.32095	8.00355	6.79183	7.5454	6.77574	7.05514	6.85438	6.54517	6.88956	6.98584	6.76245	6.40746	7.11075	7.15892	7.28374	6.88175	7.0292	7.12307	6.34859	7.41618	7.397	7.27406	7.31777	7.3113
APOLD1	5.89455	5.34381	5.04715	4.90211	4.52824	5.80758	4.99196	5.49275	5.50167	5.37955	4.42366	4.45874	5.38614	4.55236	5.3953	5.819	5.94521	4.96471	5.38267	5.36623	5.04149	6.45033	5.52489	5.0018	5.30958	5.55484	5.5328	5.35257	5.6218	5.42508	5.72823	4.14408	6.34547	5.0751	4.51911	5.47221	6.52111	6.40593	5.13739	5.29164	4.84678	4.75481	5.44963	4.74308	6.67257	4.69465	5.52298	4.80211	4.67181
APOM	4.75174	5.01472	5.6716	5.223	5.66518	6.04259	4.60156	5.57471	5.83018	5.01698	4.7246	4.96386	5.17902	5.65162	4.39906	5.61587	4.86517	5.64058	5.66656	5.50353	5.50021	5.47589	5.34687	5.59325	6.09584	5.31218	5.43821	5.59452	5.32639	5.13392	5.71408	4.87161	4.03657	5.11696	4.42954	4.65043	4.86722	4.99466	5.55518	5.53945	5.70062	5.72383	5.15	5.20147	5.40085	5.68319	5.85387	5.8837	6.19622
APOO	7.26717	7.36535	7.67736	7.66544	7.66511	7.76964	7.34305	7.67043	7.4806	7.47985	7.21291	7.68426	7.74927	7.67645	6.6194	7.70539	7.61102	7.32967	7.68775	7.87177	7.80756	7.70143	7.34696	7.45338	7.68797	7.57684	7.16915	7.59998	7.63453	7.63441	7.88621	7.31604	7.22881	7.37588	7.89714	7.53409	7.21248	7.29619	7.75049	7.66549	7.7824	7.84003	7.52993	7.7022	7.03721	7.80239	7.75019	8.45426	7.64171
APP	8.18219	6.83545	7.95018	7.47747	7.11181	7.40919	7.69259	7.5261	7.37092	7.6859	7.84925	7.79978	8.01181	6.66426	7.43179	6.59417	7.45419	7.41853	7.69638	7.69792	7.59437	8.03703	7.17075	7.33561	7.59295	8.12686	7.51536	7.34814	7.28909	7.7729	7.77163	7.4949	7.45566	8.42828	7.87001	7.97659	7.76206	7.67039	8.06972	7.50069	7.7168	7.38737	7.48049	8.29596	7.7642	6.87757	6.83003	6.67526	6.86319
APPL1	9.9033	9.63795	9.54497	9.86518	9.97191	9.20741	8.72627	9.05021	9.30035	9.1532	9.28544	9.52195	9.77784	9.65821	8.71936	9.36168	9.71487	8.75331	10.3165	9.76202	9.47275	9.51624	9.28412	9.05048	9.75931	9.37265	9.70087	9.73434	9.38023	9.48363	9.24414	9.13576	8.7671	9.68224	9.78168	9.50984	8.51071	9.03347	9.84043	9.57206	9.43925	9.93329	9.4497	9.70979	8.37274	9.75241	9.91229	9.82864	9.7742
APRT	10.9873	10.8763	11.4233	11.0091	10.4365	11.0949	11.1753	11.2705	10.9441	10.8823	10.9739	11.0202	10.8903	11.361	9.85969	10.8389	11.1727	10.5362	10.9971	11.2767	11.3193	11.3869	11.1932	11.2311	11.3051	11.1207	10.8345	10.7065	10.7972	10.8411	11.0303	11.8202	10.2939	11.1209	11.3162	11.1264	10.0963	10.491	11.228	11.3807	11.3299	11.228	10.6917	11.1829	10.0364	11.4862	11.3138	11.1599	11.4516
APTX	5.95652	5.68783	6.2371	5.5806	6.164	5.51785	5.00645	5.47697	5.12799	5.33964	5.21096	5.93854	5.62032	6.28535	4.69108	5.42643	5.62006	5.14473	5.60921	5.95996	5.90692	5.92753	4.95902	5.68296	6.04164	5.8565	5.62354	5.69837	5.56933	6.05971	5.12427	5.56561	4.93628	5.96	5.89314	5.69404	5.1301	4.87158	5.57709	5.40576	6.15481	5.89856	5.24067	5.77505	4.94869	6.22217	6.16222	5.85944	6.05693
AQP1	6.86528	7.04081	6.59995	6.47939	6.87673	5.34691	4.97779	5.61083	5.52866	5.49263	7.27854	6.51224	6.35393	5.48095	6.75284	6.30547	5.46749	7.29251	5.44263	6.39688	4.5943	4.99187	6.85319	6.61641	5.08249	5.67419	7.17275	5.64893	6.78308	5.10182	6.67988	5.25613	7.42236	5.79664	5.28487	6.41432	7.33126	6.68335	5.49019	6.27625	5.42486	5.86152	6.20499	5.33254	7.55991	5.42744	6.08114	5.18855	5.58775
AQP10	5.68559	6.61687	6.34319	6.52673	7.19292	5.78652	6.08751	6.03611	5.46022	5.28479	6.46324	6.71593	7.50119	5.40248	6.78507	5.70391	4.82546	6.99146	5.57716	4.71318	5.42691	6.26865	7.79272	6.71259	5.20704	5.66027	6.07682	6.60362	5.94875	5.87591	5.61436	6.45009	7.06627	6.03007	4.82154	5.85544	8.50215	7.15217	5.40867	6.59359	4.77027	5.11415	6.26029	6.54297	8.15335	5.6117	6.3091	5.30641	6.32947
AQP11	2.31148	3.1277	2.88887	2.75776	3.10679	2.65152	1.74046	2.5831	3.1049	3.03795	3.20064	2.43514	2.32877	2.84538	3.34756	2.66115	1.76533	1.77696	3.41393	2.2182	3.36737	1.76451	3.16861	2.73627	3.25839	3.25003	3.51974	3.02869	1.83011	2.68341	3.02343	2.26779	2.39396	2.38531	2.4361	3.52347	3.55334	2.38115	2.3163	2.31743	2.27155	3.00986	3.08439	2.33785	2.38298	3.78124	2.78736	2.34545	2.60166
AQP3	4.53382	4.70211	4.73537	4.85863	5.60151	5.75272	5.62063	5.90263	6.21851	6.14973	5.68417	5.74964	4.74745	4.93807	3.5997	5.22033	5.83971	4.33816	5.76368	7.27486	5.44832	5.71948	5.3188	4.65347	6.91823	5.23048	5.63296	6.00394	6.0661	5.01481	5.69412	4.15814	4.08099	5.50002	4.57218	6.12666	3.85242	4.10608	5.75351	5.55293	5.17817	5.87879	4.33495	4.78004	3.42365	6.75042	6.70869	6.59162	6.22835
AQP4	2.14728	2.11013	2.22595	2.66501	2.06451	1.90467	1.97735	2.21121	1.7381	1.85976	1.95784	1.95317	1.94511	2.9024	1.95446	1.96446	1.95389	1.9464	1.95738	2.50895	1.96545	1.93441	1.9436	2.17478	1.94898	1.95332	2.06087	2.11612	2.08067	2.06147	2.08718	2.05411	2.03512	2.01841	2.05511	2.0453	2.0032	2.0324	1.97673	1.94157	1.92541	2.34794	2.01786	1.99908	2.01673	2.08439	2.04995	2.02473	2.53917
AQP6	2.49695	3.41343	2.59944	2.88456	3.08497	2.11196	1.01608	2.20114	3.20069	2.5544	2.68212	3.31591	2.60925	2.11623	2.96009	2.03001	1.98044	3.89176	2.18917	2.06172	2.04875	2.80624	2.5561	2.8711	2.2471	2.37979	2.3023	2.95965	2.79161	3.30643	3.1833	0.997464	3.87131	2.18916	2.35914	2.21009	3.78003	3.89361	2.06797	2.16311	2.07206	2.07928	2.44772	2.49161	3.92796	2.10639	2.63954	2.13934	2.08943
AQP7	2.73539	3.38489	2.21312	2.80156	2.81582	2.22276	1.86826	2.71262	3.08003	2.58776	2.04365	2.87804	2.8082	2.13826	3.67975	2.05447	2.64231	2.33134	2.39426	2.87808	3.09009	2.86174	2.03701	3.10976	2.82655	2.3053	3.15673	2.49886	2.19778	2.12887	2.54329	3.39256	3.58752	2.41517	2.59578	2.41886	2.38094	2.48989	3.13328	2.33478	2.20009	2.23458	2.44243	2.53436	3.32823	2.26827	2.28908	2.38782	2.3707
AQP7P1	2.33073	2.67399	2.67237	2.49797	2.23349	3.46157	3.62171	3.59087	3.32334	3.79303	1.70612	3.528	2.02486	3.17371	4.95108	3.41075	1.67955	2.92935	3.36837	3.66043	2.48705	3.96712	2.36128	2.15329	3.38511	3.50826	3.40825	2.91383	1.61247	2.85186	3.51766	3.79866	2.13473	3.98352	2.14827	4.54184	2.21661	2.15653	2.90006	2.80572	2.23794	3.43652	2.16115	3.67685	2.11498	3.49893	4.16291	2.12427	3.83035
AQP8	4.9557	5.25505	5.17656	4.15707	5.05299	4.46772	3.62632	4.51763	3.7065	3.43932	3.87838	4.4336	5.89387	4.44958	5.3144	3.81165	4.06312	5.26505	3.7329	4.42254	3.60727	5.63127	4.50401	4.37462	3.89354	3.65576	4.98799	4.29733	4.79839	4.57835	4.226	3.7134	5.34674	4.86149	5.06351	4.32615	4.90848	4.91866	4.29039	4.5781	4.4403	3.9578	4.68574	4.44435	5.41711	3.68947	3.38954	3.50583	3.52868
AR	3.43314	3.49042	4.22812	4.04949	4.36992	3.13824	3.07713	3.66295	3.4085	3.08751	3.9972	4.74787	4.09842	1.65881	2.16175	3.12614	1.66375	3.41437	3.34729	3.78743	4.25027	4.27299	3.56943	4.5559	4.51762	4.2997	4.20619	3.2239	2.3047	4.14623	4.20474	3.47477	4.75224	2.99562	3.72211	3.6664	4.86357	4.09648	4.27259	4.31703	3.5061	2.43085	2.15497	4.47532	3.08746	3.62066	4.18472	3.97561	3.94017
ARAF	5.61641	5.60938	5.75906	5.81868	5.60635	6.62451	6.56462	6.5834	6.61312	6.62077	6.27894	5.77902	6.16906	6.6151	5.72534	6.22366	6.3131	5.73954	6.84066	5.80986	6.44759	6.31151	5.48231	6.05986	6.55713	5.83356	6.44505	6.38385	6.04235	5.91893	5.93095	6.11337	5.66758	5.94641	5.53561	6.08837	5.5618	6.33581	5.90189	6.16297	5.99147	6.19967	5.94098	6.14005	5.91434	6.71128	6.77814	6.40329	6.66636
ARAP1	5.47315	6.63868	6.41072	6.36418	6.17653	6.51002	6.47374	6.33363	6.47256	6.5389	7.32109	6.89437	6.19315	6.24349	7.33343	6.23894	6.3303	6.01135	5.45103	6.36929	6.07891	6.03423	6.51297	6.15703	6.28723	6.11222	6.71222	6.21929	6.44785	6.12828	6.07512	6.45215	5.92867	6.15632	6.05993	5.5313	6.41867	6.37529	6.44872	6.0881	6.3154	5.84832	5.69689	5.69871	5.64056	6.50694	6.51553	6.53801	6.4
ARAP2	4.57746	4.63314	4.64143	4.7728	4.38624	4.46914	3.19533	4.48036	4.30551	3.20736	4.51773	3.23558	4.86429	4.18761	4.21732	5.23146	4.20428	3.77715	3.99014	4.11741	4.47036	4.67358	4.30705	4.29454	3.56729	4.67691	4.45564	3.78186	4.47165	4.94926	4.10569	3.88806	5.25398	4.86408	4.95052	4.01945	4.45448	4.34719	4.81744	3.84558	4.08606	4.0779	4.46874	3.92461	5.21756	4.19551	4.30499	3.50907	4.67591
ARCN1	6.62093	7.57782	7.32316	7.44147	6.61019	7.6116	7.54999	7.49253	7.58733	7.52872	7.6343	6.77964	7.53264	7.48871	7.35665	7.29973	7.40882	6.77475	7.25208	7.49395	7.20951	7.41465	7.39819	7.58086	7.71223	7.12708	7.60974	7.34841	7.09987	7.4712	7.6168	6.89327	6.67371	7.76918	7.53229	7.44425	6.75363	7.22602	7.4958	7.1288	7.1741	7.12372	7.15795	7.36704	6.68529	7.51312	7.44551	7.33527	7.75893
ARF1	7.0994	6.60044	6.52699	6.53515	6.67345	6.51286	7.15999	6.04469	5.88555	6.42974	7.03529	6.15656	7.06231	7.28183	6.89258	6.50703	6.74958	5.93416	6.5457	6.38616	5.93368	6.56832	6.02278	6.43871	6.82052	6.4138	6.61422	6.39949	6.20253	6.59467	6.60642	6.90657	6.64016	6.26417	6.11039	5.9057	6.34677	6.22381	6.38472	6.15637	5.97423	6.10269	6.25215	5.77382	6.31383	7.44664	7.57714	7.29764	7.56561
ARF4	9.74687	9.11269	9.4288	9.25311	9.33015	9.91276	9.96276	9.89734	9.76004	9.83041	9.36948	9.54457	9.53094	9.83572	9.28184	9.56421	10.0566	9.20467	9.88076	9.73703	9.7974	9.79898	9.34348	9.58611	9.87708	9.73533	9.38858	9.731	9.97723	9.51471	9.34073	9.78526	9.67307	9.90268	9.92367	9.88042	9.49658	9.67197	9.77205	9.75929	9.79078	10.0008	9.93177	9.99699	9.71299	9.44061	9.42782	9.42879	9.25629
ARF5	12.1408	12.2397	12.1787	12.2247	12.0386	11.545	11.3275	11.3157	11.2547	11.3237	11.5525	11.7099	11.5116	11.7741	12.4692	11.4464	11.6934	10.9999	11.6826	11.952	12.2975	11.9923	11.767	11.5716	11.939	12.093	11.3926	11.3149	11.6501	11.9235	12.1866	12.1514	11.1565	11.5975	11.3326	11.5103	11.2998	11.4654	11.9929	11.5532	11.8801	12.0725	11.4332	11.463	11.3556	12.1203	11.8974	11.8093	12.2105
ARF6	7.59156	7.40751	7.44726	7.15379	6.95374	7.81007	7.27416	7.17495	7.42778	7.30164	7.11865	7.04025	7.58191	8.13516	6.55898	7.31812	7.67742	6.69744	7.56375	7.2615	7.75772	7.49817	7.1663	7.22761	7.67711	7.37047	7.36432	7.32323	7.31465	6.9443	7.376	7.82554	6.92388	7.65109	7.85084	7.2446	6.53184	7.09264	7.70799	7.21468	7.61449	7.95818	7.7389	7.89053	6.65303	7.7359	7.42045	7.28301	7.44809
ARFGAP3	8.62325	7.51899	8.61172	8.63854	9.1085	8.62646	8.67917	8.59368	8.86743	9.00824	8.59694	8.41755	8.74783	8.95622	9.74623	8.64777	8.90115	8.10013	8.43834	8.42958	8.84169	8.62986	8.31357	8.18852	8.73281	8.77632	8.48639	8.57476	8.66804	8.79334	8.65736	8.67597	8.00524	8.86296	8.75926	8.32123	7.92303	8.27983	8.91993	8.32724	9.04971	8.729	8.84296	8.9018	8.39358	9.11238	8.94893	9.08136	9.03118
ARFIP1	7.60058	7.04816	7.70335	6.96028	7.97995	7.69565	7.40175	7.30377	7.51757	7.77425	7.56026	7.56972	7.52148	7.55752	8.45252	7.52254	7.36974	7.60379	7.1193	7.14183	7.56998	7.52248	6.83249	7.44844	7.39213	7.73978	7.5674	7.24818	7.29891	7.76522	7.69679	7.40511	7.80875	7.5101	7.33113	7.57845	7.37183	7.67439	7.83686	7.66374	7.85083	7.43832	8.00842	7.74442	7.94086	6.76205	7.05647	6.65061	7.00949
ARFIP2	6.50651	6.27929	5.88828	6.5385	7.10156	6.58653	6.30561	7.04856	6.67221	6.61965	6.33744	6.61523	6.53692	6.46558	6.33228	6.36007	6.376	6.68938	6.66532	6.84977	6.49801	6.19543	6.76405	6.60874	6.99409	6.80465	6.75903	6.54532	6.38847	6.44708	7.02527	6.19573	6.79532	6.37827	6.24705	6.40322	6.17771	6.50863	6.43793	6.5148	6.36913	6.57236	6.48913	6.16483	6.86629	6.85416	6.88416	6.77922	7.02041
ARFRP1	6.08214	6.46592	6.73499	6.39298	6.59404	7.05137	7.98042	7.17152	6.07721	6.81894	7.84527	6.56102	6.73647	5.99874	6.79039	7.53614	5.98147	7.3454	6.27822	6.49723	6.09984	6.02276	7.71238	7.73668	5.88133	6.95025	6.97444	6.84452	6.71381	6.69152	7.00629	6.18997	7.36761	5.81124	6.07455	6.56954	7.1856	7.18256	6.63196	7.70243	6.27642	6.61591	7.08405	6.06037	6.87986	6.05175	5.9658	7.62633	6.62809
ARG2	3.2629	3.88646	3.64652	3.3645	3.39977	3.24551	2.778	3.58077	3.20545	2.82414	4.54261	3.96988	3.68726	2.44325	2.46829	3.55076	2.62882	2.43707	2.36312	3.04773	4.21811	3.59896	3.86554	3.5095	3.92321	2.60057	2.97441	3.20217	3.37328	2.51923	3.3867	4.54559	2.5691	2.57174	2.6167	2.54589	3.59987	4.17161	3.59728	2.54849	3.05379	2.76772	4.3623	3.54181	4.12783	4.11704	3.52106	4.32774	4.30702
ARGLU1	7.90383	8.13106	6.87839	7.21532	7.77274	7.49171	7.48194	6.85044	7.23757	7.3424	7.3157	7.72996	6.85387	7.81359	7.92034	6.98878	7.84022	6.5522	8.10672	7.64156	7.57677	7.47184	7.32827	6.68252	7.62651	7.56068	7.37783	7.62628	7.48473	7.66026	7.8766	6.67175	7.07921	8.22627	7.75328	7.83173	6.81078	6.8222	7.93137	7.64912	7.93505	7.94252	7.53397	7.79842	6.72413	7.38055	6.91824	6.6149	6.86582
ARHGAP1	11.0631	10.2533	10.8025	10.3207	10.5608	10.0968	9.53774	10.2916	10.0946	10.1134	10.5314	10.1773	10.0806	10.5207	10.5413	10.2757	10.3785	9.56982	10.356	10.2003	10.7145	10.6885	10.4589	10.0806	10.5234	10.4905	10.5569	10.4159	10.2138	10.2192	10.0789	10.4102	9.71269	10.5985	10.5567	10.2382	9.54886	10.0199	10.507	10.1905	10.4291	10.3324	10.2651	10.4249	9.39264	10.5787	10.5367	10.419	10.7975
ARHGAP10	5.31693	4.42194	5.28353	4.87187	5.79145	4.70981	4.02365	4.54635	4.51036	5.27175	4.10627	5.37805	4.89588	6.09612	3.29515	4.1832	4.47993	4.00531	4.6111	5.67944	5.96489	5.08325	4.6902	4.88438	5.75004	4.98322	4.4	4.00568	4.01453	5.72725	5.95594	5.26924	3.86261	5.36279	4.97099	4.8011	4.57299	4.0241	4.98665	4.72976	5.26585	5.04383	4.38055	5.26607	2.3481	5.3238	5.59345	5.70414	5.84627
ARHGAP15	8.58375	8.09549	8.33815	7.90058	7.1721	7.5075	7.4945	7.52407	7.8701	7.45102	7.58468	7.81057	7.42493	7.99851	9.17022	8.16088	7.7955	7.135	8.05262	7.80071	7.57949	7.9162	8.02621	7.18875	7.81707	7.60896	7.27958	7.03632	8.00737	8.00494	7.75852	8.51532	7.63286	8.54762	8.11928	8.32516	7.41858	7.36397	8.12538	7.64236	8.02462	7.66886	7.86058	8.18813	7.5469	7.9863	7.83369	7.63967	7.71027
ARHGAP17	6.05649	6.2388	6.39448	6.52624	6.57118	5.48054	6.33567	5.74707	5.61964	6.07084	6.22395	6.21614	6.90239	5.57723	5.58262	5.78167	6.08041	5.67785	6.43711	6.08164	6.03405	6.59948	6.27472	5.74508	6.11841	6.33639	6.12155	5.67306	5.95604	6.07249	6.14408	6.6206	5.96907	6.4196	6.24698	5.92612	5.87037	5.98953	5.4434	6.04713	5.37512	6.24736	5.80007	6.09003	6.06941	6.46255	6.66453	6.44737	6.39606
ARHGAP18	6.52564	6.12772	6.48129	6.32433	6.05166	5.69928	5.49149	5.96954	5.74346	5.44493	5.55626	5.97059	6.6875	6.4744	5.80059	5.36256	5.89185	6.36866	5.86647	5.52199	6.45992	6.194	5.33363	5.97823	6.05584	6.28132	5.50854	5.63731	5.99014	5.93837	6.67225	6.14297	6.55681	6.39294	6.24295	5.8796	6.75335	6.28504	5.88866	6.00199	6.04001	6.24915	6.41264	6.71504	6.57153	5.72978	5.89894	5.71839	5.58224
ARHGAP21	2.59528	3.66359	2.85866	3.13558	4.03853	3.34148	2.25615	2.7748	3.15673	3.09788	4.27745	3.08207	3.19037	2.71845	1.912	4.15446	2.96903	3.26158	2.36736	2.66609	3.64704	3.24059	2.7244	3.92612	3.13797	2.06875	3.22168	2.79504	2.62115	2.84395	3.12576	4.01527	2.46746	2.86508	2.60043	3.47958	2.52895	2.56527	2.6036	2.95966	2.49249	3.6181	2.52636	2.48298	3.61972	2.68822	2.6341	3.24215	3.1677
ARHGAP22	5.27264	5.82879	5.31025	5.68752	5.45615	5.21325	5.09335	5.331	5.70213	5.01724	5.42715	6.61519	5.59215	6.04849	3.56097	5.65082	6.45595	4.83058	6.45566	4.61843	4.74184	5.87799	5.45699	5.16201	5.29603	4.64724	5.25623	5.36727	5.81996	4.33426	4.82163	6.72988	4.10346	5.69676	6.23693	3.89099	2.67319	4.8123	5.16784	5.62956	5.8633	6.27883	4.94536	5.38814	4.1215	6.36815	6.33941	6.02683	6.25247
ARHGAP24	5.23203	5.39114	4.93472	5.07661	5.1258	4.27351	3.79454	4.32354	4.02676	4.5895	5.19403	3.9999	4.37596	5.02226	6.87967	4.55833	5.61754	4.38991	4.34442	3.99273	4.77094	4.50472	4.49828	4.10129	4.40359	4.231	4.34143	5.34037	5.19848	4.75092	4.36977	4.04958	3.54725	4.54105	4.41219	4.12404	3.9325	3.73624	5.19794	4.3749	5.45771	4.64474	4.04638	4.61967	3.21634	5.72158	5.52664	4.78701	5.28945
ARHGAP25	11.2712	11.6566	11.2708	11.3005	11.3253	10.9621	10.9687	10.8933	11.2144	11.3356	11.1848	11.1096	11.2811	11.6263	11.8927	11.0506	11.4697	10.6308	10.9695	10.9	11.516	11.4019	11.2036	10.8305	11.4468	11.4468	10.5804	11.1403	11.4699	10.9654	11.4447	11.5396	10.9865	11.6004	11.2176	11.3889	10.7224	11.0292	11.4505	11.0278	11.3739	10.9588	11.3977	11.3097	10.7784	11.4881	11.3178	11.1053	11.6339
ARHGAP26	8.29467	8.60348	8.72136	8.32933	8.60215	8.70579	8.68243	8.6919	7.91321	8.8536	8.58138	8.42975	8.72004	8.50938	9.72411	8.52069	8.87412	8.52766	7.92964	8.04423	8.79315	8.7577	8.4359	8.42711	8.19581	8.5185	8.11277	8.2496	8.05185	9.02727	8.6567	8.93998	8.07049	8.74985	8.57358	8.24954	7.89487	8.14315	8.92163	8.17333	9.33451	8.71356	8.82395	8.86436	8.35958	8.39871	8.49584	8.62315	8.76372
ARHGAP27	9.22634	9.49441	9.57415	9.58199	9.55364	10.6079	10.6364	10.6466	10.3146	10.6904	10.5895	9.98171	10.5848	9.90686	11.0819	10.0435	10.4462	10.2404	9.29086	9.21798	9.67231	9.9091	10.0441	10.1514	9.51187	10.1638	9.52792	10.3999	10.2891	10.362	10.2988	9.31834	9.71053	10.083	9.57442	9.53954	9.27117	9.28193	10.0485	10.0284	10.466	9.86305	10.077	9.7381	9.80568	10.4418	10.0045	10.102	10.3516
ARHGAP30	8.45117	8.56257	8.40819	7.91996	8.6755	8.05926	8.91072	7.86579	8.02153	8.24487	8.84232	8.18923	8.64103	8.48767	9.22417	8.41609	8.32759	7.83933	8.06848	7.8284	7.89102	8.08972	8.21823	8.25687	8.53407	8.38328	8.12152	7.41252	8.45746	8.16358	8.81282	8.89321	7.68426	8.36275	8.16366	8.19954	7.73018	8.00617	8.34667	8.02669	8.21093	8.04931	8.22406	7.99339	7.61119	8.79551	8.71964	8.55825	8.85978
ARHGAP33	2.76785	3.49814	4.11186	3.81691	3.75482	4.3107	4.79562	4.46423	4.23581	4.68263	3.54267	4.19231	3.9869	4.58919	4.48204	3.52471	4.30316	4.06803	4.06497	4.41727	3.89734	4.16388	5.18355	1.67234	4.49558	4.07456	3.84063	3.91694	4.036	3.60485	4.10246	4.74038	3.71961	3.40496	2.17311	4.60591	3.15673	2.25148	4.75995	3.84079	3.8487	4.18854	4.72892	5.03849	4.18043	4.27037	4.51257	4.15303	4.4221
ARHGAP35	5.10591	4.98199	4.98617	4.71155	5.28453	4.39199	4.80364	4.51593	4.71756	4.63929	4.71576	4.32555	4.63656	4.93678	4.60833	5.09491	4.94691	3.89901	4.74313	4.96306	5.20584	4.38371	4.94278	4.9955	5.62696	4.883	4.89731	4.56522	4.56673	4.90068	5.32064	4.64605	4.17306	4.99395	4.73336	4.91803	4.51609	4.65009	4.99092	4.50649	4.78772	4.92036	4.1816	4.8798	4.29451	5.01577	5.26259	5.02348	5.14324
ARHGAP4	11.6742	10.7848	11.944	10.5233	11.1681	10.3816	11.9471	10.6631	10.2731	11.3512	11.5417	10.8628	10.7514	10.8427	11.0313	11.2808	10.5894	11.7589	10.6858	10.8459	10.8774	10.8531	11.6121	11.9958	10.9162	11.4735	11.3139	11.2392	10.6071	10.7344	11.0881	11.4073	11.6062	10.6919	10.7918	11.0446	11.1261	11.5976	10.7548	11.406	10.769	10.796	10.9498	10.6665	11.2366	11.1737	10.9481	10.8879	11.2297
ARHGAP42	3.27835	3.57171	3.77847	4.78831	3.69521	3.83147	3.29621	3.76746	3.70216	4.06531	3.75244	3.74154	3.90467	3.69271	3.92912	3.59356	3.26794	3.83145	3.99295	5.07974	4.24271	3.27099	2.95311	3.6263	4.05015	3.36461	3.92259	3.32877	3.24428	3.81459	3.78827	4.60979	3.67796	3.60777	3.69643	3.52783	3.76023	3.67444	3.74292	2.78333	4.44025	3.6975	3.55017	3.8945	4.32576	3.88872	4.85771	4.2678	3.97722
ARHGAP45	12.573	12.1192	12.2815	12.2208	13.0345	12.0879	11.7775	11.9759	12.4407	12.3949	12.7867	12.2615	12.3978	12.4129	13.0518	11.8886	12.5935	11.3428	12.3123	12.0513	12.1021	12.4129	12.3123	12.5066	12.5536	12.2373	11.8276	11.7868	11.8051	12.1587	12.8805	12.9027	11.5067	12.5594	12.2596	12.4202	11.3503	11.844	12.555	12.4248	12.4459	12.2956	12.0969	12.227	11.2272	12.7284	12.6626	12.4041	12.8142
ARHGAP5	5.25294	5.5362	5.7028	5.32923	4.68993	6.22784	5.73476	6.21096	6.5144	6.21242	5.25041	6.20313	5.42793	6.06005	4.43905	5.68709	6.22128	5.30517	6.4427	6.34409	6.16737	5.91689	5.20154	5.01956	6.36249	5.84565	5.7189	5.81914	5.73619	5.59105	5.85529	5.7901	4.96514	6.07152	5.97543	5.69195	5.73768	4.94456	6.25446	5.8584	6.05238	6.14133	5.27397	6.09481	4.42668	6.03535	5.84309	5.90898	5.91924
ARHGAP5-AS1	3.97128	3.57163	3.89766	3.81227	3.84068	3.33996	2.40118	3.58143	3.85918	3.19747	2.94314	3.93209	1.80749	3.506	3.03484	4.08301	3.65934	1.80018	4.36089	4.02617	3.61994	4.33525	3.81737	3.23238	4.40848	4.06959	2.88057	4.27833	3.8834	3.36211	3.9616	2.97061	3.17147	4.6374	3.19129	3.92573	2.12593	2.62107	3.58947	3.27866	4.09356	4.18199	3.80679	4.07632	2.78535	3.61653	3.22535	4.5897	4.13947
ARHGAP8	2.3231	2.01731	2.07432	1.63008	2.15624	2.03832	3.20539	1.69478	1.35177	2.00299	1.90352	1.90021	1.89073	1.92714	2.2888	1.89438	1.89786	1.91202	1.8969	1.90662	1.91707	1.90333	1.91136	1.95823	1.90389	3.42021	1.97266	2.05122	2.12835	1.99876	1.98342	2.06691	1.94716	1.92974	1.94984	1.93637	1.89946	1.92098	1.86901	2.72456	1.83631	1.85481	1.96597	1.91715	1.92542	1.94548	1.93601	1.89212	1.91363
ARHGAP9	10.8244	10.9992	11.3363	11.0899	11.5808	11.6253	11.4841	11.1997	11.8457	11.8034	11.9524	11.5923	11.021	11.6346	12.2739	11.3802	11.5307	11.3129	10.8079	10.7259	11.4337	11.5512	11.5423	11.2	10.9852	11.5489	10.819	10.8489	11.8012	11.1787	11.7438	11.7201	10.9377	11.7599	10.784	11.4593	10.7783	11.1859	11.3254	11.2179	11.7867	10.5786	11.3335	11.5015	10.8732	11.6442	11.5233	11.7534	11.2874
ARHGDIA	8.91305	8.77034	9.08902	8.83334	8.4824	8.78557	8.82986	8.86736	8.64388	8.5617	9.33003	8.02093	9.03609	8.7347	8.85443	9.21899	8.32573	8.13323	8.39065	8.90352	8.39104	8.65732	8.91607	9.47001	9.33916	8.72951	8.79002	8.55958	8.68947	8.52816	8.60472	9.48018	8.15349	8.62278	8.39359	8.5254	8.49006	8.69681	8.55357	8.51226	8.25808	8.46768	8.36977	8.07275	8.08033	9.44909	9.41861	9.10006	9.59226
ARHGDIG	2.30613	2.66096	2.73764	2.34887	2.53153	1.40889	2.58277	2.04394	2.54034	2.28034	3.07703	1.85715	1.83118	1.93385	2.31317	3.39669	2.79062	2.47137	2.99472	1.7842	2.88489	1.80485	1.82298	1.96574	2.51953	1.84825	2.23868	2.13178	2.16574	2.26127	2.66978	2.55433	2.50172	2.73117	1.81619	1.80494	1.81889	1.83078	3.16524	2.5159	3.18935	2.09322	1.75919	1.7794	1.79334	1.86287	1.85329	1.82536	2.50413
ARHGEF1	8.17915	8.4949	8.51893	8.67983	8.51812	6.31935	6.40577	6.26084	6.38371	6.5409	7.54161	7.88561	6.97624	6.90782	8.01095	7.79597	7.70717	6.20114	7.71447	7.64856	7.25205	7.97461	8.11752	5.9904	7.65342	7.55732	7.36508	7.40295	7.42773	7.40327	7.6224	7.3541	6.94397	7.34195	7.7353	8.25619	6.93887	7.27005	7.824	7.85284	7.92469	7.59133	6.97744	7.96972	6.20536	7.42721	7.35921	6.72364	7.17384
ARHGEF10	4.61226	4.74711	4.74915	4.81745	5.19076	4.32897	3.82503	4.78637	4.50866	4.57631	4.26769	4.86207	3.8545	3.7292	4.35594	4.01039	6.36493	4.8407	4.48469	6.48325	4.30651	3.57282	4.67722	3.85963	3.66154	6.42223	5.04097	4.69689	4.4329	4.35734	3.77559	5.39805	2.929	4.54592	4.65235	4.46242	4.30248	4.22287	5.14278	4.34574	4.43506	4.90298	4.56243	4.72162	4.4797	4.27265	5.9896	4.50394	4.56625
ARHGEF10L	8.47663	8.28699	7.57686	7.98066	7.97652	7.81896	8.56245	7.82964	7.74172	7.6707	8.37142	8.29452	8.78313	8.19792	6.65039	7.99813	8.62557	7.83058	8.20026	7.53145	7.97167	8.31549	7.42037	8.16023	8.01264	7.81809	7.89113	7.82809	8.72305	7.80097	8.14145	7.54356	6.66993	8.47449	8.4429	7.75908	7.08424	7.38734	8.37404	7.84129	8.32845	8.68635	7.38718	8.09391	6.79978	8.03033	8.22688	7.89188	8.23032
ARHGEF11	6.63208	5.57463	5.6892	4.85899	5.36903	4.51957	4.37609	4.48608	4.69747	5.27457	6.27294	5.49331	5.12845	4.79855	6.29554	5.19984	5.52433	5.44707	4.22787	4.43233	4.07304	5.48392	4.96255	5.4522	5.01424	4.76072	5.31985	4.80204	5.10934	5.23955	5.24229	5.18098	4.07843	5.25907	5.18722	4.89831	4.00307	4.93965	5.25674	4.87165	5.47607	4.9386	4.76729	4.84316	3.61168	6.03684	6.03873	5.9284	5.97038
ARHGEF12	2.83974	3.64611	3.69635	3.05387	3.3799	2.95531	3.24846	3.01324	3.18001	3.41373	2.73169	3.08289	4.52179	4.18522	2.61367	3.701	2.66845	3.84875	2.65843	2.66919	3.02699	2.67057	2.64718	4.86879	2.99963	2.67917	3.31477	3.3765	3.40898	3.40952	3.20314	2.79559	3.12285	3.52038	4.90493	2.67194	3.46663	2.65219	3.99813	2.5181	2.58447	3.09116	3.83665	2.57116	3.00264	3.00392	2.85202	5.10643	3.42895
ARHGEF17	3.95165	4.24084	4.43581	3.57081	3.55931	3.70858	3.25733	3.24387	3.00966	2.56765	2.87764	3.11392	5.02745	5.13451	2.80669	5.61571	3.3477	2.43284	2.84379	2.48099	3.77313	3.07382	1.6177	5.03909	4.13808	3.66168	4.0198	3.56687	3.35471	3.33269	4.28267	2.76903	4.77201	3.17726	2.18268	2.20891	3.06999	2.23745	2.57324	3.4905	5.1049	4.99415	4.73282	3.76209	2.12891	5.4568	3.7259	2.27916	5.69504
ARHGEF18	6.84931	6.87793	7.35629	6.45893	7.34458	6.46207	7.44981	5.83253	5.54847	5.84681	7.23561	7.14957	5.56418	6.02053	6.92025	6.26207	6.84859	6.27984	6.99851	6.98077	6.23261	6.86028	7.22141	6.18339	6.29719	6.76552	6.81317	5.99806	6.54409	6.39162	6.93432	6.92925	7.54208	6.71808	6.46071	7.26979	7.11615	7.16893	6.47081	6.07642	6.10326	5.82935	5.80683	6.74785	6.74178	6.52735	6.4006	6.52532	6.0141
ARHGEF19	2.64521	2.99758	2.98254	3.03468	3.78209	3.26211	3.27422	3.28086	3.36798	3.26714	2.62187	2.94663	3.1796	3.58448	4.9063	2.62763	2.80625	3.55159	3.11715	3.80434	3.22219	2.65321	2.83703	2.60668	2.61051	3.52013	3.03806	2.81228	2.91102	2.50144	3.81384	4.04689	2.5668	2.5429	3.93682	2.54975	2.6182	2.53724	2.95647	3.39753	2.60749	3.12012	3.81538	3.40234	2.86828	3.6047	3.32186	3.9186	3.61719
ARHGEF2	4.31109	3.7958	4.27387	4.22402	4.75596	4.88986	3.46693	4.68191	4.54687	4.36429	5.02647	4.06242	4.05723	3.85361	5.32051	4.24237	4.40395	4.6642	3.90019	4.03039	4.0669	4.21243	4.915	4.65957	4.08853	3.85235	4.60477	3.99168	4.07185	4.58506	4.22769	4.54478	4.04998	4.7523	4.12938	3.61664	3.56244	4.15391	4.93899	4.24897	4.26744	4.09626	4.09329	4.29554	3.4601	4.6059	4.43164	4.38858	4.9317
ARHGEF25	2.04671	1.76256	1.94837	2.41525	2.46241	2.94247	3.03093	2.86818	2.62708	3.03116	4.11396	2.19794	2.12349	2.58491	2.32872	2.27523	2.58244	2.16517	2.66393	2.15591	2.67627	2.45797	2.12972	2.24679	2.48508	2.68234	2.62642	2.96979	2.50569	2.76468	2.49592	1.74598	3.37533	2.22491	2.28397	2.55142	2.23844	2.24153	2.86954	3.49451	2.17862	2.16117	2.1929	2.59064	2.77132	2.18872	2.16227	2.5511	2.78627
ARHGEF26	3.58553	3.94747	4.06557	3.95259	3.97897	3.06991	3.12372	3.33842	3.51641	3.24956	3.15938	3.64925	3.83484	2.75433	3.06837	3.59127	3.24382	3.46551	3.74316	3.80306	4.99637	3.74989	4.21869	3.01027	3.50406	3.02074	3.29664	3.04701	2.83964	3.95881	4.41418	3.89	2.99932	3.26991	5.43302	3.4896	4.37326	3.18103	3.68269	3.4467	4.2754	3.32974	2.97808	3.19702	2.98172	3.32634	3.73499	3.36971	3.80509
ARHGEF26-AS1	2.20567	2.47024	2.5752	2.91428	2.76662	1.817	2.4112	1.97135	1.91124	2.14305	2.19498	2.21549	2.18817	2.22157	2.21011	2.18834	2.18623	2.21574	2.19717	2.21333	2.20816	2.20488	2.19245	2.1535	2.35883	3.62489	2.45464	2.24111	2.21961	2.28324	2.30411	2.33517	2.11932	2.17689	2.12192	2.10768	2.10774	2.1125	2.09937	2.10296	2.24713	2.08446	2.10375	2.13784	2.10699	2.12482	2.4391	2.37696	2.23084
ARHGEF28	3.69947	3.78986	3.7374	3.84665	4.16936	3.05508	3.04587	3.15137	3.14321	3.06273	3.66656	2.87814	3.35318	4.27539	2.86533	2.88035	2.82588	3.02882	2.95754	2.88792	4.15521	2.89211	4.02338	4.49111	4.08505	3.69292	3.24725	3.74438	3.78246	3.7325	4.00918	2.36075	3.06148	3.87939	5.2306	3.0229	3.95216	3.08689	3.31286	3.31248	3.0565	3.25784	3.20499	4.24192	3.62507	3.02935	3.36672	3.05193	4.35325
ARHGEF3	8.38386	8.75475	8.49741	8.37783	8.61664	8.37901	8.80522	8.71678	7.7468	8.0786	8.26889	8.15978	8.93679	8.98257	7.61165	8.13133	8.25947	7.6935	8.63348	8.54302	9.20658	8.69196	8.26407	8.35403	8.81539	8.58584	8.51241	8.80612	8.8551	8.56958	8.33923	7.52231	7.92208	8.81817	9.06171	8.58579	7.57454	8.10385	8.44878	8.18799	8.5821	8.60816	8.69849	8.67565	7.25616	8.97871	8.68907	8.76889	8.96652
ARHGEF34P	3.82707	3.98812	3.42472	3.58345	3.11865	2.86572	3.29699	2.87891	3.10304	3.22767	2.35133	4.04429	2.33253	2.97331	3.06216	3.54751	2.27027	5.48326	2.53407	3.74084	3.68918	2.52487	4.10967	3.9678	3.26193	3.25526	3.33321	2.62239	2.87428	4.04116	3.88616	3.28625	5.38421	3.32617	3.00229	3.16338	4.64549	3.98533	2.76816	4.42357	2.41642	3.07085	2.50416	3.05827	5.37677	2.57965	2.94289	3.09584	2.45412
ARHGEF35	6.07482	5.11506	5.37891	5.01596	4.89234	4.34893	3.80077	4.16599	4.52636	4.04642	5.34356	4.61029	4.32994	3.74131	5.96003	5.17809	5.36517	3.32303	5.85935	4.94698	4.64947	4.46442	3.49481	4.58196	5.3493	4.48006	4.69575	4.52186	4.24257	5.263	5.3834	4.33137	3.59863	5.58735	4.90583	5.17479	3.99639	3.49376	5.94572	4.98461	4.00322	3.93883	4.32285	5.18586	2.48747	4.89934	4.61986	4.25614	4.76371
ARHGEF37	6.00983	2.68994	4.46974	3.23438	3.78573	2.48689	2.73862	2.79498	2.58839	2.34935	3.30511	2.63798	4.55362	3.30282	3.66119	3.99417	3.6007	5.05132	3.18463	2.80583	2.00341	2.19781	2.01439	4.79445	3.86483	1.98472	3.14444	3.10718	3.32497	4.82729	3.51078	2.01723	2.63266	3.29428	3.08978	2.09154	4.75791	3.7722	2.08753	3.22994	2.13629	3.81858	2.16414	3.75806	3.44652	3.62526	2.9907	6.6288	4.17315
ARHGEF38	2.01737	2.47536	2.72376	2.52589	2.68825	2.45575	2.18462	2.45324	2.28468	1.90477	2.50291	2.34875	2.21322	2.51279	2.18812	2.69929	2.21475	2.42849	2.17336	2.37168	2.26145	2.58561	2.33157	2.41558	2.21823	2.22879	2.19083	2.15796	2.15945	2.20506	3.10265	2.33664	2.52029	2.35334	2.65073	2.34932	2.73886	2.59614	2.13812	2.26386	2.10418	2.13764	2.17531	2.26016	2.36445	2.16725	2.1939	2.22293	2.16277
ARHGEF4	1.01947	1.97024	2.78819	3.11099	2.42089	2.44581	2.58267	2.396	1.99007	1.9819	2.08514	2.04625	1.99979	2.11117	2.00631	1.97351	1.97357	2.06083	1.94547	4.62263	2.05914	2.00777	2.03406	3.09772	2.12109	2.03423	2.36527	2.98241	2.45817	1.8836	2.05082	1.84972	2.00283	2.00467	2.17623	2.02506	2.72653	2.03793	1.97817	1.96434	2.09386	1.99362	1.94603	2.05915	4.86628	2.12485	3.15451	2.04285	2.24562
ARHGEF7	6.07881	6.6281	6.51314	6.66398	6.21084	5.85614	6.40074	5.93511	5.66595	5.76789	6.20341	6.29824	5.86609	6.14434	6.96668	5.69351	6.20376	5.56937	6.61127	6.35771	6.32063	6.14777	6.06812	5.54734	6.58706	6.14257	5.73025	5.83956	6.07957	6.54867	6.36455	6.42872	5.75354	6.54575	6.37721	6.29021	4.72155	5.69484	6.34393	5.81846	6.28656	6.1238	5.96516	5.88621	6.1193	6.14315	6.56014	6.59212	6.55834
ARHGEF7-AS1	3.87357	4.26668	3.60322	3.34061	3.67743	2.75695	2.34528	2.48996	2.6915	2.88748	2.95211	3.02481	2.95303	3.06463	2.99269	2.97769	2.90492	3.044	2.9414	2.99891	2.97185	3.06902	2.96912	5.7144	2.99339	2.95992	3.16979	3.68269	2.91449	2.42301	2.45218	4.37962	4.79691	2.79185	2.99341	2.77379	2.77304	2.82242	2.68703	2.77482	2.64093	3.39685	4.21037	3.05654	2.77634	2.69763	3.25735	2.77123	3.08257
ARHGEF9	3.6253	3.81144	3.8215	4.02544	4.14072	5.85412	5.44939	5.72168	5.94048	6.23739	4.91604	4.74863	4.54499	5.08954	4.20743	4.43682	4.64591	2.56145	5.44316	5.55076	5.97253	5.0796	4.91896	4.80205	5.7299	5.37113	4.81983	4.79919	5.05054	5.12044	4.16006	5.24098	4.4356	5.38153	5.26048	4.98917	3.70648	4.25244	5.20646	5.15478	5.26978	5.19064	4.90852	5.25487	2.06621	5.79835	5.29679	5.13844	5.91493
ARID1A	7.61969	7.07708	7.39339	7.53201	7.13102	7.24289	7.93594	7.34292	6.84856	6.93436	7.72686	6.76451	7.30354	7.11772	8.16894	7.38306	7.16775	6.84184	7.0948	7.331	6.93786	7.33418	7.72522	7.68246	7.37277	7.0437	7.42174	7.26707	6.81403	7.49154	7.25205	7.53573	6.81757	7.30688	6.97591	7.24903	6.91321	7.53932	7.25473	7.24068	7.15072	7.0935	6.9603	7.05024	6.73183	7.6722	7.64761	7.49942	7.84263
ARID1B	6.905	6.55752	6.55139	6.53328	6.45697	6.3933	6.00176	6.45476	6.33394	6.3474	6.93572	6.27808	6.2082	6.45213	6.18398	6.28012	6.62375	6.00217	6.82351	6.62994	6.38893	6.38898	6.34543	6.52569	6.63816	6.47796	6.62625	6.61604	6.5702	6.35134	6.13632	6.40283	5.97391	6.57323	6.54257	6.55339	5.90572	6.0036	6.80211	6.74015	6.68105	6.62994	6.36554	6.50211	5.68144	6.35704	6.43854	6.37324	6.43765
ARID4A	6.53419	6.7119	6.39563	6.59486	6.67829	6.33005	5.68637	6.11443	6.41793	6.19493	6.46151	6.18133	6.28569	6.35144	7.12349	6.51145	6.39545	6.18034	6.19644	6.15329	6.45709	6.54247	6.52831	6.39637	6.21192	5.877	6.30798	6.21543	6.5203	6.23455	6.52685	6.41162	6.07685	6.62213	6.16937	6.04008	5.96831	5.84859	6.66366	6.37047	6.38298	6.43078	6.55163	6.50754	6.21672	6.06967	6.10573	6.1736	6.44273
ARID5A	8.20136	7.34136	7.8944	6.56804	7.08286	6.90077	8.01229	7.0235	7.10303	7.33573	7.72955	7.02243	7.19979	6.79389	8.70183	7.91887	6.89919	7.60498	6.71799	7.33906	7.12901	7.32087	7.5878	7.57948	7.00865	7.29663	7.38951	7.60365	7.52951	7.51679	6.44949	7.60569	8.30485	6.643	6.78492	7.4212	7.72889	7.59825	7.5361	7.27539	7.1739	6.80358	7.57305	6.97101	8.07377	7.07615	7.10275	7.25737	6.84852
ARID5B	4.99719	4.60994	5.00347	4.99506	4.68235	5.47224	4.9152	5.49037	5.83515	5.73539	5.47163	4.62975	4.76377	4.84164	4.6135	5.63489	5.23776	4.32519	5.62723	6.01	5.3113	5.70433	5.00847	4.53929	5.80782	5.24854	5.41776	5.55442	5.67219	4.05318	4.81171	5.43243	5.12479	5.35401	4.88342	6.12389	5.13989	5.1912	4.69874	5.02904	4.85642	5.56105	4.81847	5.48975	3.85564	4.76821	5.21356	5.42704	5.39031
ARIH2OS	5.18616	4.52077	4.17226	3.94386	2.77368	4.74523	3.66727	5.10575	4.97358	4.50402	3.82258	5.10248	4.47312	5.27849	3.97441	4.62366	4.18352	3.5544	5.31373	4.40832	4.71407	4.43742	3.67758	2.91491	5.11455	4.2737	3.7432	4.45441	4.25279	4.38557	5.07751	4.28125	2.93845	4.56811	3.88537	4.51107	3.82879	4.88787	4.76987	4.11554	4.39272	5.12927	4.86415	4.31615	2.86813	5.13108	5.0904	5.3199	5.22368
ARL1	8.16864	7.75221	8.59047	7.49501	7.9063	8.56101	8.41626	8.54047	8.6223	8.69648	8.13633	8.40384	8.23737	8.38458	7.35014	8.05723	8.36613	7.64556	8.69451	8.72614	8.56726	8.46809	8.21086	8.03594	8.82922	8.50088	7.99334	8.49369	8.38305	8.3849	8.55237	7.91239	7.96823	8.66736	8.80142	8.84071	7.97725	8.24693	8.4662	8.28306	8.37945	8.47545	8.36167	8.75438	7.4969	8.20888	8.15274	7.92603	8.06982
ARL11	6.83667	6.79008	6.71204	6.74618	7.43816	6.49322	5.9239	6.53489	6.31996	6.34863	6.95901	7.01458	6.79691	6.37845	8.59781	6.60144	7.0249	6.49043	5.94118	5.9372	6.16996	6.74016	6.60945	5.88386	6.12607	6.73933	6.7344	6.91569	7.24708	6.26431	6.81777	5.60995	6.16181	7.61142	6.75346	6.79411	5.87148	5.85554	6.70748	5.40556	6.59966	5.58852	6.79021	6.81973	6.40648	6.48361	6.38023	6.38287	6.10689
ARL13A	2.42803	2.89125	3.06376	2.96334	3.00029	2.40952	2.00998	2.70905	2.29783	2.16253	2.35819	2.32702	2.28665	3.04558	2.29552	2.27985	2.89511	2.92682	2.25146	2.32488	2.33336	3.74596	2.30626	2.45317	3.03595	2.2987	2.22208	2.33799	2.21802	2.23177	3.45908	3.10895	3.43665	2.30645	3.33298	2.33881	2.86659	3.05162	2.28681	2.38767	2.32348	2.23086	2.24595	2.37311	3.08536	2.47887	3.33961	2.6088	2.31515
ARL13B	3.24351	3.30164	3.60479	2.81258	4.04623	3.07517	3.01097	3.49629	3.42535	3.95629	2.39833	3.42286	4.05838	4.29147	2.63732	3.18263	3.73849	1.84295	4.43518	3.96539	3.83942	3.87403	1.73195	2.96533	4.19633	3.73026	3.61279	2.87122	3.168	3.27241	3.80533	3.70352	2.96184	3.04774	3.48976	3.67197	2.33189	2.26324	3.30526	2.27674	3.79826	3.98546	4.6874	4.20661	2.26239	4.41037	4.39225	4.4029	4.27031
ARL16	7.00471	7.88165	6.72855	7.07192	8.71746	6.99603	6.38645	7.08347	7.29729	7.20218	6.94004	7.53915	7.29763	7.83602	6.80128	7.1204	7.67897	6.6203	7.71455	7.32854	7.04338	7.36233	6.76981	6.68162	7.80581	7.49872	7.17218	7.46111	7.51738	6.85299	7.4498	7.03342	6.11958	7.15063	7.51291	7.20564	6.20784	6.9311	7.411	7.39051	7.59831	7.63272	7.30415	7.55214	6.38132	7.9495	7.91206	7.51656	7.69632
ARL2	6.91692	6.92059	7.1441	6.58281	6.84503	7.78556	7.76849	7.72096	7.80645	7.78304	7.3086	7.14017	7.54887	7.80176	5.98439	7.22103	7.33436	7.05306	7.71446	7.45863	7.41225	7.37877	7.17512	7.68743	7.74724	7.19486	7.37291	7.16006	7.23515	7.64086	7.73861	6.88847	6.82281	6.99271	7.34077	7.2658	6.72577	6.69791	6.99245	7.10272	7.125	7.30173	6.90788	7.21677	6.81159	8.08265	7.79693	7.7208	7.92019
ARL2BP	7.71662	7.90692	7.59275	7.92561	7.39303	8.83985	8.5724	8.80795	8.92165	8.94697	7.53019	8.3076	8.01192	8.79936	7.30904	8.28134	8.51384	7.68707	9.02528	8.63466	8.54962	8.39263	8.01362	8.39085	8.66876	8.34844	8.31116	8.86388	8.68696	8.36497	8.15932	7.24935	7.8767	8.5321	8.55867	8.71294	7.65156	7.82434	8.68069	8.38139	8.79313	9.10429	8.31032	8.67567	7.6394	8.22847	8.09901	7.94997	8.20763
ARL3	5.88202	5.30866	5.37742	5.09695	4.71084	6.17122	5.62888	6.0205	6.29688	6.25573	5.57435	5.46961	4.48356	6.34575	6.19802	4.93119	5.65372	5.50171	6.12627	6.06847	6.19562	5.39909	5.49636	5.40326	6.11134	5.87425	5.56182	5.75008	5.68504	6.02166	6.18961	4.91541	5.20225	5.82024	5.54557	6.28492	4.57429	4.9277	5.7693	5.73901	5.93512	6.11498	5.85283	5.10979	4.98649	6.23451	6.20554	6.04476	6.40151
ARL4A	5.03679	5.49572	5.29874	4.56523	5.52887	5.17284	5.27311	5.4944	5.35441	5.59671	5.38969	5.11173	4.76083	5.0289	6.66898	5.03905	5.23562	5.45937	5.21146	5.152	5.13759	5.20747	5.47211	5.76236	4.79623	5.1698	5.43362	5.05542	5.26764	5.00615	6.1621	4.66393	6.05898	5.13367	5.27858	4.73704	4.68523	5.43839	5.58361	5.30656	5.30437	5.58795	5.43022	5.65017	5.62298	4.58935	4.66512	6.07596	5.02968
ARL4C	10.6522	10.3435	10.1126	9.95328	10.1634	10.6409	10.0813	10.4031	10.5201	10.2849	9.88299	10.1504	10.6247	10.7591	9.56282	10.1195	10.0995	9.44686	10.5907	10.5791	11.0222	10.134	10.4426	10.4752	10.7999	10.7988	10.3411	9.71548	9.96902	9.97596	10.7783	10.9496	9.72506	10.4939	10.7338	10.7116	9.76061	10.235	10.5098	10.3988	10.5202	10.4076	10.5087	10.7251	9.02454	10.8429	10.5925	10.4417	10.8562
ARL5A	7.32708	7.24111	6.94755	7.09461	5.943	7.15005	6.50937	7.15477	7.34008	7.19364	6.56517	7.04734	6.55784	7.47313	6.15984	7.09814	6.89615	6.60096	7.25822	7.33442	7.39917	7.20315	6.72976	7.04734	7.47713	7.21839	7.0692	7.0675	6.96119	6.99242	6.68788	7.24048	6.70795	7.24417	7.49545	6.64397	6.33161	6.66125	7.2534	7.0727	7.16063	7.52617	7.40351	7.41089	6.09632	7.02839	7.26338	7.01309	7.09867
ARL5B	3.98709	3.19361	3.05604	3.63228	2.24805	4.96232	4.41806	4.93558	5.10689	5.03957	3.94663	4.43816	5.2513	4.28105	4.64761	2.6101	3.81318	4.03454	3.42655	4.56654	5.03794	3.25287	2.89207	4.34789	4.44177	3.95124	3.54719	4.06106	4.14306	3.80222	4.26788	4.56414	3.39357	4.53757	3.56128	4.74736	5.03482	3.91325	4.54447	4.70037	4.05164	4.63458	4.61246	4.86877	4.61163	4.55786	4.62816	4.72126	4.86041
ARL6IP4	8.20847	7.57424	7.71139	7.80176	7.74616	7.99309	8.64424	7.74371	7.72547	8.04044	8.05892	7.87261	8.07512	7.99132	7.18	8.18117	7.8834	7.35427	8.29864	7.99757	7.92898	7.94187	7.54777	7.95946	8.43914	8.03049	8.08006	7.87142	7.91962	8.04748	8.16684	7.48586	7.23912	7.59499	7.61225	8.03206	8.00545	7.96372	7.91462	7.59523	7.62524	7.91892	7.93482	7.76074	7.55178	8.3129	8.1984	8.14327	8.30968
ARL6IP5	10.1864	10.0085	10.0403	9.83697	9.42558	9.8365	9.24812	10.0349	9.82101	9.58766	9.63422	9.97407	9.76251	10.2377	9.14703	9.64871	9.97737	9.40701	10.0673	9.83129	10.2672	9.97182	9.62038	9.78276	10.0964	9.71868	9.75087	10.042	10.0284	9.72089	9.79456	9.57101	9.57965	10.1377	10.0875	9.95127	9.51153	9.61513	10.2093	9.73403	10.1943	10.3517	10.1096	10.1493	9.57223	9.60855	9.60144	9.62985	9.59966
ARL6IP6	7.85243	8.07418	8.15398	8.5165	7.8247	8.3787	8.20468	8.42246	8.0502	8.27663	7.6989	8.15934	7.94855	8.40925	8.6227	8.00113	8.28726	8.10163	8.17209	8.13475	8.58371	8.44734	7.85915	8.13372	8.27336	7.99402	7.69141	8.32768	8.05781	8.01521	8.19282	8.64024	8.30694	8.19493	8.36104	7.82215	7.91015	7.82758	8.35751	8.27619	8.3654	8.86294	8.54129	8.67046	8.43077	8.20293	8.33567	8.41107	8.08197
ARL8A	8.83885	8.94127	9.28726	8.97641	8.86858	9.6865	9.8048	9.63307	9.96871	9.89883	9.53921	9.27726	9.42098	9.65021	10.4626	9.45191	9.74454	8.77215	9.17389	8.91531	9.54781	9.50385	9.08499	9.49755	9.45541	9.25903	9.27551	9.79242	9.20975	9.17117	9.21043	9.71894	8.73776	9.44575	9.27355	9.29182	8.899	9.02344	9.26939	8.90952	9.53436	9.36906	9.27086	9.13987	8.78949	9.65227	9.73362	9.49631	9.89196
ARL8B	7.18841	7.47117	7.08077	7.11032	6.84312	7.13553	6.70592	7.34438	7.14127	7.32281	7.04319	7.09916	7.64277	7.23878	7.12369	7.17473	7.51201	6.94322	7.09415	6.8387	7.07639	7.32301	6.78484	7.05801	7.29609	7.04175	7.08215	7.10673	6.95718	7.02845	7.06189	7.59344	6.84682	7.31493	7.64199	6.75666	6.90865	6.78307	7.34991	7.14816	7.42786	7.61855	7.15864	7.02117	6.86836	7.1281	7.35803	7.17976	7.18007
ARL9	3.45358	3.50613	3.52903	3.74481	3.41334	3.73409	3.04094	3.33056	3.70177	3.41753	2.91942	3.34425	1.93341	4.62341	3.41202	3.58242	4.02222	3.34651	5.25669	2.91153	4.04582	2.54278	2.5043	3.15656	4.0335	4.07084	2.91273	4.16711	4.1267	4.01213	2.86485	2.87152	3.8159	2.13095	2.14496	4.15613	3.8327	3.52709	4.24684	2.10282	2.05287	3.5155	3.66607	4.03525	4.51002	3.65849	3.68828	3.65594	2.11038
ARMC1	6.73367	7.15782	6.72977	6.64037	6.73881	7.17888	6.54094	6.96461	8.10237	7.88329	6.618	7.27185	7.12904	7.20584	5.96116	6.92281	7.34198	6.38932	7.64301	7.57728	7.21839	7.54153	7.01043	6.57769	7.5138	7.39647	6.07388	6.93743	7.14691	7.67676	7.67618	6.71803	6.64799	7.72123	7.73002	7.3748	6.18959	6.82139	7.62867	7.17985	7.35111	7.50517	7.03896	7.7462	5.98494	6.90063	6.98844	7.05062	6.8555
ARMC10	6.57512	6.93532	6.76279	6.91288	6.67204	7.45449	6.9203	7.34359	7.33988	7.38785	6.89948	7.15743	6.97481	7.31973	6.01567	7.02078	7.24526	6.85614	7.3855	7.27796	7.25372	7.34494	6.85889	6.85696	7.23459	6.98391	6.9957	6.91608	6.89848	6.86609	6.9389	7.57558	6.27731	7.06034	7.19432	7.03593	6.69759	6.62934	7.38334	7.3291	7.53438	7.61166	7.26697	7.28505	6.59057	7.40991	7.36821	7.23978	7.21179
ARMC2-AS1	3.15061	2.85824	2.33518	2.35939	2.88263	1.71978	2.07192	1.60899	1.53301	2.3149	1.94599	2.39808	3.33249	2.01651	3.84249	1.91544	1.89836	1.99246	1.92886	1.90178	2.32573	1.91725	2.29511	1.90182	2.76015	1.96979	2.19368	2.12984	2.14515	2.31391	2.42	2.44942	1.8975	1.95092	2.01239	1.93832	1.96981	2.01508	2.2013	3.26597	1.86552	2.04776	1.85843	1.93747	3.99656	1.95022	1.98565	3.58976	2.40014
ARMC5	7.02225	7.02866	6.79838	7.47319	6.91789	7.55228	7.44558	7.8824	7.43258	7.50188	7.6008	7.19685	7.02231	6.88069	7.29087	7.09049	7.31106	7.11899	7.34945	7.39265	7.59728	7.33875	7.38854	7.56307	7.56821	7.27252	7.14018	7.1767	7.90158	7.13684	7.16899	7.14242	7.71915	7.27279	7.38032	7.4499	7.57094	7.44493	7.40495	7.43998	7.5467	7.49738	7.38063	7.44495	7.54954	6.87869	6.87387	6.75442	6.66548
ARMC6	6.92101	7.05162	7.17349	7.21592	6.68578	7.11291	6.22136	7.30937	6.93665	6.833	7.30588	6.61881	7.23059	6.67049	7.00587	7.11907	6.66662	7.17197	6.55772	6.93848	6.63932	6.72421	7.34222	7.56537	6.73913	7.02322	7.19774	7.12171	6.9098	6.98867	6.35461	7.04242	7.05234	6.64059	6.65308	7.15243	7.70274	7.52976	6.58271	7.17445	6.58443	6.59664	6.89149	6.57216	7.47134	6.92512	6.91315	6.99656	6.8878
ARMC7	6.61584	7.16723	7.03784	6.99625	6.80241	6.54881	6.50173	6.9835	6.37005	6.1326	7.169	6.29312	6.77498	6.65495	7.51239	6.44967	6.64945	6.81124	6.24032	6.87494	6.92296	6.71995	6.62643	6.75572	6.62516	6.50331	6.23038	6.7816	6.93858	7.10867	6.18492	6.95426	6.73724	6.67751	6.60467	6.6159	6.30056	6.24352	6.58626	6.54128	6.66344	6.30916	6.61126	6.79727	6.15798	7.11038	6.98267	6.7853	6.92863
ARMC9	1.62163	1.67783	2.06012	1.62252	2.06175	2.51616	2.4424	2.34614	2.86054	2.83744	2.02957	1.98529	2.0362	2.00229	1.97836	2.02325	2.02309	1.98649	2.08206	2.86837	2.37398	2.0327	2.01135	1.94773	3.31184	2.36012	2.366	2.12901	2.48944	2.41944	1.82468	2.04866	2.09583	2.06044	2.64276	2.09674	2.37262	2.07868	2.07803	2.05782	2.0622	2.22915	2.08858	2.07273	2.07556	2.18307	2.94348	2.05114	2.06563
ARMCX1	5.4176	4.4627	4.46514	4.34068	4.58064	6.36871	5.77063	6.14876	6.38507	6.37487	4.98181	5.78233	5.96492	5.10147	3.00583	5.50126	5.60734	6.90693	5.53092	5.87883	5.71066	5.42973	3.98769	5.72313	6.16791	5.72688	5.18308	6.0128	5.79694	5.28057	5.68907	4.7156	3.77402	6.12257	6.41481	5.57136	3.71781	5.12855	5.03973	6.05678	5.89906	6.35384	4.84896	6.07594	5.22149	6.20065	6.24455	6.68541	5.98444
ARMCX3	4.57114	5.80394	5.89583	5.54817	5.20924	5.92688	5.42827	5.93817	5.86881	5.74431	5.75341	5.35099	5.58099	6.1021	5.64806	5.13131	5.99744	4.67171	6.03974	5.8772	5.82749	5.62908	5.33232	5.63782	5.6401	5.31246	5.90064	5.51091	5.52946	6.08697	5.49352	5.09575	5.27757	5.83163	5.77322	5.51064	5.43427	5.2665	6.36566	6.17079	6.11514	6.39362	5.92648	6.23153	5.17102	5.44837	5.47239	5.28813	5.12955
ARMCX4	2.94587	3.71253	3.09257	2.29057	3.19179	3.79827	3.81849	4.09947	3.8006	4.10263	3.75138	3.92292	3.66981	2.50273	4.99985	4.59396	3.33902	4.04235	2.74826	2.55962	3.31148	3.74298	3.19064	3.5276	2.84698	2.73943	3.78325	3.17379	3.94605	3.95543	3.83144	2.2445	3.98193	2.56185	3.04912	2.20094	4.85191	4.21291	3.16071	2.93955	3.66727	3.53586	3.99171	3.60033	4.8297	2.82657	2.53715	3.2356	2.80756
ARMCX5	6.47024	6.77871	7.6369	6.79694	7.33025	6.97925	7.71251	6.97674	7.10867	7.20788	6.51106	7.3676	7.28357	7.2822	6.26609	6.8872	7.18242	6.52697	7.80202	7.07826	7.59875	7.26198	6.85545	6.88979	7.60806	7.25754	6.72265	7.26372	7.23626	6.79901	7.58613	7.04017	6.60885	7.44916	7.61108	7.41393	6.51827	7.1369	7.32206	7.3173	7.56836	7.6906	7.25446	7.52103	6.32789	7.19806	7.18286	6.96473	7.0565
ARMCX6	8.04783	8.10428	7.65108	7.2114	7.53181	8.48561	8.47554	8.4474	8.46229	8.64917	7.99843	8.10187	8.23684	8.46423	7.18072	7.98948	7.93413	7.72937	8.60613	8.34558	8.33753	8.17306	7.84741	8.24315	8.76712	8.08887	8.04926	8.37179	8.28134	8.41628	8.50497	7.21428	7.91739	7.88428	8.1906	8.20269	8.25463	8.12741	7.82761	8.15356	7.91043	8.29419	8.01691	8.01196	8.1095	8.62989	8.55679	8.63207	8.80255
ARMH4	2.54601	2.8951	2.92407	2.88614	3.11813	2.47994	2.45738	2.44315	2.27758	2.14503	2.48243	3.27332	2.47348	2.51079	2.47689	2.46826	2.45078	3.27648	2.45289	2.5024	2.46746	2.52145	2.52122	2.53219	2.4755	2.45911	2.52775	2.73025	2.50689	2.7309	3.15453	2.084	3.18643	2.53195	2.56824	2.55823	2.64893	2.55806	2.56287	2.55376	2.68822	2.51306	2.57972	2.53895	2.51281	2.65614	2.5934	2.53641	2.54348
ARMS2	2.42123	3.03649	2.95573	2.77741	3.566	2.58304	2.08474	2.40662	2.878	2.88382	4.23529	3.66896	2.86923	2.40501	2.25213	2.27584	2.23477	2.2557	2.76078	2.23836	2.24786	3.36832	2.24732	3.35364	2.24594	3.2144	2.6691	3.03556	2.96877	2.58212	2.96003	2.36214	3.26553	2.06543	2.08085	3.19061	3.8799	3.53615	2.30391	2.70031	2.1828	2.69657	3.79731	2.74301	3.51234	2.06275	2.07133	2.05619	2.05768
ARNTL	6.5214	6.82555	6.81287	6.6968	6.13806	6.4719	7.37833	6.82237	6.98953	7.39639	6.88407	7.06931	6.33979	7.05115	7.85732	6.68115	7.04943	6.61589	6.4037	6.52858	6.972	6.49666	6.91227	6.5424	6.87627	6.79912	6.87289	6.39384	6.31034	7.13265	7.05384	7.09124	6.51638	7.24335	6.97004	7.23413	6.35471	6.81672	6.64684	6.63198	6.96898	6.62522	7.1246	7.2908	6.43726	6.83626	6.66625	6.78773	6.73195
ARPC1A	8.38502	8.41787	8.35877	8.45573	7.78689	8.6464	8.64509	8.44649	8.30047	8.49761	8.71362	8.19255	8.47923	8.6308	8.68535	8.30858	8.6414	8.41576	8.23795	8.14083	8.23963	8.5414	8.13369	8.35897	8.36202	8.30332	8.17275	8.32852	8.56016	8.18607	8.65656	8.41903	8.12978	8.37646	8.36981	8.15179	7.91861	8.11047	8.40488	8.22698	8.41624	8.44758	8.38479	8.26842	8.26435	8.58308	8.60574	8.6437	8.78241
ARPC1B	10.0203	9.97555	9.76776	10.1341	9.52293	9.83452	9.64766	9.50906	9.51147	9.48606	10.4635	9.45446	10.0534	10.1141	10.7824	10.0493	9.59345	9.30934	9.16324	9.13779	9.01724	9.61545	9.64662	10.1494	9.79838	9.63647	10.037	9.52222	9.60029	9.22915	9.40223	10.5903	9.15469	9.47273	9.21442	9.21353	9.46738	9.51451	9.47661	9.61709	9.19991	9.48707	9.37203	9.10075	9.5596	10.5215	10.5114	10.4284	10.6041
ARPC2	11.0608	11.1505	11.3192	11.328	10.9643	10.8986	11.0231	11.0193	10.5432	10.5278	10.8355	10.9372	11.068	11.3837	11.5211	11.0422	10.9886	10.7282	10.7348	10.6998	11.0514	11.0494	10.7971	10.8902	11.0448	11.1429	10.9546	11.0416	10.9975	10.6007	10.812	11.4532	10.6246	11.203	11.0836	10.7705	10.691	10.8867	11.0523	10.877	11.1207	11.2042	11.2145	10.9835	10.838	10.9868	10.9915	11.0292	11.2774
ARPC3	12.7813	12.4499	12.4909	12.4396	12.4737	11.8439	11.6929	11.6998	11.5776	11.5719	11.5091	12.2281	12.4571	12.7526	11.6441	12.2147	12.3724	12.0047	12.1585	11.9778	12.2906	12.7139	11.7588	11.5889	12.2281	12.1459	11.9263	12.4778	12.5356	11.4604	11.9097	12.3029	11.9946	12.4768	12.3977	12.0174	12.1292	11.978	12.578	12.2952	12.4421	12.7138	12.4421	12.6547	12.0573	11.8963	11.7904	11.7784	11.8063
ARPC4	6.72686	6.83631	7.12105	7.06842	7.13187	7.64086	7.65468	7.42523	7.38022	7.31748	7.47537	7.00973	7.2022	7.28966	8.09661	7.2324	7.022	7.39318	6.71125	6.99602	7.1834	7.07611	7.29117	7.52044	6.94838	7.15322	7.29842	6.92896	6.99226	7.2147	7.2223	7.73664	7.11214	7.0014	6.7056	6.88506	6.84113	7.33008	7.19409	6.83262	6.91344	7.16823	7.21835	6.70669	7.38215	7.50375	7.46596	7.39147	7.49055
ARPC5	11.5951	11.1436	11.6402	10.9965	11.0749	11.7647	11.0775	11.1992	11.5799	11.4877	11.3692	11.291	11.4911	11.5941	11.966	11.3198	11.5432	11.0073	11.162	11.1646	11.486	11.6462	11.2964	11.0335	11.3894	11.5432	11.5038	11.227	11.5644	10.8929	11.5455	11.379	11.3004	11.7022	11.4696	11.5106	11.121	11.1449	11.7136	11.6194	11.6713	11.3486	11.8171	11.5335	11.2347	11.2163	11.5134	11.0386	11.1303
ARPC5L	8.5007	8.61813	8.22641	8.63123	7.70101	9.3356	9.04207	9.16391	9.45393	9.37898	8.56175	8.59042	8.99562	9.30067	8.65558	8.1112	8.58131	7.77307	8.95399	9.08739	9.77577	8.88891	8.65225	8.83758	9.43914	9.05619	8.7181	8.61709	8.51471	8.68299	8.87289	9.49927	7.95398	9.42598	9.33947	8.82033	7.83612	8.41086	9.14585	8.34881	8.96263	8.68192	8.97392	9.25784	7.54265	8.95887	9.01888	8.58906	8.97357
ARPP19	8.05454	7.74896	7.40417	7.74411	7.32934	7.66127	7.22887	7.56221	7.30506	7.25581	7.10502	7.27922	7.46642	7.90929	7.3949	7.60218	7.74603	7.33468	7.69543	7.63087	7.8312	7.55759	7.19056	7.32953	7.9624	7.49631	7.75663	7.56031	7.62846	7.89013	7.14183	7.18417	7.39936	7.55059	7.63153	7.3891	7.49438	7.63956	7.4025	7.52791	7.35881	7.81068	7.99471	7.60509	7.62099	7.84525	7.84331	7.69698	7.88747
ARRB1	5.12431	5.53053	5.39879	5.70356	5.64478	4.94751	5.39907	5.08921	4.74997	4.79136	5.57684	5.52399	5.82881	4.76386	4.98747	5.08997	5.34839	5.06781	4.60577	4.92627	5.39819	5.0477	5.52075	5.51035	5.15013	5.44243	5.32412	5.12599	5.26919	5.25878	5.8679	4.57092	5.30719	5.19684	4.74096	5.10213	5.12215	4.97278	5.31433	5.01821	5.37459	4.97833	4.93462	5.03565	5.70912	5.19934	5.59392	4.58869	5.61566
ARRB2	9.71052	10.2924	10.5577	10.4391	10.5317	10.8443	10.9896	10.8352	10.7623	10.6497	11.0356	10.4917	10.8595	10.5073	11.4761	10.8087	10.6398	10.6386	9.98215	10.0542	10.2677	10.338	10.7987	10.7668	10.3252	10.635	10.4768	10.6273	10.7177	10.403	10.127	10.9744	10.3147	10.6363	10.2444	10.4753	10.4212	10.5127	10.2765	10.4855	10.259	10.0699	10.5154	10.1834	10.6446	10.8377	10.6558	10.8341	11.0549
ARRDC1	8.1275	8.26647	8.22252	8.17376	8.50576	7.66058	7.91782	7.64152	7.4596	8.0677	8.44076	7.91475	7.74367	8.08833	8.40368	8.23166	7.73373	7.82047	7.41753	7.62238	7.72179	7.76451	8.081	8.65843	8.19172	8.43208	7.97567	7.63854	8.02761	7.89055	8.05788	8.42251	7.63996	7.85385	7.73425	7.97005	7.88651	7.84229	7.96256	7.86267	7.78784	7.68086	7.59497	7.59866	7.49219	8.39553	8.37369	8.33848	8.41721
ARRDC3	5.86333	6.54899	6.28703	6.67934	6.61732	7.60357	7.50899	7.46542	7.77909	7.83065	6.94221	7.13918	6.65884	7.13836	7.75166	6.911	7.4067	7.89595	6.68096	6.26937	7.28244	7.21792	6.96338	7.05381	6.40865	6.8552	6.891	6.81991	6.98975	6.75733	6.25563	8.42785	7.87336	7.16494	6.60913	6.64798	6.74412	6.6616	7.43927	7.37696	7.47434	7.16538	7.80579	7.44747	8.27522	6.56046	7.07546	6.91432	6.21569
ARSA	10.4159	11.0527	11.6329	11.2945	11.5715	10.8167	11.2277	11.1424	10.7991	10.6401	10.1969	11.2519	11.5849	11.4416	12.2892	10.9209	11.3987	10.718	10.4963	10.7577	11.126	10.9964	11.3957	10.9347	10.7617	11.0422	11.4249	11.2051	11.0554	11.1066	11.4881	9.98568	10.2993	11.1806	11.0319	11.0585	10.1984	10.2686	10.982	10.6146	11.3482	10.8897	10.8074	11.065	10.1404	11.3549	11.2683	11.0343	11.4863
ARSB	3.67521	4.57475	4.6928	4.06021	4.72072	4.31885	3.90719	4.07329	4.74833	3.47494	4.22732	5.7653	5.3264	4.68628	4.01427	3.58083	4.01928	3.74287	3.69906	4.18403	4.12428	4.49013	3.84342	4.02651	3.69154	4.22929	4.56338	4.08772	4.04418	3.53408	3.59604	5.51081	3.8197	5.05166	4.35992	3.79182	3.86521	3.21663	4.55325	3.88199	4.70638	4.43188	3.39284	4.16375	2.38409	5.02657	5.05419	4.99179	4.82016
ARSD	5.33014	6.34097	6.06211	5.5502	5.22436	6.52351	5.58195	6.73522	6.68117	6.55956	5.80185	5.91956	5.79191	5.09562	6.74054	6.51364	5.25038	8.07106	5.4324	5.42883	5.43611	5.78811	6.74551	8.10233	5.2089	5.83372	5.42795	5.97916	5.83622	5.67624	7.07398	6.40618	7.11936	5.58601	5.7871	6.3744	7.36879	7.00991	5.5593	7.00853	5.30644	6.135	6.68832	6.03379	6.86411	4.62854	4.56478	5.79651	5.26864
ARSG	6.29146	6.94774	6.72773	6.65196	7.03103	6.66149	6.64648	6.65433	6.96602	6.77889	6.49432	6.65552	6.39544	6.82276	7.82413	6.97524	7.20411	6.47642	6.54786	6.08733	6.6889	6.90124	6.35907	6.59771	6.88456	6.72698	6.60357	7.19656	6.49028	6.1028	7.01284	6.87327	6.49424	7.34255	6.30263	6.99304	6.73288	7.08496	7.04305	6.73587	6.57919	6.33042	7.22919	6.77094	6.78863	6.76166	6.75072	6.64162	6.63131
ARSI	1.63106	2.09762	1.54323	1.73659	1.62082	2.70047	2.29185	2.4031	2.67087	2.80316	2.10065	2.08718	2.0747	2.11194	2.09659	2.07304	2.80893	2.09553	2.09695	2.06596	2.11267	2.07239	2.09123	2.11776	2.09591	2.09591	2.84818	2.51013	2.37773	1.70192	2.00923	1.61823	2.13095	2.11108	2.14236	2.12801	2.08127	2.10528	2.05435	2.05491	2.02568	2.49299	2.13959	2.09715	2.10938	2.14594	2.14191	2.08878	2.37298
ARSK	4.22265	4.57007	4.60834	4.63734	4.81236	4.13364	4.16998	4.22308	4.00474	3.71244	4.18096	4.16261	3.95791	4.21865	3.828	4.00193	4.82818	3.76576	4.43544	4.42935	4.77683	5.22926	4.01084	4.04966	4.59986	4.15493	4.65186	4.59536	3.77619	4.32503	4.20575	4.35963	4.08388	4.43543	4.50557	4.55502	3.87596	4.03851	4.21081	4.29333	4.26308	3.97113	4.37322	4.58555	3.93508	4.98275	4.9602	4.07658	5.00102
ART3	2.61603	1.99674	2.62305	2.79876	2.73287	2.36514	1.98254	2.5501	2.20301	1.94111	1.95344	1.86983	3.66293	1.88751	1.84657	4.4904	2.17681	1.8708	2.15441	4.99849	1.88228	1.87431	1.86334	1.86445	1.86172	1.86678	2.23448	2.32958	2.45955	2.20095	2.42559	2.60689	1.98801	2.09767	2.27381	2.15375	5.84129	3.29196	2.02332	1.97345	2.0638	1.92702	2.00421	2.07862	2.05113	2.55857	2.07434	2.0894	2.04483
ART4	2.9905	2.88526	2.90523	3.42214	4.27868	2.18865	2.38157	2.35839	2.19275	2.04955	2.37099	2.4284	2.34334	2.44804	2.38648	4.19412	2.31509	3.73357	2.36362	2.41121	3.26126	2.46245	2.37591	4.0264	2.40587	2.38277	2.53917	2.40881	2.46226	2.53399	3.37275	3.18222	4.90773	2.29019	2.34307	2.28779	2.28199	2.29814	2.25152	2.30009	3.45308	2.43224	2.26869	2.26864	3.75832	2.23983	2.25344	3.94147	2.24263
ART5	3.31191	3.00586	2.94251	2.61533	3.55271	3.21921	3.01013	2.82931	3.78102	3.434	2.64953	3.11368	2.99284	3.63794	4.14422	2.66518	3.23927	4.82454	2.9547	2.77973	3.417	2.60479	2.77178	2.83831	3.127	2.59658	2.79319	3.34279	3.19113	3.83834	3.98389	2.10896	3.43161	3.49319	2.71932	3.37037	3.37992	3.92878	3.23011	2.9115	2.84364	3.27885	3.08872	3.29649	4.02232	2.91939	2.84111	1.98963	2.7127
ARTN	4.70677	5.14131	5.69837	5.58154	5.14937	4.85925	4.94893	5.15371	4.58318	4.50291	5.75784	4.95845	5.65519	4.89825	5.58942	4.57358	5.55059	4.48394	5.44572	4.92461	4.80533	4.85911	4.9811	4.05795	4.90794	5.03094	5.2493	4.66869	5.0878	4.27984	5.3779	5.43006	5.56098	5.42332	4.76017	5.4521	5.51555	4.88058	5.4084	4.6804	5.48617	5.20251	4.83293	5.88136	5.17493	4.36858	4.80414	3.72859	4.61968
ARV1	6.74207	6.43096	6.66079	7.44034	6.43207	7.76655	7.60687	7.71699	7.87995	7.8033	6.53723	7.77453	6.91315	7.75706	5.74441	7.23539	7.22419	7.1517	7.8267	7.47511	7.49185	7.47422	7.27708	7.06102	7.77363	7.42619	7.18868	7.63196	7.56575	7.24716	7.58976	6.28467	6.27057	7.33279	7.9642	7.2867	6.3338	7.21947	7.274	7.4529	7.45959	8.11697	7.12178	7.48245	6.71994	7.78215	7.94728	7.97094	7.74998
ARVCF	2.49522	3.24405	3.3935	3.08209	3.05078	3.59818	2.37738	2.3084	2.95243	2.76146	2.68754	2.68622	3.09247	3.36751	2.92573	3.04151	2.65323	1.72122	2.79179	2.88306	3.82982	2.72806	3.2606	2.91475	2.73913	3.29278	3.538	3.12982	3.42715	2.29503	2.5541	2.64503	2.92913	2.70556	2.91624	2.18115	2.21888	2.79266	3.71711	3.5433	3.2322	3.21273	2.14788	3.30391	2.59272	3.09525	2.83466	3.29171	2.57305
ARX	3.21195	3.00826	3.41178	3.21968	3.33476	1.75146	3.52449	2.70622	1.98609	3.20557	3.72013	2.48892	2.64476	3.13279	3.73814	3.65162	3.11095	1.41574	3.32287	2.6936	1.4234	3.36375	3.52788	3.36911	2.07658	3.23958	2.55078	2.46876	2.48363	2.77836	3.30411	3.98494	3.90362	3.95012	1.73897	1.78577	4.02204	2.97769	3.0209	2.95125	3.27252	2.74016	2.76043	3.67076	3.72851	2.65028	1.77342	2.12732	2.33027
ASAH1	10.6343	10.2786	10.8094	10.8879	10.2276	11.5406	11.3861	11.6429	11.5529	11.5108	10.702	11.4083	11.1627	11.5596	12.0116	11.214	11.5316	10.8583	10.7262	10.2613	10.9807	11.2055	10.7831	10.7302	11.0053	11.2183	10.8791	11.492	11.1634	11.0109	11.4693	10.2838	10.4601	11.5284	11.1625	11.0331	10.5953	10.9826	11.8234	11.3287	11.3929	11.5533	11.4453	11.006	10.5508	11.0679	11.2115	10.6157	11.2036
ASAP1	7.80247	8.02355	7.77907	7.76361	7.91233	7.3227	7.2872	7.36094	7.01358	6.87237	8.17278	7.12534	7.18149	7.53588	7.95404	7.92137	7.84604	7.6714	7.07122	6.85161	7.14837	7.85727	8.02513	7.69562	7.28718	7.03113	7.35915	7.24021	7.38922	7.38249	7.60672	8.05843	7.41797	7.72407	7.12325	6.76421	6.77415	6.99107	7.94927	7.65413	7.62429	6.96535	7.66549	7.26045	7.66011	7.54083	7.40831	7.80443	7.85103
ASAP2	4.96735	5.18333	6.20981	5.69517	5.53386	6.20794	6.63922	6.4342	5.85406	5.79074	6.51592	5.77163	7.10618	5.87613	5.91886	5.18378	6.13687	6.19864	5.56787	4.71631	5.71306	5.24678	5.88482	6.12092	5.45673	5.77322	6.32191	6.15107	5.83663	5.69624	4.97658	6.08543	6.8302	6.1159	5.5585	5.98154	7.34538	6.37586	5.47335	6.13621	4.99722	5.54585	6.53004	5.91418	7.07302	5.19362	5.23892	4.8684	5.71738
ASAP3	3.39179	2.63301	3.32029	3.26229	3.00903	3.68236	4.21917	3.47856	3.57668	4.35905	3.84654	2.7856	3.32071	4.89811	3.24982	3.55472	3.12164	4.08961	3.48848	3.81953	2.96527	3.21443	3.57204	4.05748	3.16066	2.55215	4.14054	3.71052	3.90341	3.00761	3.29103	3.02263	3.99703	3.68141	3.08679	2.8381	4.42309	3.67686	3.6202	3.45422	3.41273	3.47695	2.76894	3.71444	3.86223	3.02042	4.36082	3.59903	3.5562
ASB1	6.64149	6.93463	6.10665	6.15709	6.60791	6.28423	5.90934	5.95186	6.51608	6.18444	6.15147	6.15386	6.23087	6.83085	6.26852	5.94006	6.56179	5.00241	6.84727	6.52223	6.78046	6.40432	5.94869	6.2796	7.07362	6.29197	6.87045	6.52728	6.38795	6.50104	6.14289	5.5829	5.56921	6.35606	6.5247	6.3123	5.41403	5.80248	6.43446	6.08021	6.4699	6.44978	6.12352	6.45912	4.84197	7.03846	7.03154	6.78387	7.05459
ASB10	5.60625	5.7369	6.55313	6.71699	5.77933	5.80974	6.93684	6.20929	6.05148	6.17762	6.49691	5.9031	6.65509	5.56363	6.73679	6.05704	5.82079	7.55337	5.80965	6.05293	5.74722	5.28912	6.21024	7.21344	5.63808	5.70675	6.26344	6.02986	5.87969	6.04218	5.8516	6.90762	7.21328	5.76681	5.81937	6.21744	7.13035	6.89766	6.00199	6.57832	6.04911	5.75514	6.50735	5.96289	7.59725	5.41419	4.90206	5.47016	5.1448
ASB12	3.54512	3.29641	3.32046	3.42021	3.38707	3.15462	3.00012	3.25149	3.55752	3.44231	3.20777	3.26237	3.21891	3.27214	3.25132	3.23393	3.1969	3.27149	3.2153	3.27138	3.22756	3.2746	3.23255	3.90015	3.23077	3.22319	3.67134	3.23223	3.39823	3.27289	3.31227	3.11396	3.2686	3.25498	3.28576	3.23488	3.26176	3.26937	3.25752	3.30487	3.24489	3.23165	3.22943	3.26275	3.25832	3.2332	3.21055	3.26286	3.22314
ASB13	7.88347	7.81452	7.60279	7.58124	7.81943	6.62657	6.72891	6.62953	6.8096	6.78789	7.39032	7.19006	6.879	6.95044	7.184	7.74251	6.94722	8.33666	7.17888	6.64012	6.79419	6.83564	7.44696	8.02382	6.94898	7.16345	6.9968	7.28984	6.81822	6.82501	8.15225	7.25014	8.09753	6.85038	6.93304	7.08227	7.89162	7.89679	7.07393	7.74792	6.91882	7.01974	7.20899	6.90942	7.88517	6.64781	6.52267	6.85389	6.56495
ASB14	1.86526	3.16185	2.80428	2.56853	2.84543	2.44129	1.85635	2.37127	2.27913	2.09727	2.32243	2.34496	2.31247	2.40231	2.31277	2.362	2.26502	2.51308	2.43416	2.32921	2.32774	2.34842	2.33574	2.56153	2.3106	3.1443	2.47126	2.26341	2.60096	1.67403	3.32394	2.19818	2.23157	2.28197	2.35775	4.0261	3.69148	2.27243	2.6508	2.22476	2.12244	2.14221	2.19792	2.18955	3.19257	2.26319	2.21118	2.18649	2.17407
ASB16-AS1	9.00386	8.97947	9.64012	9.04914	8.95497	8.70745	7.55939	7.96649	8.30304	8.09216	8.78014	8.3802	8.53406	7.62233	9.942	10.0952	7.17526	11.8389	7.40341	7.84581	7.33821	7.45126	10.3854	10.789	6.19634	8.51706	8.63164	8.83032	8.80763	8.80232	8.74901	7.98032	10.996	7.32464	7.90153	8.98845	11.1645	11.0055	7.40997	9.90911	7.08362	8.09483	9.62397	7.98728	11.4065	6.96451	6.40201	8.07399	6.96371
ASB17	2.14016	1.97016	2.5113	2.46491	2.20494	2.10212	2.03806	2.40015	1.61768	1.99113	2.05115	2.09389	2.93988	2.14381	2.06904	2.0942	2.00005	2.12853	1.99795	2.07146	2.06418	2.09212	2.07801	2.11025	2.07275	2.05558	1.94833	1.88459	1.89933	2.01085	2.42591	2.64081	2.05636	2.08684	2.15029	2.0482	2.07058	2.07628	1.97987	2.03825	1.92566	2.07434	2.70881	2.02408	2.06843	2.03597	2.01955	2.00472	1.97193
ASB18	3.17987	3.65579	3.51984	3.10972	3.71849	2.7125	2.83903	2.90262	3.71683	3.9295	3.35149	2.57234	3.30409	3.41515	4.45015	4.07032	2.54962	4.49217	1.5724	2.86123	2.73378	2.83073	4.57875	4.41167	3.09111	2.88679	5.01664	2.8212	3.33823	2.85433	3.00266	2.87579	2.73778	3.60939	1.73856	3.71693	5.0475	4.10216	3.15134	3.80616	2.94867	3.72237	3.58546	2.25284	4.39631	2.6468	2.33687	1.74139	2.43373
ASB2	7.17807	7.5155	6.62132	7.29131	7.0443	5.88416	5.87879	5.90147	6.11523	6.16392	6.13569	7.11446	6.4483	7.69404	5.07333	5.81082	5.92947	6.6421	6.11595	7.06444	6.65532	6.1992	6.29779	7.36329	7.44434	7.00356	6.01242	7.71215	6.2188	6.17201	6.54592	6.54943	6.14636	6.87263	6.7642	5.94656	5.52785	6.52857	6.49689	6.31848	6.29252	6.48531	6.20807	6.50555	3.78968	7.4923	7.24629	7.17458	6.82112
ASB4	2.97816	1.99591	2.32423	1.83026	2.49238	1.55533	2.22371	1.86117	1.9551	2.4403	2.14795	2.16065	2.09814	2.16455	2.52257	2.10679	2.07469	2.18335	2.11064	2.10203	2.13736	2.15203	2.09413	2.13003	2.14045	2.11011	2.16299	2.30192	2.19502	2.68721	2.45044	1.23792	2.06606	2.06134	2.09501	2.06	2.08236	2.0798	2.03265	2.03905	2.03141	2.02352	2.03638	2.03612	4.0541	2.07419	2.06193	3.09159	2.04264
ASB6	4.40001	4.7866	4.84567	4.88366	5.08981	5.09031	4.72067	5.05497	5.06731	4.97929	4.83642	4.19498	4.49382	5.41027	4.83673	4.7443	5.12206	3.90439	5.18426	4.86038	5.35933	4.65067	5.53734	4.94849	5.36715	4.91774	4.51914	4.93248	5.28481	5.10717	5.92957	3.53335	4.55474	4.83313	4.63266	4.742	3.91214	4.2449	4.8837	4.89853	4.97933	4.94108	4.40611	4.93764	2.26488	5.86021	5.76723	5.86812	5.79011
ASB7	5.93429	5.61169	5.59247	5.77905	5.4856	6.30227	4.73364	6.20198	6.32201	5.66088	5.48897	5.57207	5.34228	5.75654	6.50509	6.00794	6.20548	5.05824	5.9927	5.70564	6.11914	6.22547	5.48367	4.98509	6.06195	5.85142	5.3119	5.49985	5.58198	5.77943	6.1671	6.21872	5.30517	5.9728	6.05273	6.03483	5.23935	5.53076	5.84547	5.56815	6.02305	5.93308	5.87856	5.89462	5.41102	6.1117	6.08523	6.15619	5.91823
ASB8	4.50624	4.10196	4.96024	4.65943	4.85325	5.06971	4.62098	5.13679	4.66862	4.77353	5.32438	4.22651	4.41118	4.63575	5.33704	4.32586	5.02318	3.63963	5.38537	3.9683	5.23868	4.84551	4.2846	5.07834	4.82899	5.05077	4.58089	4.82706	4.99344	4.53195	4.9937	4.48705	4.55529	3.96165	3.52937	3.2333	4.20911	4.36246	4.95046	4.76882	4.70882	5.28183	4.58944	4.26767	4.43048	5.87853	5.16002	4.93923	5.3376
ASB9	2.86309	3.02302	3.25561	2.60028	3.0058	3.01904	3.21286	2.76732	3.30511	3.2216	3.49017	2.39115	2.69554	3.2622	3.69475	2.40799	2.36959	2.41632	4.5722	3.4739	3.49117	3.61173	2.37745	2.37714	3.21303	2.37205	3.16848	2.58296	3.3445	3.33686	3.55331	2.20176	3.77555	3.17856	3.3282	4.22169	2.28886	2.31061	3.27569	2.47729	3.75843	2.55109	2.85173	2.98465	2.49942	3.29602	2.59664	2.1561	2.34863
ASCC1	5.12462	5.06521	5.08379	7.53889	4.88481	5.34827	4.29894	5.13217	4.99421	4.56951	4.43893	4.58726	5.17784	5.60568	4.74468	5.10299	5.62396	3.87081	6.03961	5.82156	5.87264	5.60139	4.56542	5.10652	5.99374	5.29932	5.42066	5.03758	5.11172	4.92391	4.95549	5.79583	4.04385	5.18253	5.36299	5.08825	3.55732	4.79432	5.39038	5.31778	5.65628	5.55118	5.40643	5.31588	3.99932	5.9821	6.3775	6.02488	5.95498
ASCC2	8.45035	6.89929	7.05457	6.69878	6.99385	7.04047	6.0015	7.0121	6.65814	6.38336	7.61759	6.83119	7.23488	6.20801	6.41101	7.31906	6.14671	8.65437	6.76156	6.81806	5.942	6.41818	7.43113	8.43064	6.06686	6.70504	6.71615	6.85892	6.49118	6.80104	7.28433	7.35297	7.57701	5.77629	6.22123	6.17704	7.77366	7.85534	6.38615	7.33324	6.17939	6.50672	6.46452	5.71011	8.27134	7.29812	7.06158	7.54883	7.62372
ASCC3	5.97768	7.45536	6.79002	6.9273	6.32404	7.15417	5.92773	7.07239	7.2096	7.26553	6.78287	7.12304	7.53956	6.90605	5.65199	6.68416	6.65461	6.51998	6.94937	7.19586	7.12113	7.03002	6.56702	6.22775	7.25188	7.08919	7.06764	6.76348	7.02116	6.5785	6.57059	6.89695	6.19992	7.73401	7.49655	6.84942	5.88122	6.19781	7.0006	6.60756	6.82895	6.58321	6.60503	7.07028	5.5396	6.98116	6.87213	6.73109	6.8425
ASCL4	2.716	2.5867	2.35243	1.73712	1.93616	1.8809	0.9222	1.46452	2.21208	2.32092	1.93577	2.00108	1.95378	2.01445	1.99298	1.96843	1.93163	2.01297	1.9465	2.2736	1.95751	2.00038	1.97107	2.13509	1.9614	1.95586	2.59204	2.03126	1.37712	2.45605	1.09861	2.52755	2.05408	1.75999	1.77887	1.74988	4.05069	1.7671	1.7705	1.79438	1.76936	1.90292	1.74704	1.76817	1.76344	1.74838	1.73914	1.76405	2.29042
ASCL5	4.82851	5.01147	4.85139	4.44138	5.05193	4.40214	4.37547	4.12139	4.21089	4.57103	5.0727	4.5398	4.79797	4.15169	4.96592	5.00462	4.23631	5.31596	4.04315	4.3913	4.23802	3.68836	5.25897	4.7065	4.30535	4.29754	4.6275	4.87895	5.05023	4.89224	4.62797	3.32274	5.02751	6.132	4.35368	4.76968	5.67191	4.70411	4.24576	4.44702	5.51506	4.15879	4.6288	4.17376	5.15158	3.91666	3.64445	4.47105	4.03721
ASF1A	4.47452	4.95206	4.96099	5.257	4.93654	4.4246	4.51826	4.51071	4.45931	4.22942	4.56008	4.58013	4.54433	5.36614	4.48356	4.17038	5.59211	2.76326	5.60807	4.84476	5.48904	4.67154	4.68861	3.27175	5.12694	4.76824	3.89838	5.16664	5.00484	4.73094	5.28425	4.01173	4.78068	5.03433	6.00564	4.78467	2.4465	5.38122	5.27657	5.0205	4.81465	5.48516	4.86759	5.06952	3.65871	5.24658	4.59057	4.9358	4.86235
ASGR2	7.87364	8.12514	8.44429	8.33726	8.11373	8.38394	8.50415	8.56851	8.28648	8.00589	8.67522	8.76028	8.33564	8.10377	7.79476	8.74038	8.66098	8.81487	7.89429	7.22617	8.25489	8.69284	7.71819	8.61403	8.00518	8.17485	8.06834	7.67679	8.36284	8.56893	8.80251	8.03748	7.40049	8.00362	8.16356	7.52582	7.19478	7.50029	8.14177	8.03714	8.29573	8.80806	7.77382	8.26462	8.48112	8.5728	8.16176	8.32964	8.52497
ASH1L	6.12369	6.68907	6.48244	6.53269	5.9821	6.15275	7.45306	6.29097	6.56498	6.96451	7.21638	6.18686	6.19211	6.31319	7.33293	5.89997	6.47028	6.14191	6.66621	6.78615	6.70278	6.71869	6.78309	6.19708	6.31967	6.62798	6.49529	6.44237	6.41236	6.73694	6.575	6.53317	6.10736	6.51015	6.27942	6.27891	5.44815	5.63539	7.34228	7.0649	7.35945	6.90418	6.32245	6.70489	5.52094	6.55785	6.39216	6.09074	6.53974
ASH1L-AS1	6.42254	7.03704	7.19656	7.10476	7.31215	6.87141	7.14375	7.01308	6.96974	6.89569	6.82395	7.39257	7.19642	7.29812	7.08426	6.87303	6.89141	6.57969	7.32616	6.92598	6.8159	7.18105	6.70093	6.42296	7.33354	7.00473	6.89243	6.88754	7.02779	7.12242	7.47331	6.58458	6.52016	7.34377	7.22229	7.4207	6.94051	6.89543	7.17283	6.60823	7.16892	7.15134	6.9538	7.34021	6.23336	7.06136	7.12474	7.1802	7.08726
ASIC1	3.9874	3.89343	3.92602	3.95727	3.83308	3.2607	5.00109	3.34979	3.23746	3.1662	4.73835	4.40584	3.56679	1.99142	2.44755	3.7986	4.24315	1.9937	3.98629	4.1022	2.92879	4.37011	3.8614	4.50476	4.96084	4.2121	3.3401	4.39935	4.77113	3.45795	4.36954	2.258	3.14506	2.38183	3.71031	4.66673	2.38341	2.37159	4.11316	4.43103	4.77035	4.27348	3.51262	3.32999	3.32238	5.04702	5.18035	4.52619	3.96887
ASIC2	2.80015	3.11141	3.4334	3.00795	3.14138	3.11489	3.14612	3.3552	3.6345	3.12076	3.16513	2.70987	3.05939	3.13074	2.93286	3.31938	3.10281	2.76762	3.61428	3.06506	2.93758	3.08563	3.38216	3.72559	4.04337	2.83389	3.07533	2.81997	3.41689	3.47858	3.64961	2.64983	3.67794	3.20839	3.08416	3.2283	3.91878	4.16223	3.46382	3.20528	3.27804	3.25837	2.82048	3.30466	4.59518	3.12646	2.74021	2.39312	2.46245
ASIC3	2.7565	3.45335	3.42606	3.24778	3.01807	3.56081	3.68582	3.43032	3.16789	3.91249	5.02672	3.41235	4.26614	2.78013	3.25151	2.78539	3.03353	2.77868	2.9455	2.83056	2.77815	2.8092	3.94186	2.70769	4.36847	3.69234	3.48754	4.31177	3.64928	2.96791	2.89674	2.90542	2.90241	2.86099	2.88404	2.8878	2.9606	2.87854	2.90226	2.88908	3.31939	3.49578	2.85457	2.86342	3.3811	4.33062	3.8605	3.81137	4.15829
ASIC4	7.36061	8.57921	8.40926	8.16753	8.41678	7.47991	8.5146	7.83027	8.0223	7.40657	8.45312	7.73711	8.41449	7.38129	7.61997	8.77214	7.1607	9.24472	7.78619	8.11729	7.38509	7.74587	8.57594	9.11212	7.23695	7.88508	7.93543	8.04692	7.99148	7.74822	8.02236	8.26785	9.03106	7.78198	7.98615	7.96718	9.12771	8.9716	7.99947	8.58707	7.88582	8.00002	8.23702	7.55205	9.18556	7.24504	6.89924	7.42223	7.17718
ASL	5.99281	6.7553	6.26719	6.39276	6.3226	6.36251	7.34347	6.52995	6.02607	5.92385	6.72825	6.27869	6.50803	6.66857	7.30982	6.66548	6.6062	5.31492	5.73016	6.20196	6.41309	6.0202	6.28494	6.68863	6.42312	6.59094	6.2041	6.22295	6.23968	5.87098	6.41919	7.42172	5.62145	6.29427	6.04081	6.15241	6.09736	6.19359	6.47607	6.23163	6.45605	6.14005	5.78778	6.20665	5.40835	7.07421	6.92066	7.01267	6.88894
ASMTL	8.22677	8.68283	8.4489	8.67756	8.50371	8.0978	8.39174	8.21494	7.96651	7.97868	8.47329	8.28907	8.05865	8.29159	8.3543	8.48621	8.41026	8.19536	8.55852	7.97153	8.43922	8.12086	7.99701	8.35633	8.42959	8.70418	8.79126	8.19389	7.95805	8.36979	8.19698	8.33764	8.05989	8.17265	8.10782	8.18944	7.8813	8.22216	8.41329	8.21642	8.17493	8.25961	8.21366	8.34713	7.92552	8.76016	8.36387	8.52595	8.69976
ASNS	8.858	8.51307	8.81331	8.49121	8.73986	9.14504	8.27643	8.94128	9.35585	9.29444	8.78411	9.11858	9.16496	8.52254	9.67509	9.30013	8.99272	8.29281	8.85355	8.62272	8.71903	8.82626	8.79658	8.37336	8.78212	8.9753	8.60954	9.33841	9.41484	8.73903	8.39426	8.43769	8.46472	9.22438	8.96864	9.25459	8.2594	8.19499	8.99721	8.7601	8.97838	8.94255	8.58788	9.13517	7.89824	9.22776	9.35737	8.90448	9.09589
ASNSD1	8.2218	8.62221	8.72232	8.59288	8.25601	9.40217	9.13614	9.23765	9.42363	9.47144	8.62481	9.254	8.82555	9.4717	8.97036	8.91817	9.24416	8.0586	9.15696	9.2361	9.10275	9.25705	8.67133	8.00021	9.20665	8.91021	8.69573	9.23183	9.16453	9.00778	8.90068	8.55591	8.84521	9.34865	9.2363	9.29151	8.83461	8.95548	8.59852	8.9264	9.19519	9.09943	9.11325	9.66512	8.40076	8.95308	8.93084	8.95954	8.58932
ASPA	3.1271	3.01794	2.86612	2.87603	3.14892	2.32388	1.97387	2.11057	1.44768	1.90937	3.4429	2.18139	2.14652	3.45861	2.15825	2.41308	2.26177	2.16137	2.15364	3.17651	2.19411	2.12948	2.13195	3.08721	2.14433	2.16228	2.3217	2.42556	2.5435	2.2934	2.51303	2.70502	2.26389	2.25594	2.29939	2.27017	2.2586	2.26097	2.42483	3.31852	2.16442	2.17104	2.22929	2.22042	2.25492	3.60134	2.24324	2.24032	2.26391
ASPH	6.28397	6.70458	6.52488	6.31628	6.12392	6.40614	6.12001	6.25105	5.704	5.54827	6.61904	6.04408	5.85178	5.71975	8.23936	6.25093	6.66525	6.23234	5.6003	5.75374	5.77093	6.16116	6.55368	5.85566	5.98581	5.98489	6.43096	6.51107	6.53911	6.22838	5.9684	5.54985	5.59571	7.01155	5.94563	5.60106	5.71919	5.17315	6.84515	6.08428	6.78027	5.52949	6.41929	6.12256	5.42241	5.82324	5.88838	6.16723	6.24672
ASPHD1	2.33965	2.97718	3.58766	3.61753	3.28338	3.13433	3.29416	3.61604	3.8035	3.3194	3.2818	2.77975	3.63353	2.28831	2.97565	2.50391	3.27132	3.68346	2.19388	3.30326	3.67672	4.03701	3.90115	2.95104	4.65431	3.36074	3.74413	3.71457	3.33426	2.52043	3.44953	3.03039	3.73847	3.80002	2.58385	4.29857	2.80913	3.69787	2.47498	2.52697	2.44227	2.94958	3.20507	2.50819	4.63008	3.44821	4.02847	4.13257	3.58204
ASPHD2	5.157	4.86294	5.28712	5.60808	5.13286	5.34928	4.50509	5.11811	5.14223	4.55622	5.49291	4.74829	6.19167	5.24748	3.3813	5.02861	5.20273	5.22286	4.89101	5.14313	5.20122	5.29087	4.5376	5.60199	4.97775	5.17644	5.70698	4.93412	4.67508	5.57988	5.53673	3.92046	3.54694	5.163	5.49385	4.60256	3.88284	4.14447	4.85586	4.77108	4.98411	5.268	5.01497	4.97929	4.52905	5.6586	5.8906	5.51555	5.7365
ASPN	3.98857	3.37905	3.13611	2.64823	3.80573	2.90941	2.70468	2.84288	3.29323	3.27638	2.95997	2.92314	2.93817	2.97242	2.92268	3.59894	2.91577	3.4273	2.93095	3.80962	2.96503	2.97383	2.96025	2.98307	2.91625	4.70529	3.95479	3.98938	3.87403	3.51753	2.73882	1.91047	3.02871	3.00149	5.14953	3.93653	3.05943	3.01612	2.98773	3.00127	3.3733	2.93951	3.03006	3.06044	3.36869	3.02441	2.9787	3.00335	3.6564
ASPSCR1	4.76473	5.03557	5.23477	4.93853	4.91005	5.74224	5.27981	5.53759	5.53843	5.03446	5.4067	5.65361	5.95885	5.41584	4.81142	5.54857	4.82296	5.295	5.27495	4.77899	4.69347	4.86918	5.78968	4.6484	5.08188	5.21338	5.07138	4.91821	4.99815	5.49604	5.66948	5.07329	4.51209	4.78619	5.42172	5.37488	4.8486	4.99464	5.30572	5.15882	5.2109	5.57409	4.75872	5.01047	4.3823	5.5256	5.41415	4.97626	5.3781
ASRGL1	9.25317	9.50924	9.17864	9.04929	9.38016	8.48089	8.44255	8.68033	8.19362	8.27448	9.13149	9.76444	8.66199	9.31597	9.91514	8.60106	8.92284	7.99997	8.85177	8.61449	8.72518	8.88694	8.51617	8.09534	8.96053	8.81458	8.33815	8.2081	8.34908	9.27251	9.18682	9.68828	8.12115	9.45562	9.25338	9.39059	8.02629	8.19054	9.87024	8.93909	9.49363	8.99049	8.71819	9.3882	7.73182	8.90146	8.71688	8.03894	8.02174
ASS1	2.76189	3.25154	3.3197	3.34426	3.43126	3.31378	3.75134	3.37442	2.8465	2.76704	3.33553	3.05618	3.5548	3.34276	3.61354	2.46027	2.29783	2.55328	3.17939	3.52201	3.70293	2.66323	3.53966	2.7343	3.87999	3.74581	3.22013	2.94164	2.99665	2.77748	3.40699	4.03994	3.16126	2.68136	2.71598	3.13928	2.67082	2.67979	2.62107	3.10699	3.11418	2.73222	3.01395	2.86679	3.69439	4.18767	3.8816	3.60511	4.07093
ASTN2-AS1	1.98514	1.97178	2.42565	2.51852	2.12775	2.26653	2.27268	1.91662	2.41217	0.638249	1.959	2.36304	1.94895	1.98765	1.94692	1.94923	1.91471	1.98237	1.9387	1.96268	1.95589	1.97485	1.93801	2.87485	1.95859	2.01817	1.5301	1.50037	1.98268	1.79027	3.16514	2.35274	1.78049	1.75226	3.18164	1.74844	1.78432	2.46789	1.73313	1.73817	1.74669	1.7163	2.52396	2.16274	2.43408	1.78479	1.75383	2.74217	2.36099
ASXL1	6.86659	6.85733	7.18948	6.59643	6.7009	7.087	7.97193	7.2698	7.23603	6.63616	7.58354	7.14802	6.66975	6.83262	6.65122	6.98661	6.89547	7.77349	6.81508	7.58427	6.93282	6.88317	6.84773	7.30433	7.10196	6.8198	7.04895	6.98351	7.02629	7.30046	6.65272	7.31329	7.65163	6.94902	7.0658	7.19373	8.12904	7.2945	6.97575	6.80502	6.82756	6.86787	7.08797	6.95075	7.97308	6.33468	6.63563	7.28592	6.58514
ASXL3	2.0394	2.42634	1.62971	1.9822	1.59501	2.50806	1.69344	2.4701	2.84392	2.93037	2.12742	2.07124	2.13995	2.08525	2.06138	2.12654	2.11582	2.07718	2.08608	2.14391	2.31797	2.13652	2.10802	2.17516	2.07712	3.27361	1.87457	3.4347	2.28285	1.87598	1.87039	1.8726	3.08126	1.95159	1.94653	1.96424	2.19779	2.56648	1.99852	1.98481	2.0638	2.12973	1.95743	1.95993	3.25652	2.01605	1.93961	2.90286	1.95889
ATAD2	5.65744	6.60786	6.80793	6.2628	6.06458	6.45187	5.66351	6.84593	6.26375	5.92463	5.69476	6.28645	5.97832	6.59981	5.08346	6.28734	6.19154	5.73131	6.69359	6.9947	6.87048	6.544	5.73683	6.20916	6.84367	6.58474	5.87601	5.76042	6.12805	5.83147	6.55692	7.27835	5.85586	6.60257	6.53535	6.30569	5.00564	5.96546	6.38375	6.27943	6.75174	7.05787	6.41016	6.41606	4.33523	6.73678	6.82416	6.38214	6.5413
ATAD3A	7.90151	8.27461	8.22172	7.5284	8.38547	8.09219	8.8963	8.05847	8.35732	8.07838	8.40652	8.26876	8.15348	8.20357	7.30587	7.72595	8.35261	7.86672	8.31113	8.64739	8.32733	8.24016	8.31623	8.33201	8.42956	8.38593	8.03353	8.39405	8.17831	7.97712	8.42941	8.05396	7.65631	8.25023	8.36067	8.46749	7.61995	7.87928	8.09457	8.1264	8.28312	8.21296	7.73387	8.40414	7.15576	8.51083	8.72033	8.43066	8.55701
ATAD3C	3.70971	4.17546	3.35803	2.81507	4.0168	3.52208	3.04592	3.04438	3.49842	3.3336	3.20564	3.54086	3.72452	4.9238	2.7435	3.26343	3.32814	3.01221	3.75191	3.99722	2.77656	2.83643	4.06625	3.66536	3.293	2.96817	3.46681	3.08354	3.51252	3.97476	4.05243	2.64816	3.58276	4.18679	2.41245	4.26523	3.47145	3.48276	3.68746	4.03755	4.16796	3.53872	3.54125	4.30285	3.19459	3.34415	4.33887	3.27948	3.355
ATF1	8.00814	8.25187	8.36064	8.74904	8.6117	7.91064	7.87223	8.16132	7.78491	7.74068	7.57281	8.42967	7.92528	8.36557	7.3465	8.01088	8.20677	7.52857	8.68051	8.51771	8.78383	8.43978	7.88395	7.79027	8.60987	8.38599	7.79457	8.09902	7.9001	8.42639	8.39056	8.2346	8.13074	8.14907	8.22744	8.59023	8.0739	8.32436	8.5393	8.3554	8.47641	9.10384	8.68955	8.49896	7.96761	8.44945	8.57294	8.43598	8.06771
ATF2	5.49274	5.58972	5.56118	5.46036	5.3707	6.65182	6.31671	6.59258	6.647	6.62443	6.01424	5.87595	6.12006	5.89826	6.41324	5.81739	6.06509	5.52726	6.22148	6.12825	5.89314	6.30009	5.87254	5.83562	6.49557	6.01177	5.64819	6.18565	6.17584	6.15361	5.81684	6.23209	5.7846	6.3409	6.20412	6.15476	5.56066	5.79848	6.08342	5.84252	5.86954	5.93272	6.10529	6.04308	5.62079	6.4657	6.47905	6.2451	6.501
ATF3	5.88364	5.72985	5.74313	5.87624	5.66134	5.40335	4.83139	5.71189	5.3158	4.6423	5.92168	5.50118	6.98265	5.40683	4.27536	5.4224	4.99112	6.74228	4.95953	5.14398	5.16091	5.53795	5.63718	5.45292	4.896	5.65995	4.92899	4.90556	5.49025	5.28354	5.40508	6.91009	5.85925	5.82976	6.15984	5.29337	5.87143	5.90769	5.1219	4.99362	4.88723	5.41295	5.83677	5.29029	6.99268	4.66759	4.71581	4.76268	4.66227
ATF4	11.3163	10.79	11.1204	10.9293	10.5914	12.2653	12.1264	12.2293	12.3327	12.3082	11.2376	11.7462	11.4838	12.1552	10.9597	11.1099	11.9492	10.7758	12.0809	12.0915	12.063	12.0694	11.1396	10.9543	12.4349	12.0392	11.2923	11.986	11.802	11.2939	11.5577	11.7617	10.7796	11.9817	12.0904	12.0864	11.0627	11.1571	11.7743	11.1913	11.8025	11.9968	11.5262	11.9439	10.7831	11.9968	12.5044	11.9121	11.9991
ATF5	4.13026	4.11085	3.84659	4.1336	6.13454	6.45164	6.0268	6.26181	6.61003	6.61336	5.99009	5.18965	7.91334	5.63858	3.58153	5.86394	5.2083	5.7208	4.89585	4.84642	5.5042	5.93012	4.07811	5.61432	5.76297	5.40443	6.14933	5.69926	5.72088	4.76075	5.76434	4.53981	4.14376	6.04128	6.53323	4.67809	4.99356	4.11771	4.70913	4.68633	5.29596	4.63419	4.75939	5.08862	5.19436	5.90548	5.92485	5.86097	6.0044
ATF6	8.96779	8.81769	9.09883	9.02309	8.65833	8.5878	8.57568	8.56387	8.71844	8.23766	8.9024	8.63743	9.05	8.4049	9.80997	8.91363	8.6848	8.87774	8.24622	8.47981	8.4633	8.53622	8.99489	9.00238	8.48076	8.38254	8.50581	8.44208	8.4017	8.63604	9.1256	9.19723	8.74636	8.82317	8.4651	8.70268	9.00968	8.90598	8.73246	8.39347	8.7555	8.22427	9.01116	8.44559	9.33776	8.29366	8.20929	8.51551	8.57508
ATF6B	7.27502	8.41819	8.49763	8.21484	8.6349	8.6084	7.9903	8.88219	8.76568	8.51817	8.1365	8.45153	8.21964	7.54962	9.15256	7.77686	8.08502	7.88963	8.04144	9.08136	8.64909	8.5511	8.99354	8.25421	8.45663	9.03654	8.37336	8.35149	8.51739	8.25153	8.55846	8.28893	8.47885	9.19102	8.78423	9.06684	8.42697	8.52537	8.82837	8.57836	9.48509	8.949	8.81517	9.02657	8.1467	7.21532	7.14219	6.87984	7.29098
ATF7IP	8.15195	7.29883	8.05251	7.57155	7.49744	8.31972	8.15711	8.25046	8.4656	8.49217	8.3366	8.25514	7.61504	7.87815	8.77173	7.88805	7.82965	7.81755	7.97492	8.33311	7.91462	8.18171	8.13762	7.69299	7.9545	8.16505	8.10488	7.8612	7.89313	7.83104	8.32236	8.21214	7.89891	8.74421	8.29268	8.63682	7.79048	8.11887	8.2125	7.82344	7.77738	7.63877	8.16728	8.35025	7.18431	7.8259	7.8701	7.78284	8.0982
ATF7IP2	7.58755	6.93148	6.9756	7.17593	6.83405	6.7281	7.22647	7.42543	7.67073	6.61022	6.6851	7.29992	6.70549	7.17053	6.14734	7.13838	7.25313	6.63895	7.72458	7.79775	7.57947	7.48265	6.9962	6.79944	7.55632	7.22929	6.85296	7.09524	7.52343	6.88604	7.4464	6.86461	6.70838	7.10144	7.75913	7.7639	6.77694	6.71704	7.52812	7.43237	7.68223	7.562	7.04273	7.45157	6.35032	7.58224	7.35865	7.57819	7.11823
ATG10	4.32495	3.9631	3.27399	2.68506	3.34449	2.97705	4.39592	3.17804	3.5425	4.26866	4.11158	3.43076	2.74295	3.2236	3.04549	4.36769	3.27966	2.87124	3.98557	4.33592	4.41341	3.63899	3.0603	2.99366	4.55291	3.33316	3.20256	4.11836	3.81442	3.32551	3.54539	3.59486	2.89951	3.38317	4.26719	3.76015	3.0576	2.91543	3.66532	3.45708	3.45326	3.92959	2.9685	4.36112	2.32739	3.50487	4.57665	4.06664	4.43737
ATG101	6.81605	6.76917	6.5045	5.8686	7.16258	7.24737	7.66972	6.93946	6.89466	6.85293	6.594	6.82713	7.58215	7.51725	6.15407	6.91879	6.94235	5.99502	7.02912	6.92759	6.86936	6.95274	6.41191	6.86046	7.51126	6.90479	6.93196	6.53532	6.95709	7.32147	7.2187	6.36005	5.98096	6.81101	6.84119	6.8355	6.42604	6.32419	6.69084	6.51857	6.56695	6.71982	6.57595	6.76774	5.84937	7.71949	7.79772	7.44444	7.6993
ATG12	6.80012	5.77592	5.74829	5.91744	6.07949	5.38613	5.25487	5.92658	5.39501	5.28058	5.49697	6.03649	5.62713	6.32354	5.84583	5.66354	6.20054	5.49168	6.30405	5.91351	6.0039	5.88796	4.6225	5.26883	5.79678	5.75401	5.58165	5.58512	5.6594	5.87642	6.65536	5.13855	5.46196	5.85091	5.4597	6.10208	5.49314	5.23778	5.90687	5.72947	6.26682	6.09664	6.44716	5.74518	4.6386	5.45229	5.62662	5.75144	5.51698
ATG13	5.96825	5.90037	6.0832	5.74741	6.11773	5.89286	6.20702	6.54185	5.72903	5.79358	6.39557	5.28544	5.79822	5.85527	6.46236	6.15584	5.74484	5.88331	5.84017	6.024	5.97576	6.14448	6.03308	6.52399	6.10967	5.77852	5.99339	6.17948	5.90419	5.97288	6.03827	5.8822	5.69195	5.6265	5.53276	5.76542	5.77184	6.05837	5.82189	6.1408	5.86604	5.98644	6.06731	5.56289	5.8898	6.28537	6.29054	6.3267	6.51843
ATG14	5.12489	2.98677	3.60247	3.38747	2.98264	3.2474	2.8202	3.98921	3.22631	3.05246	2.59956	3.86932	3.85756	3.74028	2.78552	2.63879	3.39826	1.87686	3.77698	3.34134	4.12992	3.95423	3.84528	4.0553	3.7112	3.38926	3.66843	3.4473	3.71216	3.43425	3.86859	2.57268	3.917	3.74587	2.76661	2.06581	1.85125	2.01913	3.64979	3.47601	3.95165	3.97506	3.62463	3.07069	3.24062	4.40796	3.16299	4.37161	4.19648
ATG16L1	5.24636	5.85823	6.05479	6.0164	6.2217	6.23706	6.06825	6.24325	6.28938	6.00699	6.23038	6.34459	5.77616	6.47585	6.03491	5.32916	6.01134	4.74822	6.20079	6.11584	6.35586	5.68871	6.31962	6.19285	6.27829	6.30864	5.79184	5.84576	6.03983	6.65067	6.13699	5.64252	5.29493	5.88221	5.51366	6.26657	5.38183	5.59337	5.60585	5.95144	5.97836	6.32217	5.87941	6.06287	5.03274	6.65151	6.79375	6.53458	6.77594
ATG16L2	11.6471	11.8202	11.4526	11.4491	11.4657	11.1264	10.5187	10.659	11.258	11.6439	11.6798	11.763	11.5637	11.5065	12.7051	11.3476	11.9096	10.9984	10.7804	10.4709	11.0577	10.9959	11.4471	11.0664	10.7472	11.5754	11.4463	11.6271	10.9302	10.6533	11.46	11.6048	10.6517	11.5428	10.7836	11.5272	10.4052	10.7639	11.4238	11.0984	11.4309	10.9202	11.0874	11.2156	10.5038	11.8749	11.7709	11.5582	11.714
ATG2A	7.89402	8.13789	7.84237	7.58072	7.53184	8.3053	7.33163	8.18403	8.33766	8.3864	8.45224	7.71646	8.25948	7.77337	9.26275	8.26149	8.0551	8.03064	7.31837	7.06952	7.8026	7.85291	7.99876	8.02687	7.63392	8.04476	8.14793	8.33351	7.93038	7.8003	7.53543	7.9534	7.32132	7.72225	7.08014	7.90237	7.58164	8.13017	7.59077	7.91337	7.67695	7.29585	7.77653	7.50185	7.63037	8.06881	8.04435	7.93933	8.33012
ATG3	9.06014	8.78831	9.18606	9.14304	8.45215	8.66372	8.97556	9.02137	8.68558	8.52086	8.52499	9.02035	9.5736	9.18039	8.76069	9.1077	8.86267	9.1893	8.61755	8.50428	8.79091	9.01265	8.38904	8.56428	8.68211	8.8553	8.78438	8.68934	8.79916	8.71918	9.23924	8.80852	8.66452	9.08166	9.16413	8.39635	8.71236	8.77358	8.73183	8.68942	8.93386	9.13938	9.23858	9.03621	9.17905	9.05772	8.93943	9.1265	8.907
ATG4A	6.70473	7.15628	6.60322	6.41009	6.69897	6.77703	6.41941	6.81447	6.44979	6.84331	6.21763	6.75896	6.80245	7.16256	6.12819	6.3667	6.87446	6.39772	7.0618	6.87663	7.15611	6.71591	6.19936	6.38032	7.14779	6.80277	6.59924	7.10648	6.67817	6.45498	6.67434	6.588	6.40271	6.75145	7.02557	6.59133	6.17119	6.32286	6.72562	6.52493	7.15611	7.16032	6.70284	6.93618	5.99463	7.22335	7.12567	7.13038	7.14808
ATG4C	5.39541	5.17456	5.4152	4.88241	5.62175	4.96204	4.19129	4.69898	5.03651	4.85884	4.75441	5.11981	4.77663	5.54333	3.72623	4.62286	5.65562	4.29598	5.40386	5.27145	5.29723	5.4494	4.99581	4.90382	5.53912	4.94779	4.51062	4.69534	5.34303	5.04179	5.54594	4.99443	3.93606	5.06401	5.3652	5.43401	4.63893	4.3493	5.37216	5.02532	5.62084	5.85014	5.0947	5.88407	4.47084	5.50393	5.4352	5.48807	5.08376
ATG5	5.9872	6.88927	6.6984	6.67414	7.05545	6.85116	5.90738	6.53067	6.65614	6.70682	5.92075	6.66544	6.63113	7.32237	5.93311	6.24219	6.98177	6.03305	6.93684	6.8199	7.01058	6.78595	6.23297	6.14606	6.97876	6.95903	6.38554	6.52988	6.6841	6.84283	6.62959	6.52469	6.38401	6.80223	7.06419	6.63762	6.22062	6.3994	6.56988	6.57428	7.01912	7.19301	6.95562	7.07681	6.08982	6.94403	6.92794	6.88816	6.65508
ATG7	6.9442	6.73582	6.69316	6.39757	6.97877	6.64728	6.0284	6.24663	7.13743	6.55777	6.95464	6.55321	6.74785	6.63204	7.12515	6.8831	6.72751	6.51193	6.31471	5.88171	6.69924	6.83064	6.6995	6.34224	6.55421	6.92023	6.64846	6.51186	6.69861	6.26125	6.66758	7.04047	6.11123	6.99684	6.91901	6.34918	6.09472	6.12326	6.63	6.35509	6.80402	6.50559	6.39144	6.5322	6.06538	7.0055	7.0189	6.84316	6.96617
ATG9A	5.97551	6.24432	5.83278	5.87249	6.29379	4.37898	5.90086	4.19973	4.10909	4.75263	6.34659	5.29184	5.86561	5.09558	6.77971	5.65586	5.21923	5.28251	4.9764	4.57826	4.68762	4.73978	5.33241	5.55377	5.15751	5.18743	5.1393	5.07979	5.17823	5.63138	4.7974	6.312	4.17878	5.08358	5.59157	5.17061	4.94495	5.20564	4.96338	5.53756	4.96596	5.13879	5.21868	4.82135	4.98785	5.96192	5.84251	6.54077	6.36813
ATG9B	2.3099	2.85677	2.62231	2.40729	3.00748	3.21663	3.27658	3.11346	3.12012	3.17478	3.70749	2.67254	2.47368	2.27549	2.71186	2.88423	3.24214	2.80238	3.70386	2.71335	2.35292	2.63697	3.04438	3.44574	2.78204	2.73926	2.78549	2.815	2.69059	2.76122	2.57126	3.7573	2.83153	2.75388	2.54638	3.0331	2.81199	2.81309	2.82352	2.97592	2.77302	2.4251	2.42962	2.94952	2.46122	2.48828	3.32466	3.23171	3.19671
ATIC	7.91101	7.55661	7.2765	7.3936	7.30894	7.55542	7.1936	7.33827	7.31357	8.26289	7.3129	7.35158	7.58964	7.77601	6.67106	7.25419	7.50657	6.73514	7.94287	8.05377	7.70772	7.76357	7.68294	7.58232	7.98012	7.36988	7.50336	7.08605	7.21277	7.39037	7.81049	8.02255	6.78598	7.78116	7.87734	7.91469	7.31828	6.8958	7.90811	7.63634	7.80963	7.72118	7.34262	7.63502	6.32011	7.82343	7.67991	7.41904	7.66158
ATL1	5.56848	5.45431	5.8004	5.79635	5.6372	5.35235	5.4853	5.46426	5.41982	5.39931	5.52268	5.25117	5.26737	6.08389	5.82934	5.08578	5.3534	5.91358	5.46538	5.17903	5.28218	5.06899	5.50987	6.15666	6.12445	5.31221	5.38529	5.95498	5.13982	5.92536	5.55939	5.18501	6.07322	5.52211	5.48645	5.6179	5.9148	5.17703	4.93501	5.41929	4.84119	5.62172	5.81562	5.77276	6.02786	5.28143	5.62649	5.51143	6.35619
ATL2	6.30353	6.29998	6.20315	5.87732	6.56338	5.92693	5.67992	5.67809	5.93293	5.78718	6.14302	6.10499	6.07562	5.87575	6.35804	5.67771	6.23456	5.66787	5.94781	6.07986	6.61526	6.18267	5.66412	5.54491	6.25841	5.918	5.66765	5.85185	5.85986	6.04036	6.61638	6.08053	5.66779	6.24632	6.17777	6.26484	5.77249	5.55905	6.35057	5.84596	6.01594	6.06305	6.17375	6.27854	5.20285	6.06677	6.35378	6.21129	6.22507
ATL3	6.70057	6.33949	6.3646	5.94462	6.33371	6.69621	5.43763	6.17218	6.28022	6.27012	6.13243	5.80952	6.80687	6.25455	6.91447	6.27266	6.39873	6.16135	5.52801	6.40356	6.31326	6.42212	5.80376	6.52337	6.24736	6.14771	6.27328	6.02133	6.09563	6.01928	6.02507	7.11536	5.63317	6.55671	6.61419	5.84755	5.94324	6.0256	6.47602	5.87104	6.43059	6.6111	6.55015	6.17951	6.501	5.8354	6.20205	6.05704	6.10236
ATN1	5.03201	5.05043	5.32487	4.96124	4.66719	5.3042	5.79958	5.10708	5.56478	5.67895	5.03008	5.49046	5.25542	5.094	4.4149	5.41218	5.48833	3.95686	5.74964	5.56444	5.46315	4.66093	5.40522	5.35866	6.21335	5.43136	5.11863	5.34719	5.20335	5.05901	5.24914	5.58402	4.43443	5.07145	5.39061	5.17619	5.47555	5.05625	5.19678	5.11182	5.08354	5.25593	4.8718	4.64699	4.62387	6.39437	6.19077	5.84105	6.33486
ATOH1	2.21034	1.87956	1.94998	2.23018	1.93755	1.95648	1.86487	1.89227	3.14314	1.98585	2.10999	2.00438	2.16374	2.04001	1.97482	2.14457	2.1061	2.00974	2.03851	2.15401	2.05797	2.182	2.08776	2.3065	2.00577	2.0376	2.34809	1.94864	1.97226	2.00254	2.23298	2.05332	2.83641	1.96687	1.96772	2.01521	2.53397	1.99926	2.0314	2.01624	2.03375	1.94043	1.9828	2.00736	2.0002	2.16528	1.91108	1.96368	1.95947
ATOH8	5.36536	3.48276	4.03101	4.17792	4.21078	4.54168	3.64438	4.6298	4.41881	4.52895	4.19956	4.88409	3.98585	3.8566	4.32243	5.07943	5.73066	5.09182	4.00172	3.71528	3.18383	4.98813	4.47835	3.39045	4.61486	3.19094	3.6847	3.92009	3.72569	3.69319	5.34613	5.78748	5.57969	4.43072	3.57913	4.08104	5.21505	5.13439	3.50476	4.3164	3.23042	4.42473	3.88173	3.95072	6.51854	3.20493	3.98783	3.84753	4.63099
ATOX1	8.23797	8.00666	8.16286	8.15882	7.78451	8.59301	8.3103	8.53766	8.4414	8.36884	8.2918	8.06259	8.9512	8.22024	7.80893	8.49345	7.72028	8.45808	7.89963	8.46969	7.99009	8.32827	8.36185	8.68808	8.20707	8.29708	7.99469	8.17617	8.45285	8.11271	8.3941	8.4653	8.04942	8.2522	8.26192	7.96647	8.36629	8.18106	7.82622	8.08726	7.93271	7.93733	8.12132	7.77325	8.30263	8.2005	8.5279	8.50649	8.5363
ATP11C	6.88289	6.02765	5.81753	5.97937	6.02261	4.65369	5.04384	4.78326	4.74099	5.69986	5.3796	5.76163	5.60309	5.63967	4.64656	4.95076	5.6593	5.01849	6.05469	6.5889	5.67056	5.95204	5.35765	5.74251	5.74789	5.47513	5.64019	5.18106	5.41625	5.49443	5.52492	6.16698	4.32555	5.94756	6.00284	5.64113	4.0118	5.00883	6.02477	5.68444	5.86724	6.10332	5.71592	5.88241	4.00364	5.88779	6.01329	5.69637	5.83446
ATP13A2	6.14786	6.36677	6.26323	6.30921	6.66444	5.48372	6.07358	5.53663	5.48633	5.68019	6.41416	5.86738	6.11875	5.98562	5.69539	5.85314	6.02207	5.48086	5.94473	5.87741	5.92925	5.72152	6.10868	6.62456	6.32089	6.00949	6.14379	5.5625	6.25904	6.18555	6.00331	5.82746	5.64452	6.01933	5.80924	5.99917	6.00464	5.95234	5.90832	5.98844	5.60327	5.99663	5.74439	5.76107	5.83741	6.4377	6.59485	6.44489	6.58088
ATP13A4-AS1	3.28762	2.90573	3.12703	3.08873	3.12942	2.50369	2.19422	2.51049	2.09562	2.17236	4.3841	2.40542	2.58445	2.42045	2.57794	2.40114	2.67568	2.41568	3.03404	2.41648	2.48443	2.72983	2.63219	2.85772	2.3893	2.39018	3.02564	2.96196	2.63121	3.0522	2.3993	2.12144	2.41932	2.41243	2.43663	2.40546	3.20821	2.84508	2.68918	2.41504	2.78598	2.36949	2.39717	3.07938	3.87769	2.41518	2.37417	2.38456	2.6308
ATP13A5-AS1	2.97416	2.8248	2.7366	3.2147	1.96302	2.6849	2.17132	2.81229	2.52755	2.06271	3.04762	1.61933	2.99149	2.1687	2.83401	3.49274	2.87769	2.77161	2.3134	2.35586	2.75387	2.20576	2.7864	2.5217	1.78577	2.96181	1.85763	1.81692	3.15883	2.20516	3.41229	3.0978	3.28225	2.1861	1.93502	2.65686	3.40576	2.94191	2.06979	2.12919	2.57405	2.17027	2.38216	2.64026	3.55496	1.91979	1.92089	1.90873	5.77058
ATP1A1	6.82621	7.03106	6.67579	6.63545	6.98601	5.70018	6.18645	5.84174	5.65791	5.95892	6.33088	6.63483	5.91839	6.57214	6.37129	5.77906	6.59717	5.59794	7.07679	7.00633	5.71456	5.83729	5.76079	5.7215	7.8077	6.86181	6.09844	5.85362	5.8877	6.10749	6.75373	7.49046	5.85938	5.76265	6.46884	7.26044	5.29567	5.96475	6.47743	6.12864	6.3552	6.03401	5.7159	6.0696	5.01493	6.92615	7.07376	6.61684	7.43677
ATP1A1-AS1	3.38668	4.14895	4.33245	4.52642	4.11585	3.97417	4.04545	3.85703	4.30216	3.77813	3.76185	4.14891	4.94615	4.26492	3.13065	2.68535	4.06769	3.90136	4.50146	4.47691	4.14668	3.62446	4.33265	3.22422	4.77437	4.64177	3.92682	4.35899	4.24158	4.04558	4.71527	3.04763	2.61566	4.53539	3.94616	4.05849	4.2917	3.53318	4.42532	4.35649	4.06371	4.06551	4.25133	4.27886	2.61318	4.21122	4.88551	4.05495	4.80366
ATP1A4	5.02835	5.577	5.91766	6.01299	5.64063	5.32964	5.61084	5.60197	5.24154	5.44626	5.64968	5.19654	5.60929	5.43626	4.76185	5.87685	5.61419	5.05473	5.77335	5.92542	5.39327	5.72593	5.57088	5.76229	5.9197	5.28519	5.90623	5.34902	5.36313	5.48977	5.50083	5.51908	5.41082	5.82069	5.69476	5.49545	4.97608	5.22173	5.33885	5.49613	5.75728	5.6205	5.26397	5.41367	4.97028	5.65869	5.72047	5.56249	5.89194
ATP1B1	8.6654	6.88032	6.87734	5.39015	6.5028	7.05825	7.05861	7.16284	7.13074	7.07757	6.75516	7.48738	7.72938	7.02928	4.73883	6.92664	6.88874	6.91446	7.34182	7.23645	7.36258	7.85564	6.55678	6.74218	7.48433	6.79204	7.33416	7.75639	7.56551	6.17239	5.70556	7.3684	5.98156	7.42878	7.35556	7.76556	6.0043	7.02997	7.46954	6.74456	6.83645	7.82916	6.79737	7.20202	5.73748	7.10431	7.17367	6.35785	7.44578
ATP1B3	10.0658	10.7062	10.1698	10.6639	9.55516	11.0056	9.97603	10.4001	10.5642	10.3042	10.2982	10.6024	11.1529	10.8661	9.26221	10.0876	10.5362	9.64744	10.1714	10.628	10.5706	10.5351	10.117	10.1541	10.6732	10.6266	10.1152	9.96378	10.2403	10.2229	10.6531	10.8684	9.53486	11.0688	11.086	10.5077	9.63648	10.0162	10.4176	9.94403	10.5287	10.8683	10.2936	10.663	9.20403	10.3956	10.7103	10.4101	10.5478
ATP2A1	2.44774	2.90969	2.83586	3.15602	2.9649	3.11226	3.23456	3.31421	3.47452	3.27233	2.8462	2.85594	2.81214	2.87425	2.83962	2.8415	3.98653	2.90775	2.84114	2.85839	2.8532	2.88808	2.84623	2.81602	4.26776	3.15075	3.32635	3.2254	3.13752	3.52643	2.70792	2.46227	2.79535	2.81807	2.87027	2.83358	2.81009	2.93074	2.8545	2.83842	2.76384	3.12415	2.8027	2.78452	2.81566	2.7686	2.80948	3.56557	3.72597
ATP2A2	5.02658	5.15718	5.17489	5.28727	4.82925	5.64695	4.71634	5.5427	6.01001	5.73661	4.79804	5.12921	5.82631	5.36501	4.76073	5.10847	5.64219	4.39193	5.3332	5.40248	5.72435	5.51787	5.24032	5.6063	5.72461	5.45587	5.48213	5.33725	5.33308	5.32153	5.06376	5.37102	4.63657	5.79017	5.55226	5.32578	4.65323	5.06434	5.67031	5.33479	5.93995	5.67883	5.39203	5.5569	3.81248	5.43651	5.62915	5.12114	5.57277
ATP2A3	6.82131	6.34464	5.6701	6.34242	6.17139	6.46662	7.22138	6.09426	6.41776	6.74937	6.98581	6.3917	5.55805	6.05161	7.27794	6.31542	6.33148	5.70894	6.6191	6.48096	6.60277	6.09758	6.70544	6.87291	6.50708	6.56137	6.82573	6.81636	6.56719	6.20569	5.93965	6.19455	6.48245	6.52085	6.19127	6.29491	6.23079	6.35508	6.06252	6.39418	6.27435	6.03086	6.35341	6.32619	5.29556	6.85295	6.95308	6.63161	6.91583
ATP2B1	5.36302	5.93379	5.95522	5.94881	5.71631	5.36061	5.0529	5.76296	5.50362	5.20399	6.04558	5.65761	5.9623	5.76806	6.05496	5.8466	5.82849	5.32534	5.73172	5.29874	5.34299	5.56813	5.3883	4.77865	5.4813	5.1315	5.66224	5.10547	5.31822	5.79708	6.2162	5.40209	5.4662	5.89816	5.4033	5.66066	4.52518	4.90948	5.85996	5.48911	5.78549	5.75473	5.63403	5.29832	5.80802	5.4475	5.56495	5.50377	5.99079
ATP2B2	2.42075	2.11901	2.1137	2.12583	2.269	1.82054	2.74148	1.65249	2.58736	2.22658	2.18139	2.31089	2.20063	2.03713	2.24617	2.26628	2.10364	2.34342	2.1608	2.28604	2.24027	1.97575	1.97395	2.23891	2.16818	2.21153	2.06854	2.58849	2.08862	2.11089	2.07128	2.20506	2.33944	2.07174	2.68691	2.0507	2.39981	2.44891	2.42093	2.0204	2.05572	2.07726	2.04993	2.02422	2.05416	2.03444	2.1405	2.19151	2.00889
ATP2B2-IT2	3.90466	3.4481	3.55707	3.87366	3.52729	2.89994	2.86392	3.15901	2.829	2.48117	2.08543	3.99258	3.82163	3.18947	2.78957	2.08508	3.52042	3.81319	3.3609	3.30775	3.95918	2.76355	4.35144	2.55125	2.35364	3.89665	4.45463	3.17815	3.09765	3.6635	2.55068	2.51202	2.09712	3.05105	2.10594	3.43811	4.56792	4.12709	3.46386	4.10197	3.05662	3.38607	2.76725	2.10136	3.16093	3.27203	3.1427	3.4345	3.01832
ATP2B3	3.65856	4.06204	4.22491	4.33192	4.18642	3.5949	3.59536	3.6212	3.66989	3.44311	3.96793	3.47654	4.51873	3.58467	3.77848	3.74939	3.70636	3.65308	3.51985	3.31507	3.38622	3.51845	5.00014	4.14364	4.20113	3.73898	4.10786	4.33658	4.0484	3.12259	3.11813	4.22151	5.19643	3.80206	4.01634	3.9247	4.49156	4.22744	3.95426	3.75626	3.67212	3.65368	4.09373	3.9947	4.84653	3.24462	3.00588	3.30082	3.48574
ATP2B4	5.35549	5.67807	5.95664	5.721	5.732	5.23202	5.39575	5.22287	5.56151	5.6456	5.85793	5.11062	5.21894	5.53863	6.80334	5.38742	5.58801	5.10987	5.44545	5.06523	5.73609	5.5349	5.46426	5.8837	5.5942	5.38976	5.83521	5.33182	5.63868	5.43341	5.07597	5.99485	5.4924	5.616	5.44698	5.41761	5.0358	5.01842	6.03642	5.27509	5.50544	5.5406	5.59065	5.32734	4.68056	5.85814	5.71055	5.75234	6.30722
ATP2C1	5.36186	5.23379	5.10889	5.09859	4.52675	5.43473	4.92868	5.21031	5.27848	5.08598	4.46935	5.0819	5.67299	4.994	5.41866	5.57541	5.55418	4.89979	5.34284	5.01428	4.99138	5.07285	4.95265	4.75313	5.11572	5.04776	4.81042	5.24304	5.07764	5.21663	5.48298	4.96502	5.57169	5.37139	4.23455	5.20864	5.64119	5.42121	5.38961	5.01316	4.96758	5.06003	5.35336	5.27289	5.32959	4.44374	5.10222	5.23037	5.28987
ATP2C2	1.15646	1.41485	2.25643	2.65355	1.77852	3.04499	2.32807	2.91267	3.03595	3.29165	4.07493	1.95591	2.03112	1.97345	3.48482	3.94984	2.00524	1.96201	1.97435	2.02333	1.98154	2.03544	2.39462	1.97109	1.96223	2.27767	2.90302	2.00725	2.42961	3.20515	2.75288	1.09632	2.18773	2.15154	2.14591	2.20387	2.72682	2.19982	2.58762	2.20377	2.22949	2.35512	2.17285	2.19827	2.17906	2.35379	2.09675	3.50434	2.1371
ATP4A	1.2904	1.35542	2.30614	1.91466	2.78704	1.42503	1.6256	2.03939	2.4834	2.33101	1.89101	1.86698	1.91206	1.87867	1.83221	1.90819	1.87032	1.86544	1.87183	1.94673	1.87837	3.06651	1.88167	1.75224	1.8404	1.85275	1.77299	2.17984	1.91573	2.16377	2.65607	1.05448	1.91418	1.85901	1.88556	1.89425	2.03639	1.88807	1.94262	1.90352	1.968	2.72483	1.85049	3.19227	1.8889	1.93761	1.74361	1.88241	1.85304
ATP5F1A	10.3864	9.96334	9.82177	10.3686	9.82898	9.92015	9.51612	10.0647	9.62648	9.73074	9.71552	9.62418	9.86988	10.5579	8.77586	10.0608	10.2468	9.22898	10.3648	10.3092	10.1419	10.0495	9.37629	10.1753	10.6675	9.90592	9.88032	9.71065	9.79135	9.78849	10.3585	10.0174	9.12873	10.085	10.1519	9.83475	9.15945	9.59248	9.72753	9.89748	9.83373	9.94653	9.76943	9.96286	8.82358	10.8692	10.9192	10.4939	10.786
ATP5F1B	8.81102	9.10802	9.22993	8.88635	8.04098	9.55364	9.43581	9.55743	9.40562	9.42451	8.79465	8.79111	9.49639	9.92166	8.45653	9.10162	9.38018	8.06449	9.6091	9.72409	9.05912	9.26918	8.78576	8.82683	10.1277	9.11508	8.87368	9.35767	9.23542	8.56013	9.18481	9.66353	7.83957	9.11182	9.28732	8.96125	8.23891	8.61474	9.14365	8.99059	9.09455	9.08271	8.70208	8.78637	8.09632	10.2725	10.221	9.87854	9.97974
ATP5F1C	7.61039	7.49725	7.28947	7.42088	7.05122	8.14069	7.76849	7.81764	7.97892	8.01036	7.09937	7.7775	7.95095	8.10612	6.922	7.55165	7.66972	7.60597	7.75365	7.88999	7.83091	7.97172	7.06707	7.58583	7.99498	7.77009	7.428	7.90802	8.03809	7.32757	7.72759	7.54325	7.0772	7.52028	8.04858	7.30021	7.40743	7.64037	7.24513	7.93167	7.65675	8.15398	7.75398	7.68824	7.74347	7.92025	8.16424	7.90796	7.63127
ATP5F1D	9.60887	9.49757	9.45603	9.56874	8.96018	9.29062	9.20376	9.5305	9.1563	9.02557	9.61098	9.33575	9.11356	9.10053	8.91477	9.45992	8.98627	9.04991	9.49769	9.60329	9.27494	9.32644	9.31042	9.68622	9.7268	9.3847	9.22893	9.10641	9.13951	9.17095	9.58355	9.75513	8.976	9.17742	9.22526	9.58216	9.11186	9.29079	9.28829	9.15868	9.09395	9.13414	9.08573	9.17971	8.97742	9.54937	9.57574	9.40087	9.52074
ATP5F1E	10.6288	10.3217	10.3822	10.4884	10.2804	9.79021	9.766	9.73377	9.69384	9.65529	9.84384	10.1647	10.2213	10.1113	9.08686	9.77632	9.91469	10.384	10.0734	9.79165	10.2708	10.8962	10.4502	10.1826	9.86116	10.1284	9.93156	10.0978	10.3331	9.97831	10.003	10.1869	9.87603	10.0785	10.1962	10.0984	10.8411	10.2586	9.98905	9.99478	10.011	10.3705	10.3037	10.2789	10.3558	9.49994	9.96644	9.92883	9.9631
ATP5IF1	9.5888	9.73684	9.99494	9.79469	9.76981	9.77753	10.1011	9.85172	10.0114	10.1495	9.37108	10.2815	9.62516	10.4941	9.12578	9.66552	10.1694	9.3251	10.3733	10.2592	10.58	10.2041	9.26062	9.22316	10.4822	10.0062	9.8304	10.2452	9.89544	9.95123	10.3071	9.02928	9.17151	10.1295	10.365	9.86043	9.5503	9.46743	10.0022	9.62708	10.5075	10.8356	10.1796	10.6404	9.13083	10.1429	10.261	9.75323	9.98597
ATP5MC1	8.245	8.2148	8.19163	7.64527	8.21569	8.47096	9.42042	8.19199	8.32008	8.79051	8.40836	8.28334	8.54015	8.75249	7.68729	8.40111	8.32743	7.88891	8.66675	9.09981	8.09336	8.49788	8.08815	8.61822	8.73313	8.21153	8.51713	8.52576	8.54778	8.62916	8.36196	7.76088	7.78796	8.48244	8.61757	8.55308	7.60902	8.04153	8.36537	8.16624	8.2955	8.61055	8.14071	8.42138	7.52316	8.8707	9.10191	8.63333	8.74227
ATP5MC2	11.5391	11.5438	11.4372	11.1002	11.6116	11.864	11.5583	11.5966	11.851	11.8455	11.3195	11.711	11.5169	11.8744	10.7992	11.6352	11.5864	11.1316	11.8382	11.9369	11.7975	11.8435	11.4872	11.5544	12.1038	11.7827	11.3343	11.7919	11.4845	11.4038	11.9149	11.6584	10.9609	11.9028	11.9823	11.9151	11.1299	11.3755	11.5033	11.4129	11.5776	11.6081	11.288	11.6994	10.7146	12.1505	12.03	11.6118	11.9212
ATP5MC3	10.7672	10.9946	11.6183	11.3619	11.3245	11.4277	11.5665	11.7036	11.6605	11.4183	11.1041	11.3199	11.5047	11.6334	10.2968	11.25	11.5418	10.8413	11.7387	11.8967	11.6425	11.7664	11.3302	11.3874	11.7815	11.5927	10.8766	11.5578	11.5127	11.0948	11.6647	11.6356	10.7801	11.7222	11.9656	11.6608	10.8123	11.3368	11.404	11.3265	11.6074	11.9223	11.4306	11.929	10.3005	11.5835	11.7154	11.2183	11.4981
ATP5MD	11.7929	11.3965	11.3534	10.7288	11.0878	11.6468	11.6618	11.207	11.4896	11.3945	10.8148	11.7948	11.4407	12.0124	10.0154	11.3463	11.5895	11.2408	11.7908	11.6302	12.1039	11.6202	10.7981	10.7073	11.8737	11.5583	11.0194	11.292	11.4432	11.1073	11.5322	11.8897	10.9173	11.6996	11.9933	11.4901	11.5203	11.5797	11.5399	11.2945	11.9063	12.5373	11.9903	12.2996	11.1579	10.9955	11.3422	11.1579	10.9079
ATP5ME	11.2446	10.9779	10.9361	11.2277	10.925	10.0741	10.0763	10.1079	9.95508	9.89116	9.8913	10.8461	10.6091	11.0131	9.08017	10.4276	10.6799	10.2545	10.8946	10.9698	11.1378	10.8981	10.2589	9.95624	11.1852	10.729	10.4517	10.3972	10.5751	10.6031	10.8188	10.4174	9.85585	10.5454	11.005	10.5538	10.6779	10.6008	10.9987	10.4233	11.3529	11.7936	10.7777	11.2961	9.90989	10.4662	10.4019	10.0917	10.2216
ATP5MF	9.13165	9.17117	9.42033	9.07164	8.58946	9.2013	9.60951	9.08202	9.36353	9.12518	8.80517	9.50404	9.38991	9.43368	8.38935	9.18008	9.29534	9.12516	9.31208	9.43465	9.48889	9.41777	8.71529	8.85213	9.57994	9.36462	9.1015	9.2673	9.54857	9.28084	9.10577	8.82557	8.60136	9.42121	9.59472	9.19527	9.24102	9.31938	9.01915	8.84974	9.67539	9.75199	9.2246	9.46446	8.70507	9.3691	9.22459	9.1122	9.06936
ATP5MGL	7.19499	7.28748	6.86516	7.11035	6.9345	6.85225	6.23865	6.48749	6.55223	6.5114	6.44436	7.00846	6.7281	7.03498	6.08023	6.79507	6.95736	6.6692	6.99285	7.05685	7.11223	6.93726	6.42902	6.29898	7.18408	6.94058	6.93462	6.88208	7.00181	7.06923	6.73493	6.32407	6.60648	6.89155	7.07746	6.96489	6.91695	6.90671	7.11249	6.74153	7.78284	7.2373	7.02988	7.17284	6.72233	6.48782	6.35883	6.27944	6.14777
ATP5MPL	8.2089	7.9722	7.96804	8.13445	8.12817	8.57206	7.93336	8.5178	8.81108	8.75586	7.84762	8.75275	8.14407	8.56905	7.45599	8.42167	8.41979	8.49499	8.59771	8.3901	8.59165	8.62963	7.77869	7.82825	8.68685	8.51856	8.13251	8.30005	8.52837	8.31324	8.57785	7.97867	8.05851	8.54534	8.64633	8.53455	8.85795	8.38466	7.97434	8.20846	8.88372	8.8391	8.44461	8.81767	8.03164	8.21958	8.29391	8.21551	7.99608
ATP5PD	11.5202	11.3358	11.9184	11.406	11.1821	10.9094	10.9118	10.8274	10.6231	10.6722	10.9051	11.4316	11.2014	11.5676	10.1494	11.0552	11.4047	10.8758	11.5752	11.3744	11.5159	11.3132	10.6041	10.7765	11.5347	11.19	10.9382	11.0138	11.2473	10.9025	11.3262	11.379	10.5777	11.3143	11.6546	11.0863	10.7894	10.7103	11.2769	11.0479	11.5692	11.9433	11.2484	11.6971	10.4103	11.2216	11.3129	11.1371	11.1114
ATP5PF	10.6495	10.0115	9.6597	9.36898	9.38906	10.4006	9.79426	9.97223	9.98959	10.083	9.39051	10.251	10.1155	10.3209	8.61095	10.0226	10.1015	9.91108	10.2077	10.3792	10.3481	10.2003	9.46196	9.60807	10.3585	10.1297	9.65654	10.0457	10.0766	10.1032	10.1417	9.65841	9.79548	10.2588	10.4851	10.0683	10.2326	10.239	9.89255	9.92912	10.2072	10.6083	10.4147	10.6809	9.92841	9.62026	9.96115	9.80714	9.60797
ATP6AP1	10.15	9.99734	10.4301	10.3436	10.1551	9.98903	9.80761	10.1405	9.90762	9.8172	10.2858	9.89367	10.2014	10.0027	10.6478	10.0961	10.5198	9.44605	9.72246	9.92707	10.0925	10.1353	9.94678	10.2145	10.1975	10.1645	9.99424	10.3453	10.2182	10.1491	10.0644	9.65386	9.49026	10.3678	10.1045	10.278	9.69933	9.8042	10.0756	9.74264	10.2324	9.76187	9.83107	10.0609	9.28954	10.2254	10.1101	10.0259	10.4164
ATP6AP1L	2.51205	1.72003	1.94906	1.42079	2.29983	3.38368	2.84619	3.36025	3.49433	3.50217	3.16177	2.26244	1.93398	2.0826	4.67219	2.97283	3.34167	2.02874	2.95047	1.9841	3.12815	2.74203	1.95663	2.14681	2.34368	2.55614	2.39046	3.13012	2.79648	2.87963	2.3957	2.3383	3.81626	2.66611	2.71136	2.28003	1.97411	2.47201	2.09436	3.17204	2.08425	3.26877	4.28301	2.17776	2.72815	2.09467	3.45659	2.19311	2.76591
ATP6AP2	9.60332	13.2164	10.0369	9.3434	9.32947	9.41356	9.01595	9.57398	8.94942	8.91061	9.99332	9.42127	9.99705	9.87057	9.95354	9.8822	9.70958	9.10301	9.72774	9.49188	9.73607	10.2325	9.65769	9.60736	10.1572	9.98356	9.86873	9.54913	9.85721	9.09418	9.61728	10.593	8.98027	11.1424	10.4752	9.43893	8.70506	9.07717	10.1803	9.65795	10.0956	9.74437	9.91592	10.3955	8.99153	9.30892	9.13665	9.06069	9.65622
ATP6V0A4	2.35153	2.56692	2.52505	2.47623	2.52157	1.58556	2.85871	1.58089	1.38164	1.85935	1.90539	1.94857	1.91684	1.95555	3.3612	1.92617	1.89919	1.95505	2.61039	1.95662	3.3017	1.95211	1.92579	1.98551	1.92075	1.91743	2.71335	1.89122	2.7105	2.5507	1.97049	1.21261	1.92619	1.92002	1.94822	1.90366	2.17614	1.93472	1.9364	3.27439	1.93398	2.45535	2.74173	1.93132	3.1929	1.90534	2.83049	2.93652	1.89928
ATP6V0B	9.37082	10.0785	10.147	10.0974	9.7227	10.8076	10.5984	10.8912	10.8962	10.9177	10.7457	10.3789	10.1223	10.138	11.6421	10.5933	10.801	10.2418	9.61234	9.9245	10.0467	10.4245	10.3398	10.4682	10.2597	10.5264	10.4937	10.2302	10.7467	10.4957	10.2828	9.95228	10.2958	10.5558	9.65284	10.2395	10.4719	10.5747	10.0134	9.93175	10.6045	9.7005	10.448	10.2395	10.2272	10.2257	10.1139	10.2766	10.349
ATP6V0D1	7.96624	7.78507	8.03551	7.48977	7.74969	7.2383	6.82312	7.1634	7.23993	6.92831	7.86226	7.62666	7.52696	7.2527	8.68002	7.82446	7.90106	7.48641	7.06113	6.71578	7.34209	7.72703	6.74204	6.99016	7.187	7.14697	7.32865	7.5575	7.51057	7.17688	7.1857	7.81907	7.2033	7.42473	6.63872	7.39909	6.48662	7.86784	7.6498	6.99646	7.25982	7.4171	7.85258	7.34102	6.78279	7.97739	7.97217	7.84981	7.89289
ATP6V0E1	10.1725	9.99741	10.026	9.97848	10.0269	10.7077	10.8036	10.8248	10.7697	10.689	10.1852	10.5052	10.853	10.6908	11.6139	10.4392	10.5731	10.2987	10.0454	10.0524	10.253	10.2266	10.2079	10.1585	10.2521	10.1737	10.0614	10.4791	10.3073	9.95809	10.4879	11.0966	10.1494	10.3956	10.2865	10.1881	10.1304	9.99542	9.83918	9.80995	10.0657	9.98347	10.3479	10.2902	10.2044	11.0006	11.0006	10.9928	10.9289
ATP6V0E2	4.44649	4.8677	4.95863	4.80601	4.93215	5.92948	5.55581	6.05055	5.14599	5.53645	5.77802	5.38477	4.30315	5.89292	3.85048	4.70866	5.07874	4.31818	5.75324	5.59882	5.19601	5.65604	4.89072	5.13598	6.24786	5.82659	5.44639	5.72551	5.21007	5.44125	4.84724	4.72476	4.81428	5.13255	6.01185	5.55545	2.74573	4.67472	5.16847	5.4281	5.22427	5.28067	5.02494	4.79148	2.84426	5.77749	5.89169	5.72315	5.74361
ATP6V0E2-AS1	4.65494	4.71767	4.74733	4.09268	4.10783	4.13091	4.36739	4.32845	4.30431	3.99132	4.38972	4.8381	3.19603	3.93743	3.18112	3.68508	4.99666	4.0299	4.84476	4.45907	3.97611	4.84652	4.79315	4.50313	5.14313	4.53035	5.01912	4.03142	4.43319	4.98331	3.80514	3.70173	5.43686	3.86758	4.74671	4.74332	4.93555	5.47988	3.65971	4.43833	4.19709	3.8687	3.8133	4.15799	4.61726	4.68861	4.00615	4.41322	4.05553
ATP6V1B1	1.31623	1.55483	1.94242	1.78067	1.36302	2.90783	1.90328	2.691	3.1858	3.17485	1.92488	1.92562	3.61905	1.93779	1.9065	1.91542	1.91195	4.1353	1.89662	1.90876	1.93249	1.91705	1.91282	2.11055	1.90593	1.91715	2.54448	2.61051	2.8919	1.7065	0.837059	2.59582	2.14983	2.15256	2.23999	2.15356	4.45182	2.13429	2.02862	2.06184	1.97268	1.98172	2.11013	2.27216	2.1461	2.18517	2.09704	2.06578	2.09588
ATP6V1B2	10.2285	10.4483	9.20359	9.03112	8.77388	9.30387	9.33514	8.96034	9.10306	9.10089	9.66309	9.11628	9.90853	9.46949	10.1953	9.76034	10.0552	9.12912	8.39171	8.80121	9.04137	9.57524	9.1858	9.11146	9.22026	9.44102	9.079	8.94846	9.30356	9.02418	9.56131	10.2336	9.306	9.55204	9.05659	9.2456	9.07772	9.23662	9.20053	8.84143	9.09989	8.46936	9.72716	9.10582	9.07032	9.84104	9.83264	9.81095	9.83831
ATP6V1C1	8.37973	8.73592	8.62766	8.74495	8.01775	8.67483	7.96762	8.34887	8.42082	8.3606	8.42005	8.44233	8.39457	8.43525	9.56532	8.52067	8.6372	8.32678	8.20935	8.28363	8.37492	8.47102	8.27281	8.17775	8.31647	8.32262	8.28009	8.21136	8.29053	8.24963	8.6808	8.85256	8.06522	8.72231	8.57779	8.3523	8.17824	8.21504	8.78197	8.34735	9.00386	8.80702	8.77355	8.57092	8.5194	8.45786	8.60208	8.53842	8.46538
ATP6V1C2	2.47024	3.63164	3.87781	3.76704	4.0821	4.47102	4.35854	4.2204	4.62009	4.57931	3.51938	3.34221	3.92707	3.82572	3.0872	3.90899	3.85641	2.89974	3.44918	5.10669	4.83205	5.91519	3.25338	4.49312	4.61976	4.23892	4.2138	4.27263	3.60065	3.23348	4.52657	4.20036	4.08874	6.48595	4.44763	4.6598	2.8887	4.31374	4.45791	3.38074	4.95491	4.90562	4.03379	5.17201	2.68083	3.61829	4.0586	2.72706	3.48843
ATP6V1D	7.99782	6.97047	7.47659	7.85919	7.40297	7.72153	7.60086	7.83477	7.58472	7.71235	7.48575	7.75947	7.90135	7.68202	7.20592	7.58725	7.93659	7.38955	7.17659	7.40673	8.12692	7.6368	7.53984	7.56594	7.75347	7.9305	7.42343	7.3517	7.51238	7.60186	7.84346	8.02256	7.34693	7.51936	7.57367	7.42968	7.96035	7.48583	7.86324	7.52102	7.74445	8.26733	7.87828	8.04939	7.52905	7.4505	7.70865	7.65185	7.83934
ATP6V1E1	6.55923	5.60989	6.43942	6.22699	6.22594	7.02124	7.18174	7.2091	6.99247	6.84644	6.70226	6.19248	7.08945	7.27506	7.33595	6.8115	6.88507	6.79649	6.25112	6.23012	6.44594	6.38548	6.18222	6.90794	6.59499	6.14278	6.66853	6.74194	6.80742	6.11877	6.83907	6.6756	6.42943	6.32086	6.46504	6.21966	6.34569	6.25555	6.48856	6.38627	6.49558	6.44144	6.6533	6.12042	6.30783	7.57691	7.54469	7.62274	7.61319
ATP6V1F	10.7684	10.6	10.7319	10.629	10.758	10.386	10.0601	10.4556	9.96182	10.0538	10.2807	10.4691	10.6284	10.8159	9.56487	10.6316	10.5682	10.4369	10.5828	10.5877	10.6224	10.5764	10.0214	10.3455	10.7747	10.5345	10.4361	10.7707	10.6897	10.5955	10.167	9.97634	9.8894	10.7079	11.0081	10.3414	10.077	10.0453	10.3229	10.2082	10.2189	10.5062	10.3303	10.522	10.0871	10.9379	10.9238	10.7719	10.968
ATP6V1G2	8.72529	6.20106	6.39724	5.44839	6.54266	5.6168	7.76779	5.34697	5.68389	6.56895	5.73267	6.43854	6.04111	5.55042	7.28795	6.86551	5.58606	8.1407	6.6488	6.1882	6.25839	5.43524	7.33092	7.31173	5.88778	6.34561	5.62791	7.02173	6.67573	6.63511	7.28004	5.3619	8.07523	5.55319	5.47223	6.44207	8.35618	7.73531	5.63125	7.09787	5.85395	6.1324	6.99252	5.69436	8.55304	5.87461	5.86028	5.95139	5.58141
ATP6V1H	5.80149	6.10237	5.98149	5.92902	6.18508	4.98703	5.05456	5.15117	5.16416	5.04033	5.6687	5.35534	6.1412	5.99888	5.63452	5.17087	5.65522	4.28388	6.05963	5.78058	5.45636	6.01503	5.00805	4.98751	5.51167	5.59838	5.57747	5.69255	5.96512	5.32929	5.69427	4.91045	5.2392	5.82301	5.92366	5.81758	4.88398	4.86336	6.10268	5.57134	5.99857	6.13591	5.83096	5.73965	4.07285	5.76295	5.50743	5.40451	5.73382
ATP8A1	9.315	9.53475	9.72553	9.71994	9.89297	8.6056	8.88422	8.75522	8.76882	8.70873	8.4619	9.38145	9.22059	9.49511	8.38926	8.92831	9.37258	8.40683	9.91039	10.0323	9.57594	9.33086	9.09453	8.48968	9.61845	9.5986	9.26648	8.89872	9.05179	9.85535	9.73524	8.11599	8.60597	9.68302	9.716	9.81388	8.69164	9.01193	9.54133	9.30942	10.0659	9.75425	9.42627	9.69579	8.07131	9.57265	9.58023	9.44612	9.2139
ATP8B1	3.42416	3.28282	3.22752	3.69575	3.64064	3.0093	1.83479	3.14621	3.24363	2.75609	1.72909	3.35598	3.73856	3.21811	3.562	3.50038	3.6671	1.77345	3.87859	3.20251	4.03486	3.49026	2.32016	3.34475	3.38526	1.74301	3.42277	2.58317	2.93247	2.92805	3.10523	3.79235	2.12095	4.10264	2.49768	3.48982	2.21332	3.39917	2.83164	2.95708	2.65493	3.38203	2.08957	4.53891	2.45569	3.32634	3.20855	2.20542	3.84438
ATP8B2	4.46818	5.37006	5.22497	5.36018	4.76026	5.30084	4.43938	5.48495	5.30317	5.01449	5.55585	5.32369	4.26779	5.53509	4.47482	4.82327	4.96486	4.19957	5.27648	5.40799	5.46104	4.96486	4.90985	5.56579	5.28109	5.07215	5.26201	4.84691	4.94198	5.2361	5.40452	4.79354	4.31381	5.55146	4.98034	5.02539	4.31464	4.50421	5.05146	4.85748	4.67268	4.56971	4.83912	4.90185	4.67537	5.3639	5.55598	5.05409	5.40514
ATP8B3	3.82347	3.93533	3.94369	4.02823	3.84194	2.17175	2.39643	2.17775	1.97732	2.14878	2.36572	3.73201	4.97091	3.74863	2.21321	2.66591	2.4277	2.53857	3.30412	3.32163	2.29954	2.96062	2.84676	3.29046	2.85572	2.7094	2.3366	3.62883	3.48179	3.17031	3.61747	1.90204	3.6196	2.5483	3.13661	2.66346	3.57278	2.76679	3.0361	2.97384	2.26902	2.9733	2.76649	3.22432	2.57255	2.39903	4.19625	2.45288	3.33496
ATPAF1	2.12875	2.67283	2.49893	2.68237	2.17875	3.35378	3.46737	2.97876	3.64196	3.72191	2.41745	2.16151	3.15153	3.3505	2.14888	2.23594	3.81451	2.16631	3.66911	3.53825	2.89123	3.75309	2.18146	2.78895	3.46629	2.96976	2.44149	2.97711	2.97386	3.02759	2.93664	3.29573	3.99396	3.92667	2.08221	2.10462	2.16553	3.07594	2.30828	2.41404	2.19541	3.2935	3.82539	3.45559	2.17326	3.19823	3.75937	3.00427	3.05283
ATRAID	7.48351	7.02385	7.54772	7.16484	7.29734	8.01553	7.89847	8.00459	7.95763	8.06246	7.46269	7.71143	7.58711	8.16651	6.74109	7.6215	7.76186	7.09061	8.11763	7.87378	7.81986	7.81569	7.43985	7.91535	7.65342	7.65855	7.44789	8.11754	7.73649	7.19221	7.86485	7.58704	6.94791	7.70659	7.76014	7.16978	6.87842	7.40408	7.48944	7.55662	7.95781	8.32747	7.53311	7.82555	7.13854	7.72819	7.71029	7.66275	7.93186
ATRIP	3.85145	4.17125	4.12674	3.86323	3.85422	4.86212	5.09285	4.72791	4.59961	4.52787	3.82614	4.5192	4.39186	4.71294	4.51896	3.27028	5.13604	3.57321	4.9259	4.59645	4.48145	4.32734	3.63948	3.71954	5.53566	4.51331	4.64004	4.02623	3.87683	4.62958	4.74641	4.27681	3.77757	4.56925	3.65427	4.15358	4.61274	4.04375	4.29011	3.89521	4.52821	4.43369	2.80762	4.13503	3.91557	4.96651	5.11086	4.75176	5.28219
ATRN	4.97843	5.17884	5.2054	5.03571	5.40678	6.48417	6.38026	6.20016	6.59475	6.59324	5.68745	5.46049	5.80618	6.08863	3.79714	5.98642	6.21391	4.88514	6.28433	5.92585	6.45771	6.39682	5.51679	5.99604	6.41428	6.01114	5.92512	5.87138	5.71728	5.94158	5.92545	5.48777	4.46278	6.12921	5.82158	5.37226	4.35184	5.74609	6.38307	6.41537	6.20163	6.4484	5.69791	6.16371	4.47193	6.35598	6.12478	5.7669	6.56303
ATXN1	5.84385	5.60672	5.14908	5.30942	5.61102	6.33915	5.83756	6.19212	6.56441	6.59994	6.21194	5.66761	5.23204	6.27266	6.94232	6.22596	6.20704	5.16918	5.33117	5.27286	6.00494	5.84701	5.75151	6.26614	6.01355	6.11802	5.85689	5.63687	5.77819	6.03163	5.71204	6.41204	5.54531	6.25134	6.14958	5.33439	4.83161	4.98414	6.28826	5.35502	6.24789	5.70183	6.59333	5.58785	5.57672	5.94302	5.87042	5.91164	6.38329
ATXN10	7.78018	6.98043	6.82648	6.64683	6.86118	6.72524	5.80765	6.59911	6.56063	6.04347	6.44709	6.88525	6.69989	7.17375	5.3563	6.70018	6.78901	6.14706	7.21726	7.08632	7.00475	7.02772	6.13727	6.68089	7.03108	6.77333	6.2267	6.72972	6.64423	6.86476	6.9412	6.75908	5.903	6.94635	7.15045	6.72375	5.78925	6.31273	6.94607	6.9956	7.25472	7.37091	6.57681	7.0487	5.43084	7.1665	7.07842	6.97466	7.03573
ATXN2	7.53331	7.67021	7.1787	6.95559	6.9011	6.61872	6.25558	6.5516	6.72071	6.80679	6.9809	7.26315	6.55144	7.19658	7.04756	6.90254	7.68426	6.33573	7.29137	6.62814	7.41413	7.10105	6.70708	6.16923	6.83104	6.80431	7.22275	7.14961	6.83569	6.94474	6.63626	6.74765	6.14989	7.21265	7.00874	7.19655	6.46693	6.74268	7.29636	6.98734	7.05107	7.27625	7.04282	7.23223	6.00039	7.25608	7.19657	6.95248	7.18174
ATXN2L	6.3283	6.66968	6.73013	6.73174	6.90883	7.1277	7.18632	7.19829	7.15801	7.17891	7.14721	6.86285	6.75001	6.46122	7.07465	6.78928	7.80826	7.28567	6.62942	6.86055	6.78381	6.80521	6.96463	6.8967	6.64226	6.79396	6.96333	7.17353	6.91932	6.7265	6.52434	7.16093	7.0797	7.0502	7.01861	6.95144	7.81598	7.03173	6.97225	7.24217	6.92477	6.93648	6.89106	6.79737	7.17344	6.61777	6.62949	6.64288	6.53302
ATXN3	4.77559	5.89377	6.4043	6.09601	5.7959	6.19541	5.75909	6.3238	6.42921	6.33276	6.78051	5.88643	6.05992	5.4991	5.9903	5.49192	6.37491	5.96332	6.21921	5.86962	6.19534	6.12955	6.36433	5.73592	6.02516	5.53079	5.90483	6.11329	5.92694	5.97453	5.72655	6.40179	5.6778	6.61244	6.06067	5.49934	4.76314	5.13775	6.28776	6.25088	6.3609	5.98322	5.62216	6.09316	4.77025	5.76284	5.88049	5.64756	6.05313
ATXN7	6.30542	6.4356	6.62736	6.41537	6.40801	6.09531	6.22575	6.02634	5.88668	5.97225	7.5369	5.58054	6.32122	4.92794	6.39308	7.21429	5.14931	9.34897	5.25183	5.53915	5.00176	5.34996	7.15242	7.86402	5.30183	6.03924	6.51068	6.2784	5.99428	6.7018	5.53316	6.4132	9.11923	4.899	5.42514	5.61788	8.7921	8.04863	5.23589	6.77782	4.98573	5.28433	6.28071	4.83263	8.89672	5.76745	5.73378	6.11044	5.56737
ATXN7L1	5.41506	5.08689	5.71123	5.39971	5.43224	4.64101	6.0937	5.28311	4.83202	5.2065	5.54266	5.35385	5.37777	5.60941	4.44381	5.04392	5.04813	5.23385	5.54914	5.16817	5.07236	5.4995	4.97211	5.86163	5.55877	5.64439	5.51954	5.69991	5.35875	5.24447	5.33668	4.67224	5.32577	5.14339	5.21497	5.17043	5.10869	5.12138	5.44926	5.42503	5.37618	5.48203	4.7633	5.15115	5.12502	5.55078	5.56003	5.22352	5.82597
ATXN7L3	6.67181	6.93936	7.96464	6.67296	6.28384	6.7086	6.60867	6.83043	6.76071	6.64034	7.09227	6.49287	6.99348	6.93264	7.64525	7.00898	6.88524	6.32399	6.55732	6.74364	6.45635	6.53564	6.78754	6.77373	6.91834	6.719	6.63984	6.6104	7.00122	7.15107	7.23109	6.20288	6.59545	6.47508	6.3792	6.78033	6.60743	6.67083	6.73622	6.72995	6.62246	6.75998	6.62861	6.43569	6.41751	7.42677	7.26373	7.09077	7.40872
ATXN7L3B	7.25848	7.28335	7.28364	7.45945	7.12382	8.16468	8.1163	8.22104	8.24739	8.15297	7.23099	7.69326	7.72349	8.02725	6.97511	7.49547	8.03655	7.04109	8.24601	8.08059	7.90728	7.7223	7.47913	7.68532	8.55108	7.91523	7.81135	7.4933	7.44084	8.00834	8.04318	7.62183	7.29132	8.00717	8.02544	8.30167	7.01546	7.72888	7.76122	7.7265	7.87943	7.7711	7.62335	7.92447	6.63631	8.18341	8.19361	8.00628	8.21718
AUNIP	0.90663	2.89859	2.98021	3.34132	3.15435	2.84347	2.41631	2.72775	2.78661	2.07954	1.63299	1.75021	2.13949	1.39296	1.3734	2.58593	3.32135	2.44616	2.6462	3.01718	3.19232	3.42145	3.24257	3.54165	2.9818	3.14637	2.70784	2.41681	2.02351	3.44478	3.26756	1.8056	1.9835	1.9906	3.76394	2.68332	1.98484	1.97894	2.50472	2.02002	3.14463	3.38653	1.96674	2.67879	1.98211	3.38426	4.54546	3.217	1.9247
AUP1	7.75052	7.92422	7.78102	8.03275	7.25468	8.71354	8.24674	8.77566	8.80788	8.74927	8.51756	8.38058	8.46237	8.65211	8.23383	8.02482	8.33647	7.49695	7.94649	8.45789	7.8464	7.97794	7.95698	8.35008	8.63716	8.15846	8.35289	8.55472	8.0825	8.08452	7.78105	8.42602	7.50916	7.93761	8.05302	8.11196	7.6147	7.83123	8.13697	8.08854	8.19352	8.35638	7.80497	7.98627	6.9602	9.07626	9.06999	8.86733	8.85944
AURKA	2.78417	3.27115	4.4798	3.98239	3.92939	4.0003	5.14872	4.29971	4.11706	3.9519	3.70126	3.91328	3.59354	3.99052	3.41515	3.30477	4.29948	4.119	4.23209	5.5218	4.22131	3.86582	3.04267	4.43165	5.031	3.33922	3.01984	4.43951	4.08018	4.48038	3.67994	4.24464	3.37803	3.89147	4.14362	4.21068	2.06814	3.48437	4.34471	3.80272	4.50352	4.11899	2.91353	4.2161	3.92368	4.62991	5.28028	4.37467	4.39556
AURKAIP1	8.57098	9.10541	9.63311	9.41852	8.92792	9.44816	9.70101	9.36203	9.07755	9.15617	9.70857	8.90548	9.34233	9.414	9.65995	9.21327	9.21678	9.15839	8.79388	9.31753	9.05092	9.12718	9.0245	9.615	9.38987	9.0888	8.98411	9.23163	9.29628	9.21085	9.5649	9.21989	8.82109	9.06234	8.97468	8.92695	8.80929	8.82926	9.07604	9.11114	9.12837	8.93238	8.92919	8.78894	9.0177	9.82577	9.72569	9.60452	9.78839
AURKC	3.33682	3.815	3.556	3.91416	4.17901	3.00677	2.87683	3.02041	2.93122	2.97226	4.38276	4.28745	3.05016	3.02206	2.88639	3.28454	3.72516	2.99901	2.89933	2.96929	3.34512	3.05995	2.97784	2.99116	3.53393	3.72083	3.63931	3.61168	3.43285	2.58131	3.46815	3.35541	3.67403	3.05785	3.30055	3.22619	4.22292	3.47889	2.93763	3.08568	2.89367	3.0024	2.91674	3.00809	3.20751	4.1353	3.4276	3.09438	3.0066
AUTS2	4.60475	4.74254	4.65475	4.938	5.06281	5.22128	4.4394	4.8114	5.00073	4.61587	4.50788	5.05052	4.69336	4.47156	4.83843	3.85755	5.05946	4.14259	5.05484	6.65171	4.62439	4.83662	4.77812	4.89007	4.73361	4.6388	4.27513	4.46009	4.60279	5.08345	5.2851	5.18073	4.17962	4.85502	4.41349	4.59773	3.82978	3.63187	4.64671	4.50494	4.5509	4.40102	4.08803	5.80618	4.93616	4.88626	5.39349	5.69222	5.35097
AVL9	4.74588	4.68499	4.78357	5.26973	4.29211	5.64263	5.15714	5.6054	5.88471	5.65015	5.34128	5.23788	5.24566	4.92008	6.21049	4.83399	4.87402	4.8775	5.19315	5.18086	5.49549	5.33408	4.77917	4.2858	5.48144	5.48942	4.99458	4.996	5.08268	5.2215	5.08276	5.68811	4.95465	5.71698	4.87295	5.27756	4.57229	5.1711	5.20077	5.1211	5.31294	5.16048	5.29747	5.25606	4.00306	5.44802	5.45871	5.39656	5.5596
AVPI1	5.41168	5.39794	5.04155	4.96118	4.84021	6.03565	5.60173	5.21435	6.04216	6.15816	5.6777	5.21957	5.38703	4.88154	4.77423	5.72752	4.79251	6.11845	5.22547	5.69564	5.55087	5.23135	6.41024	5.82195	5.06977	5.92064	5.32694	6.29194	4.97004	5.18083	5.4602	5.59957	5.99155	5.38064	5.84945	5.38755	5.62481	5.52437	5.43111	5.93579	5.65652	5.62409	5.61549	5.96913	6.1829	4.90269	4.8753	5.03906	5.37326
AVPR1B	2.90683	3.06157	2.66137	3.02438	3.04593	2.2565	2.48037	2.30672	2.40314	2.52157	2.44908	3.26297	2.35544	2.32956	3.99946	2.32053	2.27358	2.62619	2.27593	2.34796	2.33514	2.35322	3.3858	3.46928	2.28459	2.28345	2.594	2.56686	2.58313	2.71978	2.72592	2.74627	2.48346	2.39273	3.18143	3.59779	3.03656	2.48231	2.5296	2.25953	3.85828	2.8118	3.03958	2.47836	2.31406	2.70944	2.47334	2.53364	2.55265
AVPR2	2.3221	2.08683	2.71775	2.83754	1.96212	2.18538	2.18363	2.47615	2.33456	1.98519	2.10978	2.14831	2.09756	2.1584	2.12292	2.11414	2.07712	2.17436	2.10409	2.60791	2.1217	2.16307	2.11209	4.24777	2.13312	2.11478	2.03717	2.06422	2.08797	2.04551	2.03782	3.51633	4.03464	2.26026	2.3532	2.24649	2.24476	2.2771	2.1735	2.26345	2.13483	2.16721	2.21329	2.21372	2.24685	2.15844	2.17214	2.26083	2.14746
AXDND1	2.43197	2.50678	2.71238	2.69572	2.98329	2.85507	2.85895	2.8936	3.36536	3.08476	2.64858	3.24228	2.64788	2.571	3.16998	2.62753	2.62008	3.01088	2.64926	2.62612	2.57593	2.62115	2.60633	2.68937	2.58457	4.05407	2.55918	3.32871	3.31226	3.08597	2.62913	2.09386	2.71002	2.71365	2.6788	2.73207	2.80851	2.74296	3.8439	2.71183	2.82409	2.68262	4.40623	2.7128	2.69748	2.78038	2.73992	2.68697	2.70983
AXIN1	5.96098	6.11744	6.38109	6.04551	5.20058	5.82651	7.28992	5.80338	5.91546	6.55332	6.19622	6.12104	5.95314	6.50427	6.22203	5.76949	6.14884	4.96149	6.46458	6.03631	6.61407	5.88917	6.55383	5.95121	6.28458	6.20885	6.09294	5.66786	5.87729	6.38351	5.70599	6.85603	5.40296	5.93232	5.97587	6.22176	5.55471	5.86199	6.265	5.88368	6.14895	6.12619	6.04592	5.97192	5.12942	6.79956	6.69807	6.44002	6.8933
AXL	7.59511	6.85897	7.17425	7.6752	6.47052	6.70757	6.71439	7.2386	6.06023	6.33137	7.13703	6.92264	7.7021	6.33172	7.62755	6.78453	5.70349	8.0484	6.13139	6.7698	6.20615	6.35815	7.13333	8.01621	6.58313	6.51623	6.87996	6.43933	6.39667	6.97689	6.63816	7.92246	7.92706	6.46459	6.61439	7.15735	8.3481	7.81638	5.8961	6.53967	6.01378	6.06673	6.89095	6.35134	8.34839	6.19287	6.05943	6.31953	6.42995
AZI2	6.20667	6.90283	6.42286	6.50223	6.16018	6.73073	6.15388	6.39965	6.9607	6.44235	5.97075	6.58012	7.21547	6.81164	6.31566	6.17721	6.75911	6.92866	6.59319	6.35756	6.64985	6.63471	5.86339	6.08772	6.45836	6.4372	6.07378	6.69502	6.62708	6.12405	6.56044	6.89245	5.90358	6.85549	7.0537	6.48288	6.05212	6.13019	6.75138	6.60025	7.05539	7.16514	6.69896	6.9684	6.25716	6.38356	6.28579	6.17143	5.86797
AZIN1	8.88916	8.37501	8.30676	8.22805	8.84245	7.73813	7.95959	8.01246	7.86251	7.77232	7.73775	8.06607	8.23577	8.37886	8.26652	8.03166	8.56697	7.59983	8.79872	8.1539	8.52665	8.53489	8.1155	7.82419	8.03498	8.38612	8.10095	7.85373	7.98124	8.27574	8.1254	8.7992	8.1756	8.276	8.44187	8.14839	7.95785	8.36059	8.71841	8.67588	8.65496	9.00412	8.63253	8.47845	8.58637	8.07548	7.87285	7.71623	7.80608
AZU1	4.1724	4.79375	6.03616	5.18541	3.18012	5.63836	6.60021	6.29045	5.4519	5.72109	5.95856	4.73877	6.95666	5.62047	4.54718	8.21063	7.10699	5.63064	4.10883	2.57754	6.26256	3.61896	4.20713	4.65761	6.11389	4.88265	5.10713	4.62336	5.04371	6.47861	5.65259	4.97334	2.96899	4.61726	2.65122	2.80457	3.43145	4.68291	5.89735	5.82378	4.44396	5.14342	4.69257	5.16632	4.69371	6.05159	4.96938	6.71283	6.94083
B2M	14.3932	14.0836	14.3458	14.2564	13.4659	14.1071	14.0752	14.2406	14.0633	13.9023	13.781	14.1037	14.8265	14.8177	13.8945	14.1175	14.3671	13.74	13.975	13.9783	14.2701	14.3094	13.7266	13.5939	14.3508	14.0369	13.9881	14.3641	14.4876	14.0057	14.1283	13.6121	13.8774	14.4355	14.5988	14.029	13.8737	13.9384	13.8941	13.8191	14.157	14.2334	14.5741	14.2681	14.0149	14.3683	14.4088	14.2676	14.3289
B3GALNT1	5.96157	6.02393	6.12313	5.07132	6.54659	5.90127	5.70536	6.15486	5.21131	6.25767	6.10477	5.5679	6.29895	4.79511	6.41348	6.78279	5.37182	8.07692	5.14339	5.6411	5.14158	5.3256	6.5617	6.8836	4.72979	5.7011	5.39881	6.36401	6.05342	6.48212	5.04235	6.05208	7.89311	5.57269	5.47677	5.5592	7.30423	6.77416	5.51795	6.42682	4.77868	5.11337	6.31053	5.4618	7.80039	5.15859	4.60229	5.44788	5.10099
B3GALT4	8.77866	8.13978	8.48608	8.33481	9.13282	9.7388	9.60443	9.66497	9.86291	9.92513	9.23791	9.0476	9.03306	9.49792	9.60369	8.87968	8.86335	8.9412	9.10714	9.0752	9.70951	9.1291	9.02037	9.71205	9.16406	9.18804	9.58797	9.02757	9.21276	8.77793	9.75944	8.76958	8.55257	9.13576	8.92612	8.6939	8.56193	8.71444	9.4877	8.84058	9.30521	9.20882	8.98334	9.15206	8.57505	9.3806	9.52203	9.29216	9.7543
B3GALT5	2.58298	2.70379	2.41453	2.30996	2.58259	2.24729	1.26012	2.14054	2.28187	1.53513	2.27543	2.09537	2.16965	2.10648	2.04592	2.12298	2.12816	3.18544	2.1081	2.10852	2.13934	2.12	2.09126	2.12698	2.16698	2.09315	1.99088	2.8154	1.94074	1.97645	2.34933	2.10681	2.06655	2.06576	2.07125	2.12419	2.90372	2.12213	2.06535	1.99939	2.06764	2.02706	2.05862	2.04215	2.02778	2.47592	2.12128	2.09096	2.08114
B3GALT5-AS1	4.23568	4.41101	4.57089	4.46782	5.1386	4.26559	4.96418	4.43722	4.44541	4.70119	4.64365	4.53219	4.4781	4.38031	4.87709	4.5691	4.50541	5.53153	4.44066	4.44165	4.25954	4.33592	4.60847	4.41399	4.40523	4.57715	4.1335	4.29274	4.66215	5.03476	4.44585	4.73002	4.94056	4.57671	4.5143	4.72712	5.03422	4.72628	4.57041	4.61533	4.57806	4.45858	4.61987	4.58376	4.83539	4.24979	4.09986	4.27561	4.09505
B3GALT6	8.70489	8.16104	7.91345	8.06412	8.13837	8.91461	8.582	8.69482	9.02182	9.02794	8.44032	8.24622	8.7772	7.95161	7.89049	8.49404	8.3051	7.80143	9.15524	8.9994	8.64957	8.77299	8.73244	8.93134	8.59868	8.78958	8.67622	8.80481	8.59819	8.65524	8.50533	7.93629	8.02831	7.96101	8.81176	8.22595	7.59966	8.01766	8.95407	8.46296	8.41696	8.76395	8.00282	8.44545	7.8601	9.1362	9.0058	8.86458	9.17908
B3GAT1	6.84102	6.8805	6.72022	6.24375	6.68868	7.7621	8.58904	8.13476	7.61233	8.16458	6.68177	6.60223	7.63657	8.3196	5.25512	7.06097	7.08487	6.56223	7.50296	7.32144	8.64893	6.02801	8.34458	8.6062	8.31983	8.06761	7.56152	7.44129	7.21619	7.33136	7.12961	7.54358	6.94132	7.20557	8.12287	5.21079	7.26727	8.29613	7.86861	7.12798	7.43799	8.14991	8.26265	8.5103	4.41251	7.16203	7.73533	6.94988	8.94657
B3GAT3	7.0435	7.32198	8.63199	7.68954	7.85964	8.04641	8.47265	8.22293	8.05498	8.03275	8.25231	8.05973	7.74332	7.82626	7.90346	7.48593	7.70754	7.00949	8.3199	8.23831	8.18186	7.83995	7.92705	8.11007	8.4502	8.23106	7.55568	7.93363	8.09605	8.04834	8.47506	7.55577	7.07698	7.93855	7.81265	8.10639	7.20141	7.58703	8.13254	7.82081	8.09863	8.12406	7.49517	7.76036	6.80554	8.43873	8.23227	8.00328	8.21799
B3GLCT	5.47201	5.3568	4.59223	5.12614	5.84678	4.46836	4.62482	4.7001	4.499	5.11498	5.02987	5.00107	4.52038	5.3919	2.25253	5.19855	5.08635	4.58589	5.6583	5.7793	5.72448	5.17082	4.26856	5.54598	5.31028	5.11782	4.95296	5.31959	5.18704	5.56507	5.16797	3.70348	5.55061	3.55764	5.56675	5.52683	4.50058	4.62379	5.83849	4.69252	5.2889	5.38161	4.85558	5.64136	4.76201	5.21597	5.91922	3.271	5.30952
B3GNT2	6.07728	5.46061	5.75586	5.4879	5.52152	6.22406	5.66322	5.58978	6.26291	6.12468	5.4379	5.2716	5.67497	5.86734	6.35132	5.95045	6.32804	5.6207	5.68851	5.6202	6.09146	6.27221	5.30179	6.02242	5.95152	5.67107	5.95013	6.06261	5.97921	5.31646	5.40139	6.23946	6.19403	6.0425	6.12605	5.7734	5.62686	5.35253	5.96978	5.63651	6.34981	6.24498	6.45873	6.23962	6.21186	5.96978	5.97942	5.94609	5.51695
B3GNT4	2.82942	2.73609	2.99167	2.7293	2.55099	2.57335	2.3981	2.66462	2.36856	2.46483	2.62791	2.44635	2.93253	2.47922	2.70424	3.09064	2.49528	2.46418	2.43078	2.63656	2.87979	2.45397	2.46346	2.50017	2.45109	2.4499	2.40076	2.68462	2.50142	2.50774	2.68819	3.04095	2.58728	2.58612	2.6269	2.57628	2.55941	2.57314	2.48321	2.52855	2.43605	2.91298	2.58359	2.55143	2.57318	2.55839	2.52988	2.48541	2.50041
B3GNT5	4.0693	4.41702	4.95352	4.5185	4.50159	4.31665	3.51656	4.33856	4.28298	4.07716	4.30794	4.14069	4.35738	4.35834	5.44032	4.54564	4.81331	4.53938	3.82755	3.65848	4.44302	4.06063	4.20814	4.07333	4.05477	3.85338	3.79117	3.96357	4.03771	4.22041	4.57599	5.22213	4.42368	4.24418	3.83323	3.22521	3.87845	3.95121	4.8167	4.13814	4.50356	4.4407	5.41562	4.14533	4.82193	4.12339	4.2079	4.1717	4.31273
B3GNT6	5.27502	3.10107	2.89507	3.83776	3.05751	2.57533	3.67881	3.79315	2.34439	2.81197	2.30935	2.23878	3.81786	2.30526	4.26717	5.68486	3.40021	6.94762	3.77115	2.22121	2.26058	2.22094	3.47856	4.03966	2.18567	2.2478	2.50052	3.7635	3.37107	4.25121	2.97308	3.12115	5.92783	1.93938	3.35666	3.40341	5.91535	5.34545	3.46955	4.37627	2.02969	1.88089	3.67425	2.03045	6.0118	2.2172	2.47071	3.10878	2.00199
B3GNT7	2.36491	2.26794	3.05564	2.58424	2.25017	4.78709	3.93623	4.14152	4.56552	4.31208	5.05653	3.94359	2.90133	1.97071	5.24325	2.9952	3.57792	3.93619	3.05652	3.10139	1.89238	3.47202	3.71813	2.4233	3.17845	4.27598	4.03415	3.93149	3.78417	4.3853	3.03151	1.50231	3.46179	2.80795	2.8291	2.76253	5.17566	3.75437	3.89152	3.86437	3.51297	3.69878	2.99378	4.01449	4.00725	1.53224	3.17983	1.48742	3.23401
B3GNT8	8.87331	9.23038	9.38006	9.60391	9.75852	8.97095	9.05564	9.03231	8.73049	8.86181	9.69445	9.25062	8.65668	8.81711	10.6108	9.32339	9.46874	9.28957	8.33033	8.38511	9.17582	9.29272	9.26675	9.43365	8.80185	9.00361	8.47809	9.1002	9.36993	9.13435	9.6352	9.13199	9.12658	9.00459	7.82153	9.06203	9.37731	9.03864	8.71481	8.80897	9.03636	8.28298	9.13314	8.66968	9.19063	8.74707	8.8637	8.74319	8.97529
B3GNT9	3.82886	3.46555	3.59141	2.38338	3.08221	5.02584	3.96204	4.83186	5.38399	4.97774	5.00878	4.70692	3.81375	4.6462	5.45397	3.87751	3.84332	3.28411	3.65914	4.22793	3.29223	4.82893	3.81875	2.34011	5.06168	2.97679	4.39266	5.14459	4.77676	3.99713	4.08275	2.11265	3.20589	3.96736	2.40462	2.94866	2.5214	3.89565	3.46415	4.07155	4.48246	3.80804	4.46596	3.15332	4.71513	5.29517	5.1034	5.32769	5.17869
B4GALNT1	2.21452	2.26113	2.45693	2.55286	2.34882	2.43776	2.37733	2.50503	2.55718	2.55775	2.37927	2.40183	2.44024	2.40887	2.37765	2.42879	2.47643	2.40959	2.35963	2.47565	2.37379	2.47356	2.41124	2.31252	2.36028	2.37008	2.64609	2.43147	2.46048	2.45346	2.22215	2.46079	2.39278	2.36813	2.36661	2.36626	2.45443	2.38994	2.4274	2.42242	2.47676	2.37562	2.36807	2.39117	2.38983	2.40827	2.39069	2.37073	2.36556
B4GALNT2	4.74632	4.73947	4.65941	4.48159	4.50812	1.63866	1.72742	1.55188	1.82309	1.82868	2.99545	4.47934	3.0363	2.889	4.4842	2.99939	2.96306	2.8576	2.88985	3.0074	2.90301	3.01639	2.94347	2.97952	2.88056	2.90234	4.25851	4.19309	3.77468	3.62791	1.68286	1.32739	2.64204	2.64269	2.624	2.66509	2.90857	2.67981	4.74425	2.67007	4.603	3.06455	2.67795	2.67944	2.64333	2.71097	2.61219	2.60709	3.52669
B4GALNT3	2.44596	2.25617	2.14492	2.60953	1.80152	2.49826	2.57497	2.5011	3.08892	3.12182	2.55922	2.40611	2.26069	2.25154	2.64487	3.55632	2.22125	3.08005	2.94212	2.23564	2.48859	2.25266	2.21827	2.17128	2.22498	2.23277	2.72311	2.69536	2.71337	2.78184	1.76841	2.40708	2.38932	2.7675	2.42989	2.44558	2.8473	2.42811	3.42016	2.48274	2.25189	2.20328	2.30848	2.36469	2.30514	3.5763	2.37797	2.39032	2.36962
B4GALT2	6.15509	5.32523	5.19014	5.11489	5.42929	5.06157	5.06448	4.91592	4.87689	5.04926	5.84021	5.07605	4.52236	5.50479	4.39452	5.14195	4.798	5.23122	5.13745	5.7491	5.23603	5.23389	4.72001	5.44452	6.06642	5.30606	5.69982	5.60267	5.2932	4.86111	4.75833	5.13894	5.42939	4.88004	4.74801	5.87057	5.16281	4.99048	4.89349	4.36147	4.66902	4.72043	5.189	4.96991	5.5407	5.31243	5.67148	5.11956	5.22119
B4GALT3	8.07737	8.1387	6.93494	8.11796	8.26498	8.54686	7.75388	8.56804	8.71168	8.61985	8.27143	7.89154	7.84513	8.31204	7.55807	8.27707	7.87955	8.14683	8.16076	8.71131	8.05084	7.87043	8.24071	8.90937	8.59375	8.36832	8.13759	8.36019	8.08258	8.0526	8.05551	8.42474	7.66413	7.71031	7.82701	7.99205	7.62305	8.57635	7.90814	8.1548	7.86754	7.95666	7.91992	7.76922	8.4654	8.54933	8.769	8.68422	8.85091
B4GALT4	6.26011	5.96683	5.54556	5.31206	6.48579	5.17895	5.15844	5.27082	5.53143	5.30114	4.6012	5.84179	5.73811	6.26266	5.65884	5.47716	5.71495	4.57845	5.74203	5.97722	6.11342	5.74433	5.23309	5.017	6.09188	5.9689	6.3262	5.38772	5.17758	5.66701	5.54887	5.51873	5.1802	6.30194	5.95569	5.94837	4.58368	5.72639	6.3686	5.68863	6.07197	6.08641	5.77569	6.02309	5.39128	6.68612	5.45281	5.64792	5.93392
B4GALT4-AS1	1.99727	2.78913	2.40661	2.40651	2.19445	2.74854	2.28581	3.0132	2.18272	2.46513	2.20364	2.0901	3.35992	2.12782	2.09372	2.19054	2.45724	2.59646	3.48808	2.18534	3.36275	2.20374	2.15115	2.14947	2.12775	2.15008	3.45096	2.52795	2.27046	2.09909	2.15342	2.13915	2.20026	2.17939	4.62388	2.22167	2.23745	2.23277	3.08795	2.14785	3.44266	2.09563	2.20416	2.21621	2.15232	2.20487	2.46249	2.68172	2.7607
B4GALT5	9.17367	8.30054	8.66144	8.71939	8.86512	8.32736	7.97643	8.59001	8.9854	8.29686	9.69716	8.68753	9.04216	8.44282	10.371	8.55275	9.10628	8.14018	7.38905	8.08279	7.92607	8.52306	9.30789	8.7134	7.76612	8.33257	9.11515	8.37197	7.45994	8.85557	8.36146	9.28837	8.69677	9.03635	7.58438	7.51995	8.80948	7.47028	9.11848	8.62548	8.44975	8.67616	8.84268	8.96201	8.3759	8.13441	8.18809	7.71321	9.4278
B4GALT7	4.56496	4.58709	4.69354	4.96692	4.8607	6.09998	5.93167	5.98414	5.37454	5.9225	5.17954	5.45031	5.21525	6.0167	4.72451	5.49456	5.24924	4.05845	5.69042	5.77585	4.95333	4.66509	5.15736	5.77374	5.8196	5.53117	5.69951	5.3969	5.45729	5.64451	4.77164	4.87028	4.58964	4.70002	5.11715	5.00926	5.33647	4.88989	5.05018	5.3648	5.48393	5.20944	5.08758	4.63189	4.31059	6.05392	6.24783	5.85514	6.01889
B4GAT1	4.30661	5.01	5.29508	5.17535	4.56985	5.82894	5.14165	5.69747	5.88675	5.75089	5.06919	5.24283	4.63404	5.00543	4.29451	4.82257	5.56131	4.32698	5.91763	6.00575	6.12111	5.63944	5.29391	4.83073	5.83328	5.61783	5.50847	5.21488	5.41382	5.74505	5.71885	4.12953	4.59541	5.7551	5.46192	5.86383	3.08882	4.95888	5.37557	5.60198	5.83145	5.93662	5.39909	5.54778	4.68276	5.89272	5.50903	5.19839	5.78613
B9D1	2.30077	2.98093	2.26848	1.90416	2.1098	3.34658	2.31734	3.07218	3.57399	3.48294	2.21362	2.15565	2.18549	2.52507	2.37978	2.17302	2.42347	2.15159	2.17275	4.42154	2.56092	3.18797	2.32824	3.23598	4.18854	3.25842	2.74405	2.78909	2.45662	2.38255	3.41389	2.70178	2.44421	2.6574	2.45374	2.46786	2.56857	2.47762	2.4494	2.38236	2.5231	2.41642	2.44512	2.41644	2.64331	2.57666	5.08083	2.47926	3.50215
B9D2	8.79932	8.30714	7.5763	7.77819	6.91458	8.13087	8.76225	7.83274	7.92519	7.86525	8.7675	7.80178	7.63698	7.81033	9.05193	8.10833	8.37668	8.43854	7.17014	7.56835	7.79001	8.26945	8.12487	8.01353	7.52585	7.83907	8.47836	8.03339	8.2659	8.21059	7.98047	6.98417	8.0614	7.86538	7.24251	7.65857	7.84016	7.69439	8.31007	7.62541	7.63546	7.36548	7.90354	7.50602	8.12636	8.48772	8.27206	8.6087	8.75533
BAALC	4.05826	4.11105	4.26515	4.42221	4.48043	5.01146	5.33172	5.05832	4.99942	5.21753	4.12937	4.69669	5.49243	4.22085	4.65765	3.92893	4.00866	4.95731	5.44138	4.88454	5.07207	4.76048	4.24453	5.10784	4.82107	4.41369	5.24872	5.23643	5.11988	4.7192	3.87082	4.20048	4.94113	4.88565	5.28817	4.59955	4.32165	4.41306	4.76995	4.75563	4.67873	4.33494	4.28392	5.12059	4.51471	4.43165	5.24084	4.48735	4.62342
BAALC-AS1	2.34812	2.54641	2.25603	2.51426	2.32589	2.19805	1.68615	2.40863	2.26564	1.89466	2.17009	2.16941	2.16151	2.20235	3.06267	2.1689	2.14454	2.18916	2.13283	2.15907	2.18188	2.16935	2.17	2.17739	2.15831	2.1641	2.41399	2.54069	2.63316	2.08944	1.9217	1.92585	2.267	2.27043	2.32687	2.26105	2.25489	2.25255	2.13561	2.17967	2.07629	2.09169	2.24756	2.19297	2.25801	2.26896	2.2104	2.16104	2.17676
BAALC-AS2	7.58153	7.8074	8.60509	7.95729	8.10796	7.92193	7.76464	8.07282	8.13776	7.95044	8.45916	7.28939	7.94632	7.31901	8.50683	9.05985	7.07179	9.86102	7.03045	7.55602	7.26322	7.44036	8.71954	9.75642	6.89756	7.77878	8.39744	8.5358	8.51705	7.68297	7.54731	7.27797	9.82842	7.04052	7.15228	7.72086	9.66607	9.46785	7.59572	8.68377	7.2116	7.48619	8.24797	6.85944	9.92411	7.11369	6.98505	7.80799	7.6212
BABAM1	8.43769	7.82864	8.406	8.60881	7.81004	8.60995	9.13555	8.40819	8.56665	8.84367	8.68736	8.35062	8.6054	8.4101	7.67744	8.6583	8.1561	9.12663	8.58832	8.7123	8.29058	8.08814	8.38094	8.73592	8.34031	8.9338	8.50474	8.62589	8.36325	8.32774	8.78118	8.21645	8.3429	7.85133	8.22141	7.93582	8.46663	8.93508	7.93662	8.59308	8.09468	8.27796	8.30518	7.9915	8.82061	8.7837	8.7281	8.93604	9.0547
BABAM2	6.39462	6.70398	6.83074	6.85772	6.07459	6.68185	6.33935	6.82219	6.59641	6.48628	6.85588	6.14947	6.73298	6.58098	6.64813	6.55581	6.49525	6.31579	6.49559	6.56588	6.41905	6.49411	6.89556	7.24924	6.79679	6.09446	6.39776	6.55547	6.4762	6.4387	6.63657	6.98573	6.17916	6.6409	6.48996	6.49365	5.90147	6.3357	6.55776	6.46469	6.52273	6.44374	6.17891	6.34567	6.08269	6.91175	6.71901	6.86686	7.03753
BACE1	5.46822	5.95618	6.07338	6.38101	5.97517	6.4075	6.6091	6.38134	6.64374	6.95513	7.02614	6.42025	6.05792	6.61693	4.67414	6.62936	6.88439	6.08832	6.06737	5.85682	6.29617	6.94738	5.81588	6.28781	6.56283	6.44499	5.83683	6.60671	6.52838	6.16163	6.5115	6.04904	4.89774	6.96951	6.89379	6.44291	5.79276	5.15211	6.70117	5.9036	6.75137	6.54934	6.10837	6.61483	5.16236	6.19452	6.0208	6.26586	6.49562
BACE2	6.28154	6.66257	6.49285	6.53863	6.28119	7.32917	6.60686	7.61474	7.24219	7.11898	7.10378	7.24073	5.93885	7.71194	6.17937	7.01724	6.47199	7.37587	7.03899	6.94782	6.273	6.6823	6.71239	6.80662	6.93255	6.83875	6.93378	7.1559	6.87878	6.15302	6.30289	7.46536	7.18779	6.49089	7.08112	6.16414	6.44859	6.59391	6.76252	6.66427	6.79253	7.09048	6.05658	6.78987	6.15541	7.29446	7.28312	7.28232	7.12748
BACH1	5.80484	6.5049	6.20758	5.92566	7.22057	5.74541	5.61001	5.64075	5.72066	5.47275	6.33105	6.31171	6.76198	5.9774	7.40685	5.83522	6.14191	6.48332	5.53887	5.03499	5.58816	5.89203	5.90469	5.09785	5.49538	5.99757	5.42911	5.98974	5.7773	6.3484	6.34722	6.03089	5.18798	6.26978	5.77371	5.56369	4.63427	5.5218	6.18799	5.65269	5.82748	5.18066	5.60166	5.81098	7.15328	6.21197	6.19971	5.97766	6.12944
BACH1-IT2	2.80307	2.97156	2.97759	3.27846	3.2466	2.69103	2.1335	2.54708	2.49977	2.1232	1.83292	3.68503	3.34147	2.21277	3.95912	3.10222	3.24778	1.95929	2.71735	2.34821	3.53353	2.29604	1.79883	1.90343	2.74216	2.7938	2.90362	2.39331	2.27867	2.90315	1.91837	3.97313	1.87385	3.075	1.86401	1.88704	1.91655	3.09508	3.7847	1.88358	2.29899	2.16229	3.29456	2.83848	3.11716	1.93369	2.91173	2.66662	2.53635
BAD	4.28152	5.62349	5.59972	5.54835	5.62179	5.57911	5.23979	5.9365	5.46778	5.22057	6.31432	5.51499	4.70049	5.39304	5.60251	5.27945	5.4186	4.88143	5.17703	5.35905	5.31898	5.55664	5.90823	4.86553	5.53942	5.73588	5.39268	5.55159	5.68429	5.70533	5.68078	4.64142	5.05019	4.88851	6.02565	4.9445	5.04001	5.11243	5.3539	5.06215	5.20504	5.44782	5.09757	5.02418	5.45125	5.8126	5.80016	5.82248	6.29033
BAG1	10.2701	10.2798	9.94866	10.1705	8.59349	11.6514	11.5966	11.5072	11.6674	11.8389	11.2952	10.9612	11.2666	9.91766	10.2561	11.8217	9.9858	12.5792	10.5631	10.4837	10.5631	9.76681	11.824	11.3932	9.22988	10.8511	10.8318	11.0469	11.3187	11.0277	11.3445	8.90656	11.775	9.70251	10.0716	10.7661	12.3049	11.9814	10.514	11.6933	9.78608	10.9799	11.3694	10.1873	12.5262	9.8438	10.0994	11.1312	10.6559
BAG2	5.2011	5.85552	5.22413	5.99075	5.43693	6.11839	6.0716	5.75036	6.24918	6.1545	5.55888	5.79618	5.3579	6.11402	5.13328	5.41528	6.08133	5.83327	6.14161	6.18841	6.31041	6.09748	4.99583	5.70357	6.42339	5.82205	5.77907	6.26824	5.97605	5.36654	5.32086	6.15087	5.76757	5.98466	6.20271	6.0751	4.78817	5.3147	6.15018	6.15775	6.20832	6.51744	6.28012	6.12273	5.43743	6.02805	6.30162	5.77644	5.80543
BAG3	5.19983	4.83392	4.98858	4.97053	4.3575	4.8304	3.99239	4.68998	4.55762	4.23974	4.55044	4.6775	4.76973	4.79471	2.43651	3.93167	5.23611	3.61294	6.29744	5.40355	4.69341	5.50149	4.00218	4.13928	5.3994	5.00357	4.54291	4.9912	4.78128	3.87666	4.18826	5.77671	3.6891	3.80711	3.24234	3.73079	5.4064	3.14017	5.19542	5.4954	4.0965	5.44216	4.59569	4.73081	3.11941	5.09397	5.36948	4.95481	5.57821
BAG4	4.91792	5.11814	5.44188	4.7827	5.63554	5.29389	5.32998	5.31158	5.60927	5.53696	5.04516	5.29723	4.85319	5.19234	5.35438	5.35247	5.45264	4.78258	5.44746	5.59204	5.48412	5.40543	4.81241	5.37393	5.5362	5.5634	5.33087	5.01154	5.54792	4.94122	5.82596	5.05089	5.04069	5.29484	5.37293	5.14378	4.76306	5.22192	5.67816	5.4904	5.73204	5.96916	5.54578	5.60068	4.87947	5.29932	5.08846	5.06628	5.00162
BAG6	10.383	11.001	10.6534	10.7735	10.6514	11.2553	11.8115	11.0912	11.5985	11.4197	11.6873	10.8455	11.2276	10.6502	11.1491	11.4657	10.8778	11.8675	10.5352	10.9422	10.6708	10.7134	11.3986	11.7108	10.5935	11.1145	11.0954	10.6728	10.5898	11.3335	11.4727	11.2458	11.6298	10.6202	10.6146	10.8391	11.6457	11.4732	10.618	11.188	10.3587	10.5525	10.986	10.4037	11.9339	11.0345	11.1333	11.8605	11.3819
BAHD1	8.72097	8.83081	8.78828	8.77034	8.66901	8.7816	8.35725	8.81474	9.09568	8.94925	8.82298	8.74076	8.50236	9.00388	8.2406	8.3876	8.9077	8.11485	9.10142	9.00484	9.27356	8.86249	8.82112	8.76304	9.12242	8.92566	8.98979	9.23386	8.60151	8.54481	8.65146	8.56548	8.33748	8.75451	9.1087	9.14942	8.18655	8.63309	9.03395	8.72389	9.10219	9.03818	8.64881	8.9867	7.76822	8.96922	8.92532	8.62208	8.99465
BAIAP2	4.05918	4.2918	4.80626	4.59884	3.88876	5.1266	5.19454	5.14239	5.31542	5.05278	5.63764	5.84496	4.18803	5.13398	4.25315	4.7029	4.69131	3.98808	4.52185	4.62758	4.42377	4.39234	4.82161	5.07134	4.71982	4.98425	5.05849	4.99443	4.86033	4.31944	4.60947	4.63338	3.49605	4.80163	4.8376	4.48506	4.50903	4.74775	5.17391	5.06655	5.62852	4.78541	4.81027	4.92315	3.9361	5.24063	4.89224	4.71216	5.11669
BAIAP2-DT	5.26334	6.10194	6.0418	6.20259	6.06515	6.47603	7.54158	6.3903	6.32602	6.19163	6.75957	6.90106	5.59254	5.78644	5.8596	7.09089	6.56698	5.68791	5.81663	5.6332	5.91055	6.85296	5.5481	7.22419	6.42124	6.67071	6.20135	6.21234	6.35225	6.49288	7.1796	5.08307	4.81243	6.32753	6.15988	6.15558	6.19026	5.43559	6.72464	6.20877	6.76988	6.52755	6.44347	6.51117	4.30204	6.41063	6.38375	6.31195	6.55351
BAIAP3	5.92514	3.5188	3.47907	3.66142	4.20136	3.48554	5.07645	3.69543	3.97491	3.78901	4.60608	5.35907	3.29579	4.76349	6.2949	4.55187	5.09529	3.26394	4.23338	3.97126	3.95678	3.07861	3.80204	3.60985	4.42007	1.17915	3.13012	4.07059	4.80507	5.03982	3.37774	4.03423	2.37658	3.97619	2.3652	3.2258	3.28907	3.6804	5.339	3.74578	5.3957	5.04847	2.39443	3.49781	2.3501	5.96593	5.76802	5.01451	5.77969
BAK1	7.70215	6.89203	7.06793	6.85158	7.5193	7.93057	8.39164	7.81359	7.8391	8.23502	7.65158	7.21035	8.41468	7.38077	7.21113	7.04542	7.06323	8.21406	7.47418	8.2908	7.64167	7.67837	7.45398	8.10823	7.9486	7.68968	7.93868	7.46704	7.23746	8.30083	7.29398	7.54834	7.20678	7.61387	7.664	7.56301	7.29005	7.42044	7.22427	7.55926	7.38392	7.635	7.2732	7.38752	7.03347	7.87356	8.20327	7.84683	7.70932
BAMBI	4.56566	4.37135	4.73586	4.63297	4.01253	6.36292	6.50102	6.06355	6.38116	6.63983	7.48499	6.0781	5.27953	4.93443	5.98255	4.38092	3.53062	6.83471	5.71123	4.23571	5.92437	5.16863	5.87078	5.22817	5.3169	5.11482	4.97279	5.51422	5.79144	6.38751	5.32343	4.6937	6.75748	5.12662	5.08993	6.30609	6.46912	5.04954	6.4226	4.4607	5.13947	5.68876	5.00011	4.19964	6.131	4.53936	6.34804	5.75316	5.76852
BANF1	7.6003	7.18479	7.38916	7.49609	7.25851	7.11371	7.23717	7.22683	6.97322	7.02617	7.34447	7.10859	7.16755	7.29525	6.76658	7.31239	6.8619	6.68206	7.39384	7.65682	7.24908	7.29704	7.38713	7.71543	7.75906	7.15252	7.44468	7.04461	7.43485	7.05037	7.10906	7.39036	6.71239	7.2922	7.2755	7.13217	6.93255	7.2178	7.01158	7.00135	7.09861	7.02931	6.96584	7.47864	6.79249	7.96179	7.66817	7.613	7.69717
BANF2	2.6082	2.95083	2.75545	3.0234	3.19186	1.98382	2.89237	2.27188	2.01644	2.33058	2.50258	2.4265	2.39483	2.51521	2.38003	2.36041	2.35364	2.44223	2.34658	2.42883	2.48096	5.10746	2.40966	2.40584	2.36588	2.40925	2.12916	2.05882	2.1064	2.55391	3.15971	3.5444	2.36547	2.36855	2.63738	2.4634	3.15561	2.85019	2.3732	2.31516	2.45798	2.31079	2.31407	5.64808	2.38706	2.63877	2.45515	2.54694	2.46584
BANK1	8.46222	8.30919	7.95823	8.27794	8.25331	8.80012	8.04761	8.37288	8.7703	8.71958	7.72207	8.72323	8.30937	9.18711	7.55629	8.35122	8.99022	7.87741	9.70134	9.01859	8.59967	8.87811	7.59615	7.32953	8.65134	7.96892	8.42198	8.29558	8.28491	9.06548	9.21023	7.16667	7.30283	8.81363	8.64284	8.56265	7.64613	7.97836	8.70437	8.18018	8.80915	9.42727	8.25385	8.63297	7.25955	9.27161	9.54914	9.16092	8.80915
BAP1	5.77117	6.31763	6.71383	6.73776	6.69856	6.40974	6.58711	6.24936	6.39708	6.26081	6.72912	5.76915	6.29857	6.93057	7.10212	6.62948	6.16955	5.50258	6.43736	6.12386	6.20812	6.47504	6.27201	6.79706	6.92099	6.31076	6.15916	6.03991	6.50144	6.89462	6.64291	6.24092	5.99967	5.92021	5.77218	6.17426	6.28456	6.38156	6.23865	6.11067	5.78236	6.32648	6.14145	5.81422	6.30196	7.27411	7.13896	7.09464	7.29675
BARHL1	3.20345	3.05707	2.9624	3.05949	3.04817	2.88968	1.62798	2.7134	2.66713	2.34533	2.68755	2.19165	3.59797	3.72657	2.82843	3.07966	3.32181	2.20289	2.60409	2.18107	2.19262	2.18725	3.02802	2.15744	3.08185	2.76722	2.99074	2.80734	3.1981	2.64092	3.10031	1.8675	3.43304	2.60379	2.68495	2.58612	2.59248	4.45732	3.06753	2.53153	2.46239	2.46521	2.54431	3.13164	2.60144	2.69427	2.54594	2.5198	2.53902
BARX1	2.59944	1.59783	2.11474	1.54029	1.46564	3.2383	3.35376	2.85317	3.38868	3.40874	2.52181	2.56677	2.52066	2.6129	2.53087	2.56167	2.46292	2.60673	2.45103	2.53683	2.53951	2.55896	2.55033	2.61165	2.52547	2.52314	2.51159	2.85277	2.40762	2.74201	3.08403	1.81399	2.58922	2.6156	2.70053	2.57778	2.6023	2.60121	2.44928	2.53908	2.36009	2.39253	2.56488	2.52328	2.59025	2.56576	2.52945	2.48415	2.45222
BASP1	11.4157	11.19	11.3918	11.432	10.9466	11.8089	11.6321	11.8742	11.6872	11.7134	12.2694	11.3182	10.9349	11.0829	13.315	12.146	11.5728	11.7387	10.5012	10.9278	11.2075	11.6749	12.059	11.9954	10.8951	11.1093	11.2505	11.3179	11.6151	10.5263	11.4423	12.7538	11.664	11.3932	10.4367	11.0516	11.5859	10.9574	11.4454	10.9246	11.3512	10.724	11.9087	10.9265	12.1499	11.5917	11.565	11.7592	12.4081
BATF	9.15781	7.91322	7.56691	7.40134	8.37325	8.36584	9.19928	8.7599	8.89322	9.06725	8.14401	8.39166	8.30316	9.76662	8.07718	7.94062	8.79581	7.64074	8.39858	8.21561	9.47942	8.60285	8.03086	8.32199	9.33502	8.60335	7.69191	8.63756	9.27186	7.76826	8.40126	9.04062	7.55704	8.96705	8.75467	8.05235	7.58588	7.65401	8.49987	7.69675	8.8884	8.9912	8.49034	8.67952	7.42287	8.83743	8.90472	8.29194	9.1419
BATF3	6.46998	7.05113	6.42984	6.45037	6.9264	6.3491	6.08998	6.31734	6.79497	6.63413	6.68674	7.03649	8.08698	6.96444	4.27754	6.68392	6.52165	6.90299	6.21523	6.17931	6.74009	6.85857	5.74349	6.50343	6.33482	7.0496	6.74584	6.37055	7.26344	6.4915	6.12705	6.30175	4.10582	6.31069	7.03868	5.87236	5.85392	5.93994	6.28384	5.86489	6.57331	7.24827	6.09394	6.17834	5.8189	7.17496	7.06138	7.08647	7.01325
BAX	6.58567	6.85493	6.60347	7.13335	6.24486	6.99633	6.8035	6.70069	6.70137	6.63603	6.81171	6.87373	6.6709	6.60706	7.47959	6.62113	6.31906	6.64401	6.54897	6.5735	6.73375	6.59595	6.86068	6.93931	6.57517	6.81384	6.87636	6.41658	6.56655	6.76932	6.87045	6.85032	6.38698	6.78832	6.28665	6.88206	6.64531	7.08734	6.61785	6.57521	6.79615	6.78148	6.51043	6.54969	6.32788	6.60498	6.60133	6.46932	6.69296
BAZ1A	7.92257	7.79955	7.50475	7.7036	6.39539	7.78154	7.78246	7.91061	7.82494	7.66651	7.34047	7.38905	8.2828	7.58079	8.31184	7.49402	8.22831	8.01444	7.1892	7.21325	7.95601	7.87237	7.59203	7.36784	7.30759	7.3243	7.67481	7.34846	7.51732	7.3527	7.52975	8.42701	7.72436	7.83844	7.47328	7.36447	7.89599	7.30701	7.81301	7.62099	8.01224	7.90775	8.21723	7.87764	8.12963	7.45739	7.88273	7.93464	7.6813
BAZ1B	7.23404	6.96092	7.98973	7.04428	7.59994	7.17966	7.9649	7.32328	7.56803	7.32193	7.34196	7.14138	7.5693	7.6641	6.63175	7.05184	7.42489	6.80893	7.79119	7.98805	7.56597	7.51479	7.36577	7.43445	8.02257	7.6422	7.578	7.56623	7.38492	7.66325	7.60179	6.75032	6.58425	7.85037	7.75581	7.78566	6.8212	7.40312	7.54839	7.2226	7.41112	7.37804	7.30397	7.52946	5.99365	7.7603	7.66713	7.47767	7.80333
BBC3	8.28102	8.50281	8.3394	8.67441	8.43718	9.17009	9.30005	9.25263	9.1978	9.31247	9.0406	8.58514	7.97812	8.75353	9.55845	8.59907	9.11441	8.34161	8.39596	8.75867	9.1633	9.0523	9.15748	9.07001	9.09998	9.14348	9.05409	8.5754	8.85664	9.36207	8.32221	8.81704	8.8982	8.53248	8.19463	8.68158	8.38547	8.44301	9.04501	8.83898	9.44493	8.58379	8.85021	8.69134	8.87963	8.64674	8.57996	8.37149	9.11769
BBIP1	6.9798	7.38308	6.78426	6.29528	6.93184	7.30469	6.99773	7.32276	7.57403	7.59982	6.59329	7.48774	7.15977	7.27366	7.55113	7.20762	7.61349	7.07448	7.41122	7.34848	7.09576	7.15508	6.81088	6.092	7.08197	7.05846	7.05478	7.1808	7.33044	6.80543	7.50555	6.87828	7.28853	7.54046	7.32257	7.25177	7.01876	7.09681	7.28778	7.45348	7.59489	7.41906	7.53214	7.71294	7.16396	7.08679	6.77252	6.59435	6.60629
BBS10	6.81877	5.82078	6.78488	5.64348	6.43609	6.9572	6.25402	7.15005	7.34479	7.2536	6.15599	7.29662	5.99009	7.25185	6.56767	6.486	7.4173	5.86216	6.99785	6.86622	7.05148	6.99216	5.99562	5.9633	6.85612	6.7758	6.05484	7.27328	7.01301	6.37611	6.96416	6.29109	6.46386	7.02533	7.07689	7.03638	5.10541	6.45661	6.99048	6.60393	7.38514	7.46185	6.71189	7.07235	5.58775	6.99264	7.14209	6.84684	6.57307
BBS12	4.56961	5.58278	4.84497	4.89967	4.80703	4.70182	3.38894	4.52111	5.23786	4.51835	3.94301	4.99038	4.66382	5.37354	3.66885	4.53381	4.79407	4.54992	5.33426	5.05954	5.59598	4.96003	3.39936	4.19761	5.58228	4.80304	4.61663	4.45431	5.05245	4.63316	4.40408	5.09485	3.93075	4.86489	4.85128	4.55935	4.5409	3.88332	4.89506	4.5893	4.91597	5.5439	4.73749	4.88084	2.0797	5.21992	5.14693	5.56339	5.48785
BBS2	8.11967	7.62428	8.2529	7.90069	8.15166	7.75044	7.39413	8.14458	7.84613	7.49545	7.70085	8.19463	7.32962	7.97412	7.14187	7.90728	7.99757	7.3066	8.57016	8.24608	8.097	8.09527	7.75649	7.36148	8.28331	8.08702	7.6029	7.78918	7.46458	7.56844	8.13741	8.59261	7.55612	8.11115	8.04704	7.73565	7.51064	7.25303	8.28844	8.20727	8.24188	8.39546	7.51044	8.19344	7.29275	8.39984	8.30603	7.93707	8.26165
BBS4	6.40778	6.25778	8.05696	6.5896	6.26999	7.22795	6.73233	7.28075	7.27758	7.15768	6.58484	7.05802	6.85766	7.08341	7.15417	6.19651	7.08488	6.30523	7.28742	7.36656	7.35497	6.94691	6.9311	6.42395	7.48681	7.07955	6.71543	6.80388	6.47043	7.24796	7.29558	7.07181	6.31741	6.96931	7.52732	7.16466	5.82824	6.47186	7.28873	6.79411	7.05374	6.99185	6.89032	7.23799	5.62563	7.48852	7.3641	7.08294	7.48749
BBS5	2.83311	3.45249	3.15687	3.08782	3.11105	3.78954	3.85476	3.72934	3.17813	3.24334	2.81069	2.86135	2.81097	3.95392	2.79168	3.57608	2.80447	3.07247	4.31638	3.58944	4.49917	2.97775	2.88484	2.88367	4.3214	2.79635	3.1901	3.87765	3.56767	3.0709	3.76592	2.63931	2.90688	3.28554	2.90613	2.91318	4.99747	2.92711	2.93995	3.59341	3.97537	3.22238	2.91312	4.15109	2.91323	2.93935	4.21117	3.20443	4.42204
BBS9	4.35289	4.50725	5.47334	5.08448	5.02101	5.18722	5.37066	5.22141	4.55645	3.99213	4.5111	4.94232	4.78171	5.31315	4.19059	5.01948	5.08846	3.12053	5.45128	5.25896	5.48399	5.62285	4.94068	4.21219	5.22522	4.88548	4.6029	4.95285	4.846	5.32248	5.25361	4.31836	3.97411	5.30558	4.99419	4.85893	3.29728	3.98732	5.12861	5.09768	5.1848	5.66137	4.50041	5.10673	4.34032	5.54108	5.65935	5.47454	5.56306
BBX	8.78891	8.64821	8.76416	10.0407	8.11539	8.62517	8.85645	8.62928	8.68993	8.56707	8.84268	8.79124	8.8636	8.65876	8.29586	8.35784	8.76382	8.49816	9.32432	9.15525	9.0619	9.0506	8.63372	8.44006	9.18443	8.76857	8.7121	8.84043	9.02418	9.21495	8.37776	8.46174	8.09987	9.21186	9.27558	9.07658	8.05413	8.41824	9.11249	8.85702	9.05733	8.87172	8.74384	9.15979	7.80279	8.78564	8.6412	8.59954	8.93598
BCAM	3.22531	3.64923	3.81147	3.9127	3.50802	3.02884	3.35751	3.25353	2.95991	2.88078	3.08497	4.24283	3.09056	3.00415	4.13593	3.06812	3.05658	2.98879	3.33552	3.80168	3.68094	3.06362	3.53644	3.12556	3.01383	3.01373	3.51538	2.95171	3.04492	4.05632	4.02595	2.8736	3.13425	3.13777	3.11048	3.15386	3.22537	3.16593	3.56217	3.1415	3.23296	3.10627	3.15747	3.13737	3.12599	3.19355	4.29209	3.11028	3.17524
BCAN	2.68312	2.87786	2.30539	3.08145	3.01446	2.4457	1.23234	2.07759	2.23092	1.85297	2.0864	2.25488	2.05337	2.10649	2.8239	2.08221	5.60259	2.13745	2.08267	2.09926	2.09324	2.12073	2.08762	2.06732	2.09628	2.09296	2.75476	1.68611	3.57969	1.44096	1.52689	3.36361	2.1879	2.14221	2.18876	2.17804	2.18	2.14922	2.13766	2.17674	2.12909	2.50224	2.13459	2.11693	2.14912	2.12392	2.31288	3.4274	2.13901
BCAP29	7.56051	7.48646	7.22464	7.03227	7.32496	5.97029	5.9255	5.88824	6.08118	6.49857	6.07342	6.76435	6.86715	7.35043	5.44528	6.6339	6.82702	6.12911	7.31162	6.75443	7.38167	6.94058	6.1878	6.39763	7.28772	6.97787	6.50333	6.75743	6.7732	6.50231	6.55161	7.14285	5.76793	6.99427	7.0476	6.62892	5.9458	6.37087	6.8532	6.84805	7.40307	7.55452	6.82559	7.06241	5.70262	7.11982	7.20625	7.20898	7.3728
BCAP31	9.83954	10.2844	9.91195	9.9578	9.91153	9.32029	9.96783	9.27179	9.26871	9.78978	9.86877	9.59279	9.90171	10.0423	10.2825	9.43046	9.92622	9.21369	9.28066	9.97593	9.72841	9.33227	9.81619	9.87285	10.3861	9.77956	9.8211	9.90772	9.68124	9.58531	10.1154	9.43177	9.3217	9.92284	9.7468	10.0138	9.36804	9.62887	9.71707	9.34509	9.76697	9.59143	9.6388	9.48734	9.01053	10.0496	10.1348	9.68377	10.1435
BCAR1	3.19805	3.05969	3.20509	3.21819	3.47591	3.02579	4.01777	3.00064	2.66149	2.90671	3.43102	2.85131	2.21439	3.68134	3.09479	2.89639	2.84675	2.70972	3.37014	3.54326	2.20847	3.74687	3.59523	3.38037	3.33875	3.63868	3.15576	3.75021	3.25163	3.37696	2.75287	2.86116	3.28654	3.31479	3.58663	3.7946	2.71986	2.72352	3.57363	2.64475	2.8471	3.41672	2.67579	3.55145	2.99496	3.16163	2.67967	3.16115	3.16969
BCAR3	4.36705	4.35286	4.05141	4.17017	3.88966	4.07706	4.45026	3.67666	3.14812	2.7463	4.35356	3.79354	3.07132	4.38347	2.25077	3.87973	4.35472	1.96172	4.78415	4.92428	4.36554	4.35573	2.5464	4.49377	4.46204	4.2734	4.22497	3.21915	3.28942	3.90585	3.39406	5.30488	3.90125	3.05414	3.79707	6.01777	1.7063	3.40238	4.20987	4.08315	4.36544	4.61919	3.13852	4.21347	2.66945	4.72544	4.8052	4.07166	4.23244
BCAR4	2.5171	2.39023	2.46585	2.48713	0.990647	2.67776	2.61593	2.38592	2.49883	2.31304	2.6817	2.24241	2.6914	1.91922	2.38873	1.60396	1.95568	1.62586	2.66844	2.51472	2.85482	2.31772	2.27228	2.50023	1.79487	3.12758	3.09113	2.44419	2.38594	2.33794	2.30317	1.45666	1.91262	2.4555	3.08991	2.58516	1.90097	1.91134	2.44576	2.56486	2.1261	1.99903	1.91027	1.88484	2.53822	2.24159	1.89116	2.24796	2.66932
BCAS2	7.69639	7.78244	7.66449	7.66421	7.29053	8.82969	8.49437	8.71013	8.85145	8.86263	7.58607	8.56807	8.00295	8.81405	7.07315	7.99073	8.21559	7.91678	8.80905	8.56371	8.73484	8.5063	7.86641	7.81065	8.64761	8.15192	7.72798	8.20347	8.37172	7.92943	8.65087	8.30532	8.04646	8.59463	8.76655	8.5106	8.27074	8.2663	8.32769	8.01247	8.49546	8.89235	8.58622	8.70824	7.96977	8.25442	8.49496	8.32109	8.11648
BCAS3	5.09192	4.94236	5.65139	5.28902	5.44453	4.73057	5.14064	5.08653	4.79492	4.90173	5.35037	4.49288	5.40871	5.09089	5.69688	5.26305	4.81158	4.48993	4.51848	5.106	4.6656	5.31284	5.40976	5.63151	5.41976	4.9732	5.00815	4.89518	5.15629	5.36243	5.29362	4.91943	4.14088	5.17214	4.62254	4.80735	4.50408	4.57829	4.98171	4.9827	5.18128	4.9504	5.03018	4.75791	4.837	5.51872	5.57153	5.41368	5.73874
BCAS4	6.57636	6.76188	6.76947	6.54725	6.94505	6.16822	6.11951	6.12854	5.73487	6.10294	6.2503	7.16649	5.78556	5.77187	6.49627	6.32769	6.26397	6.18166	6.5649	6.80564	6.51342	6.49651	6.25905	6.20802	6.47139	6.35282	5.85734	6.5261	6.34936	6.60925	6.62715	6.27008	6.19101	6.66619	6.5172	7.11089	6.47757	5.95789	6.46931	6.25988	6.45468	6.56128	6.39726	6.56126	6.64888	5.81511	5.86021	6.0513	5.99185
BCAT1	4.95684	5.07169	6.12054	5.52784	5.39502	4.8734	5.93869	4.94946	4.82968	4.67777	5.09423	5.765	4.91243	5.84614	5.2432	4.97488	5.63371	5.37721	4.80333	5.10498	4.51862	4.42117	4.94584	5.66885	5.2798	5.80928	5.26659	4.9417	4.96278	4.92579	5.12652	6.27105	4.88973	5.32704	5.13195	4.5915	5.68107	5.93132	4.98457	5.07125	5.25714	5.59911	5.39856	6.25429	5.43284	4.32554	4.81866	4.57149	5.31636
BCAT2	5.91405	6.07214	6.32326	5.22375	6.04506	6.50654	6.38477	6.54687	6.32778	6.45589	6.59625	5.86992	5.76026	6.5435	4.54547	6.1755	6.1686	5.7209	6.34434	6.61468	6.31011	6.34327	6.66509	6.75685	6.46849	6.18523	6.29561	7.04191	5.86431	6.24497	5.8611	5.70937	5.40565	6.22484	6.21695	6.12065	5.47186	5.4994	6.45181	6.38816	6.50428	6.61353	5.70667	6.03742	3.74012	6.85892	6.75756	6.65246	6.76529
BCCIP	4.27073	3.89792	4.32984	3.90187	4.03818	5.03906	4.59469	4.77579	5.70307	5.15422	4.16012	4.76826	4.53873	5.03577	3.7873	3.50134	5.17598	3.15044	5.29656	5.26417	5.02866	5.20317	4.2121	4.33567	5.12576	4.55778	4.63907	5.23636	4.72996	4.75836	4.04732	4.05829	2.59709	5.09452	5.09898	4.77962	2.81377	4.03749	4.85638	4.52167	4.81143	5.17946	4.29704	5.02444	3.42896	5.33778	5.30098	4.76748	5.08426
BCDIN3D	7.34045	7.30402	7.66705	7.52903	7.63229	7.25043	7.3053	7.48149	7.2327	6.66386	6.87936	7.28319	7.07649	7.76611	6.87051	7.11838	7.43044	6.77646	7.82581	7.72812	7.7657	7.60692	7.12599	7.16174	7.70726	7.50488	7.47821	7.32292	7.55334	6.99363	7.4796	7.22099	6.73357	7.4879	7.43797	7.56352	6.74561	7.07481	7.35599	7.20429	7.796	7.82026	7.28902	7.5742	6.67115	7.71008	7.91881	7.78497	7.76016
BCKDHB	5.10059	3.59818	4.80755	3.92333	4.48858	5.71385	4.87377	5.48926	5.76098	5.72756	4.69684	4.65357	5.09426	5.43199	3.99641	6.83353	4.98876	3.32336	5.51915	5.03308	5.27052	5.28828	4.43502	4.0913	5.42058	5.11945	5.18533	4.84689	4.85219	5.15368	4.9516	4.75044	4.03256	5.24593	5.45374	5.09957	4.44029	3.90543	5.11841	4.86658	4.88746	4.97699	5.10544	5.1557	3.90028	5.91492	6.07137	5.76576	5.96643
BCKDK	7.33692	7.12218	7.57861	7.24287	7.75982	7.97403	8.19432	8.07237	7.75823	7.72653	7.84009	7.18939	7.93114	7.53327	8.31547	8.19106	7.49384	7.75668	6.94287	7.2603	7.48945	7.60058	7.75713	8.21507	7.70425	7.64484	7.43398	7.87665	7.66741	7.91604	6.92452	8.15861	7.37338	7.59821	7.11229	7.33435	7.57093	7.74195	7.63648	7.64828	7.62404	7.41433	7.57822	7.2261	7.69915	7.78056	7.78312	7.69045	8.12832
BCL10	3.54328	3.88556	2.55974	3.67986	2.46593	2.83721	1.26712	2.24867	3.14565	2.83203	2.35477	2.25534	4.40426	2.28874	3.77258	2.3625	3.31559	2.2726	3.0069	3.74029	2.28921	2.37208	2.33362	2.36607	2.70622	3.52514	2.42822	3.49768	3.86969	2.26039	2.45415	2.58771	3.6356	2.76607	3.19913	2.5327	1.96517	1.91315	3.77961	3.59229	3.4288	3.12353	3.49636	2.99621	4.26229	1.93145	1.88578	1.86978	1.88065
BCL11A	5.35037	4.84508	6.38276	5.81942	5.49039	5.54526	5.97099	5.86315	5.54859	5.7701	5.54807	5.86975	5.58541	5.50506	4.35453	5.34187	5.69605	5.40857	6.93274	6.22079	5.57108	5.9449	5.35206	5.61275	5.93417	5.7379	5.1762	6.08702	6.4113	5.8761	5.58187	4.6778	4.87834	5.98917	5.8067	5.34499	5.13835	4.97902	5.80389	5.5833	5.64684	6.19595	4.76814	5.76634	4.41346	6.17357	6.44408	6.32747	6.33668
BCL11B	6.7516	6.94134	6.64318	6.33858	7.3158	6.32496	6.58046	5.90032	6.22959	7.37315	6.95579	6.6818	6.17941	6.44842	5.39598	6.24198	6.72011	6.07722	7.52466	7.33211	6.78196	6.98201	7.21897	6.19408	7.26505	6.56402	5.79163	6.60818	7.01755	6.92581	7.04662	6.36005	5.79977	6.88351	6.79791	7.20027	5.1877	6.17675	7.1505	7.16135	7.00143	7.16393	6.3316	6.79659	4.89987	6.97103	6.88437	6.60575	6.98445
BCL2	7.72848	8.58725	7.98533	7.05071	8.01474	8.09056	8.08768	8.56595	8.53963	8.34507	8.44604	8.47844	8.21268	7.95227	6.65714	8.20066	8.18732	7.4465	8.64606	8.57225	8.0846	8.44281	8.15448	8.07653	8.28239	8.00167	7.95593	8.33156	8.21653	8.67527	8.57477	7.0327	7.5159	8.46432	8.61534	8.56618	7.00687	7.87707	8.38273	8.04932	8.40146	8.4153	8.01039	8.28482	6.89171	7.90381	8.0411	7.90356	8.11895
BCL2A1	10.8665	8.20284	9.99846	7.9253	7.95004	9.0754	9.31434	8.36046	9.08365	9.14768	8.90412	9.83304	8.68434	9.33806	11.096	9.46865	9.48165	9.54462	7.84048	8.00049	9.09458	9.32247	8.2348	8.11838	8.41256	9.19419	8.47891	8.89549	8.74587	8.44302	8.90148	10.6295	9.15885	9.16981	8.65948	8.56188	9.51766	9.05316	8.64099	8.65277	9.61927	9.25193	10.2803	9.09253	10.4504	8.48393	8.81476	8.92331	7.97797
BCL2L1	6.98331	8.07049	6.48035	8.22871	7.81749	8.5966	8.90082	8.36367	8.15629	8.34434	9.51174	8.31469	8.52307	6.27142	7.99779	8.65132	6.42563	9.0675	7.74498	8.17708	7.0819	7.11291	8.9096	9.1886	7.01106	8.30337	8.11687	7.56694	7.78954	8.24465	7.82008	8.52574	9.33307	6.30881	7.70288	8.04446	9.60399	9.7281	7.58964	8.55269	6.89851	7.68004	8.20653	7.05136	9.68394	7.47778	7.3692	9.41081	8.37965
BCL2L10	1.26136	1.90162	2.16197	2.11255	1.68757	3.39047	3.07668	3.43108	3.90647	3.89228	2.36306	3.45848	2.39817	2.28217	2.22886	3.82669	2.34256	2.26222	2.28998	3.18405	3.79724	2.40807	2.3283	2.29085	2.9567	2.2923	2.39316	3.59078	3.44867	3.0331	1.91986	1.78023	2.49673	2.45896	2.4505	2.52182	3.00059	2.53977	3.0855	2.50578	2.54651	2.39086	2.4878	2.53325	2.48161	3.73798	3.2058	2.44578	2.44076
BCL2L11	7.08944	7.57691	7.30661	8.38913	7.77632	7.14446	6.80184	7.23568	7.40685	7.48735	7.69496	6.82708	7.31053	6.10488	8.68145	8.08233	7.78216	8.75456	7.62422	7.09605	6.53366	6.79146	8.05248	8.02245	6.47754	7.08088	8.30568	7.0165	7.38575	6.55897	8.1634	6.97937	8.57934	7.23933	6.8134	7.05713	8.39169	8.60002	7.59161	7.71504	7.68651	6.36255	7.43761	6.75535	8.96891	6.17139	6.51332	6.90023	6.38752
BCL2L14	1.97859	2.57107	2.20998	2.08556	2.34893	2.05881	1.41295	2.16815	1.74395	2.03959	2.07924	1.93773	2.45992	1.95376	2.60876	1.9797	1.98289	1.93171	1.97331	1.95535	1.99355	1.96312	1.94515	1.98982	1.99668	1.95066	2.49722	1.90359	2.14653	1.84994	1.64433	2.26675	1.97107	2.06004	1.98136	2.00129	2.31549	2.0011	1.98874	1.90819	2.02565	1.94374	1.98361	1.95022	1.94363	2.33162	2.04775	2.01722	2.00251
BCL2L2	6.18817	6.25982	6.03069	6.28366	6.25793	7.56923	7.38305	7.50775	7.55838	7.57037	7.22205	6.8218	7.45064	6.99475	6.35509	6.75654	7.51932	6.05966	7.20724	6.26125	7.11728	7.26276	6.11313	6.62906	7.12456	6.96774	6.94444	7.30727	7.0157	6.523	6.71516	6.70253	6.21379	7.48114	7.149	6.49672	5.74741	6.0991	6.95854	7.01185	7.14949	7.28727	6.47722	7.10079	5.83748	7.26989	7.37724	6.88837	7.29582
BCL3	9.30908	9.78672	8.37119	9.87987	8.9326	10.3948	9.11388	9.8893	10.2747	10.2132	10.455	9.36823	9.79989	9.31102	11.6403	9.89965	9.64572	9.54031	8.81804	8.77339	9.32863	9.90897	9.84643	9.62444	9.14308	9.41569	9.62167	10.2835	9.86463	9.33316	8.83459	9.73961	9.05086	10.0542	8.89304	9.16781	9.10334	8.75682	9.9386	9.01411	9.91138	9.11292	9.83735	9.07307	9.58103	10.2096	10.095	9.72935	10.1603
BCL6B	4.05245	2.85492	2.58877	2.59317	2.19338	2.56123	2.26064	2.32981	2.57716	1.32716	4.07022	2.21828	2.12574	2.19035	2.19585	2.12652	2.35907	4.30297	2.89094	2.07541	2.18582	2.09786	2.53542	2.6719	2.13959	2.17839	3.24213	1.92693	3.3018	1.82138	3.11231	1.89527	2.20632	2.2381	2.29373	2.25004	4.21564	2.28728	2.23027	2.1913	2.14188	2.17491	2.17715	2.22115	5.10382	4.59785	2.27068	2.25909	2.79177
BCL7A	6.01631	6.4943	5.2601	5.91923	6.36729	6.30922	6.99805	6.24459	5.96229	5.80441	6.02529	6.44208	5.56833	6.06339	4.97557	5.47576	6.36519	5.13955	7.78224	7.31402	6.03634	6.5121	6.018	5.68968	6.73296	6.27493	5.91637	5.70799	5.31454	6.64933	6.4243	6.85399	5.19319	6.43064	5.956	6.15954	4.91783	5.54916	6.60821	6.59721	6.59696	7.13267	5.459	6.30446	5.12181	6.73314	7.23978	7.05353	6.81664
BCL7B	6.82801	6.66555	6.65515	7.14684	6.59852	7.27518	7.08308	7.66397	7.35531	7.31597	6.71513	6.94672	7.15144	7.33639	6.80264	6.55773	7.11276	6.4114	7.21184	7.31566	7.47156	7.18712	7.08802	7.17053	7.34331	7.28488	7.14462	7.05757	6.85283	6.98613	7.12869	7.23328	7.1496	7.4157	7.49414	7.46589	7.20614	7.13522	7.03411	6.87484	7.48933	7.2087	7.32686	7.47773	6.75148	6.86615	6.56535	6.34162	6.69034
BCL7C	4.60282	4.49104	4.8932	4.67866	4.35755	5.74525	5.7326	5.57898	5.75629	5.75146	5.12048	4.76104	5.29629	5.16283	4.84639	5.63801	5.23028	4.8994	4.65355	5.58289	4.90471	4.86692	5.92741	6.00622	4.59887	4.97387	4.98692	5.14374	4.82374	5.11901	5.79644	5.10596	6.01478	4.59466	4.71517	4.6038	5.65454	5.6044	5.00624	5.06858	4.61302	4.92388	5.07754	4.94569	5.86943	5.44762	4.71009	5.30305	5.50471
BCL9	4.04195	4.19628	5.03576	5.04639	4.62267	5.17336	4.00362	5.14008	4.19982	4.71952	4.23548	4.68646	4.10666	4.31767	3.7979	4.39121	4.65909	3.16643	5.53142	5.7055	5.27196	5.1228	4.62202	4.439	5.15062	4.77023	5.25275	4.94243	5.08409	4.86404	3.92523	3.6677	3.46804	4.60719	4.65384	5.00954	4.49713	4.58415	4.90875	4.95355	4.70596	5.05855	4.34863	4.61745	2.40834	4.61537	5.12627	5.02336	5.0406
BCL9L	5.70152	6.13659	6.1301	6.20447	6.36088	6.9686	7.604	7.05147	6.6606	7.16562	7.45794	6.76656	5.77058	6.55456	6.26172	6.62318	6.16956	5.51458	6.96021	7.34574	6.44709	6.49066	7.4003	6.44281	7.03051	6.46892	6.38549	6.77506	7.16434	6.23434	5.97026	7.06924	6.26471	6.49513	6.35363	6.62052	5.62677	6.41912	6.92909	7.41976	6.501	6.59837	6.41118	6.22113	5.06948	7.42953	7.13401	6.84815	7.31879
BCLAF1	9.44417	9.53612	9.53251	9.93544	9.36853	9.44033	9.56285	9.41172	9.3417	9.63593	9.35893	9.53723	9.56587	9.69887	9.70629	9.29946	9.71583	8.87739	9.83808	9.70629	9.75571	9.69845	9.37883	8.93263	9.87333	9.59374	9.753	9.71243	9.63511	9.55776	9.39536	9.03938	9.05674	10.052	9.87092	9.97622	9.02883	9.23304	9.83702	9.48655	9.71012	9.55459	9.65818	9.97226	9.02041	9.61148	9.51055	9.32169	9.50538
BCLAF3	5.59245	5.93558	5.29228	5.40117	5.7927	4.76219	4.45181	4.77714	4.61163	4.91702	5.11193	5.29467	4.92832	5.76637	6.27831	5.03656	5.8461	4.6497	5.20774	4.79296	5.20801	4.98276	5.24349	4.10098	4.66721	5.24052	5.07328	4.82548	5.28407	5.48615	5.22029	5.00381	4.79402	5.38351	5.41911	5.02833	3.07471	4.50644	5.76904	5.18398	5.6664	4.68313	5.18343	5.66533	4.73219	5.36476	5.26217	5.03896	5.26306
BCO2	4.40903	5.07391	5.0629	4.9122	5.00491	4.58261	3.91537	5.33242	4.50331	4.30349	5.13541	4.72864	4.98096	5.31229	5.26097	3.41769	5.16698	3.36935	5.29919	3.97649	5.03248	4.84928	4.86995	4.29014	4.94146	4.78989	5.03921	5.40593	5.26254	4.20715	4.72821	3.61528	4.19985	4.9918	4.99421	5.11919	2.5011	3.16729	5.17005	4.84763	5.23575	4.789	3.77128	4.80493	3.74548	5.50984	5.31782	5.25205	5.33703
BCOR	7.16081	7.13897	7.84179	7.73664	7.35324	6.69076	7.65047	6.82698	7.04372	6.86686	7.90136	6.57682	6.87946	7.39704	6.3482	6.77832	7.44142	6.87522	7.58263	7.0687	7.87227	7.74806	7.4733	7.34237	7.30575	7.04561	7.65634	7.33549	7.31914	7.4831	6.20299	7.31024	6.42845	7.38966	7.54771	6.81181	6.03451	6.5866	7.6394	7.46739	7.4443	7.47619	7.05667	7.26896	5.86811	7.49897	7.60129	7.41057	7.76869
BCORP1	2.32211	2.73372	2.92593	3.07273	3.1347	2.85773	2.87019	3.1694	3.09907	2.8156	2.47713	2.38771	3.4339	2.41951	2.38837	3.41878	2.65424	3.26722	4.38735	2.4637	3.6763	2.46508	2.43825	2.48579	2.62993	3.01633	2.48041	2.45301	2.53056	4.13183	2.7295	2.99835	2.44974	2.45292	2.4336	2.4788	2.65551	2.47741	2.92617	3.69424	2.49829	3.03361	3.01505	2.46929	2.43284	3.74715	3.80092	3.18913	2.86015
BCR	5.77227	5.28421	5.65841	5.18729	5.74971	5.04415	7.13552	5.09466	4.73551	5.93493	5.81536	5.06478	5.21699	5.94982	5.15202	6.07157	5.4039	3.75128	5.93093	5.7335	5.46301	5.35803	5.86391	6.02621	6.49057	5.84434	5.58974	4.92093	4.88391	5.68562	5.61015	6.65033	4.84017	4.87756	5.49977	5.49181	5.21713	4.92504	5.65767	5.61699	5.6669	5.53056	5.01388	4.99377	4.15847	6.56916	6.4761	6.43835	6.74343
BDH1	6.74447	6.33854	6.56856	6.36774	6.81691	7.45665	7.00899	7.34172	7.68215	7.78291	6.80462	7.23431	6.08721	6.96911	6.07342	6.96001	7.28639	5.85546	7.60323	7.61602	7.28718	7.37868	7.22574	7.13067	7.67482	7.31288	6.59739	6.31243	6.9391	7.08103	7.24173	7.84769	6.16287	7.32317	7.28665	7.38593	6.2499	6.05758	7.37044	7.16986	7.55375	6.70983	6.53965	6.9934	5.21898	7.64428	7.71095	7.22539	7.19169
BDKRB1	1.26879	2.64457	2.40621	2.92855	2.0319	2.5816	2.07863	3.0526	2.7274	2.19357	3.55238	2.05345	2.1851	2.11104	2.05302	2.15497	3.11255	2.62644	2.10321	2.16273	2.13824	2.1915	2.1107	2.11347	3.30093	2.11017	3.50189	2.03245	2.0152	2.28579	2.12161	2.3975	3.68433	2.13887	2.12433	2.24799	2.93868	2.5743	2.1045	3.28806	2.08678	2.57372	2.12668	2.15919	2.06722	2.46838	2.15933	2.13926	2.09667
BDKRB2	2.93694	2.98021	3.30125	3.0465	3.34268	2.72308	2.62425	2.76184	2.87681	2.86395	2.9439	2.9443	2.91796	2.96188	2.91134	2.90915	2.90773	2.9439	2.90228	2.89747	2.96661	2.91408	2.90834	2.78939	2.90776	2.92862	3.2404	2.85811	2.84934	3.0731	2.57933	3.23765	2.94174	2.93204	3.01298	3.66165	2.93223	2.92471	2.83158	2.84025	2.77155	2.77969	2.89813	2.864	2.92831	2.97168	2.8921	2.87218	2.90748
BDNF	2.17273	2.4257	2.51097	2.70515	2.29473	2.45373	2.12843	2.86193	2.61421	2.53251	2.4677	2.40745	2.45344	2.42924	2.38745	2.42577	2.41949	2.40501	2.94396	2.40942	2.43874	2.42548	2.40097	2.37514	2.40319	2.42179	2.54747	2.72873	2.48815	2.179	2.12638	2.79425	2.38587	2.39352	2.41438	2.41509	2.51706	2.42161	2.39505	2.36162	2.35996	2.32803	2.38005	2.38663	2.38305	3.45986	2.40868	2.39263	2.41194
BDNF-AS	3.42065	3.2608	3.05302	2.81609	3.23529	4.03054	3.49283	3.85253	4.22583	3.99303	3.39677	3.52764	3.27527	3.45844	2.4171	3.25438	3.65503	2.93128	4.21605	4.37151	4.29498	3.4894	3.38886	3.5299	3.83552	3.1552	4.02497	3.2477	3.45912	3.59139	3.76423	3.1188	3.43414	3.81105	3.65451	3.67184	3.21584	3.44004	3.57961	3.5845	3.52577	4.06313	3.61042	3.86589	3.49361	3.36045	3.59925	4.44888	3.361
BEAN1	2.76459	3.12926	3.8107	3.71393	3.28064	3.98826	4.45757	4.03077	4.50262	4.49845	4.81894	3.96184	3.7464	3.02929	3.77309	3.34949	3.665	5.13064	2.57543	3.91942	4.31156	2.10334	4.95143	4.73744	3.59584	3.31469	2.44752	4.19277	4.88516	3.39421	4.27844	3.67878	4.94186	3.33511	2.96883	2.76818	2.88293	3.69038	4.22178	4.8154	2.66144	4.48399	3.93962	2.73645	4.12121	4.97084	4.32567	4.64965	3.89871
BECN1	8.70747	8.57979	8.73895	8.39484	8.42641	8.96274	8.38821	8.90529	8.72085	8.69333	8.90934	8.49853	8.62185	8.57104	9.11985	8.50573	8.73885	8.66209	8.69419	8.41972	8.69364	8.74713	8.73136	8.78815	8.5241	8.52865	8.57326	8.62167	8.31049	8.71345	8.79869	8.87346	8.49077	8.75094	8.56709	8.40036	8.34012	8.56611	8.85871	8.78263	8.50199	8.68599	8.92283	8.70137	8.63604	8.33891	8.36059	8.64455	8.75775
BEGAIN	3.97685	5.08173	5.5429	5.43463	5.33562	5.99844	5.91777	5.96097	4.97866	6.02661	3.82127	7.87012	2.7725	6.61333	6.95449	3.30053	5.68701	5.39901	5.87871	2.82393	4.45877	6.04366	6.39071	5.46687	6.11888	7.51164	5.25445	4.72885	4.78418	6.46427	6.72671	4.61823	2.69349	3.69767	3.62091	2.73622	2.75963	6.3815	2.87235	4.19666	6.34084	4.18013	6.05449	6.63734	5.88814	5.08635	6.68236	8.01018	4.33642
BEND2	2.8064	3.63338	3.48506	3.42005	4.15029	3.36002	3.0283	3.4687	4.46836	3.52197	4.25344	3.82572	3.7442	2.53029	3.76007	3.20571	3.46733	4.9294	3.05916	2.92688	3.35559	3.09201	4.73332	3.79716	2.91857	2.94647	2.97068	3.49777	3.52411	4.83498	3.01593	3.29905	5.0135	2.93237	2.9684	3.22179	4.65174	4.56801	3.07049	3.68358	2.8671	2.84574	4.18561	3.19255	5.14668	3.19199	3.72384	3.05956	3.19594
BEND4	3.5344	3.35948	3.80759	4.00865	4.61721	3.54961	3.37268	3.87455	3.39777	2.7097	2.93836	3.75831	3.84616	4.89801	2.94871	3.15895	3.73128	3.15808	3.97934	4.62959	3.48606	3.73706	3.43848	2.94569	3.63954	3.59919	3.4299	3.09226	3.38727	3.29605	4.08319	4.38685	2.52116	4.89071	3.39928	4.17115	3.90511	2.78556	3.96187	2.89142	4.30562	4.00659	3.61773	3.89425	3.72665	3.64702	4.49813	3.48865	4.06779
BEND5	5.05926	4.67063	5.02679	5.01852	5.54396	6.05054	4.95966	5.83535	6.42929	6.66844	4.73297	5.82121	5.27173	5.67531	5.37581	5.31226	6.32586	4.87923	7.07766	6.82627	5.5717	5.79277	4.86245	3.67669	6.14721	5.18147	4.98158	5.5781	5.47395	5.74607	6.37092	5.04154	4.27733	5.72586	5.77437	5.55441	3.28409	4.76659	5.71203	6.01672	6.34438	6.91556	5.29774	6.14458	3.19012	6.33761	6.37863	6.07952	5.93871
BEND6	2.14591	2.38463	2.45246	2.06603	1.79293	3.19381	3.02577	3.10069	3.34784	3.3093	2.75478	2.94841	3.23922	2.16163	2.85159	2.33935	2.14947	2.15293	2.31787	2.69516	2.95575	3.20037	2.49581	3.87732	2.16687	2.27115	2.65512	3.41663	3.51831	2.1891	2.23728	2.20408	2.34022	2.3464	2.34947	3.51541	2.87403	2.35415	2.74073	2.73099	3.08471	3.00025	2.90499	2.50268	3.39589	2.62984	2.3809	2.72586	2.93145
BEND7	4.11416	4.08686	3.75913	3.6697	4.20671	3.91334	3.639	3.49142	4.40931	4.3197	4.93425	4.05217	3.27225	3.33579	5.64716	4.57787	3.64905	4.35973	3.14131	2.6048	4.13203	4.54563	4.59778	3.39985	3.40167	3.51964	4.37426	3.60227	3.59933	5.02817	3.85698	3.27259	3.82598	4.16571	2.10519	2.67995	3.92518	3.42495	4.39565	3.53873	4.6317	3.07241	3.891	3.76881	3.53249	3.46966	3.83971	3.93043	4.5751
BEST1	6.75974	6.97978	6.77195	6.93502	6.96405	6.47585	5.99829	6.63645	6.40222	6.17986	6.59629	6.75143	6.67975	6.53769	8.60528	6.8551	6.87702	6.59833	5.84598	5.87385	6.16272	6.62397	6.72767	6.61435	6.02802	6.47689	6.45753	6.25079	6.6014	5.92907	6.40856	7.95258	6.83973	6.75805	5.55222	6.43836	6.10313	6.65618	6.7634	6.11975	6.36693	6.06952	6.22389	6.31463	6.81576	6.37596	6.81576	6.51681	6.82136
BET1	5.15998	4.65187	5.37521	5.53733	5.86744	5.48908	4.59037	5.4726	5.85259	5.49145	4.60328	5.6406	5.24348	5.85043	4.18932	5.41654	5.36529	5.19861	5.91321	5.94967	5.53898	5.7634	4.85911	4.94538	5.55227	5.57236	5.4116	5.55351	5.42236	5.62106	5.39193	4.72862	4.97546	5.59661	5.99501	5.57166	5.40622	4.97183	5.81893	5.41203	5.62034	5.98639	6.07629	5.83391	5.03836	5.52338	5.53542	5.56474	5.07307
BET1L	4.12589	4.76072	5.06956	5.46098	5.18402	5.41369	5.16676	5.48694	5.53534	5.4266	4.97835	4.83606	5.89856	4.97994	4.67797	4.9709	5.04589	6.11312	5.23776	5.53013	5.04052	4.83132	5.28688	4.82981	5.60681	4.7961	4.95522	5.25482	5.53136	5.24604	4.80025	5.18267	5.9858	5.31108	4.96375	5.38142	5.7713	6.26282	5.74022	4.86334	5.31402	5.43848	5.07372	4.94023	5.8575	4.32481	4.86091	5.11073	4.86565
BEX2	7.99684	7.8692	8.30036	8.57912	7.78597	8.24912	8.95257	7.93164	7.27471	8.71869	7.7537	8.81736	8.06339	8.22777	6.99132	8.22722	8.43706	7.61624	9.04977	8.69528	8.41476	8.33342	7.73594	7.26522	8.87914	8.459	7.52863	8.22658	8.1127	8.80097	8.93369	7.54869	7.74295	8.10727	8.6597	8.64449	8.06013	7.79284	8.59986	8.58013	8.83659	8.73952	8.21608	8.44122	7.27651	8.83831	8.39014	8.62201	8.27676
BEX3	9.99613	8.54203	9.02174	8.35286	8.78451	9.48644	9.27144	9.22397	9.48199	9.46339	9.9493	9.50056	8.88342	8.26352	9.04928	9.01655	8.87774	9.8432	10.0522	9.14256	8.45238	9.29935	9.41334	9.02923	9.41506	8.7379	9.36267	9.4716	8.93966	9.11155	9.35041	8.71022	10.1155	8.64161	8.95575	10.0341	10.3533	9.27846	9.33201	9.58568	8.88788	9.1166	9.16489	8.9738	9.60219	8.88013	8.46631	8.86391	8.91278
BEX4	6.40163	5.63346	6.50226	5.03241	6.10449	4.98749	6.08695	5.01247	4.88637	5.52493	5.30373	5.9935	5.84394	5.43292	4.1969	6.18632	5.66382	4.44776	6.32006	6.02871	5.871	5.83331	5.27019	5.37261	6.36186	5.77578	5.57755	5.86905	5.68457	6.1425	5.77834	4.69094	5.00607	5.67484	5.94869	5.83062	4.91641	4.2295	5.79949	6.00942	6.23186	6.05209	5.58092	5.89113	5.17898	6.33788	5.77766	5.66451	5.8254
BEX5	5.45402	5.78958	5.19441	5.75745	6.1724	6.32982	6.07772	6.18896	6.48221	6.39919	6.21843	6.97081	5.74632	5.62032	4.71054	5.41526	5.84302	5.34323	6.60638	6.87485	6.03728	6.05324	5.45737	5.84908	6.63344	6.24726	5.52766	6.26506	6.05454	6.61654	6.74186	4.80061	5.90333	5.96856	6.28965	6.52377	4.42217	5.22652	6.37014	5.90097	6.62119	6.77322	6.16538	6.32954	3.94243	6.49954	6.17033	6.29891	6.2599
BFAR	8.6176	7.33191	7.17259	7.03381	6.81344	7.95362	7.68346	7.49773	7.89043	8.11591	7.40752	7.77765	7.39787	7.99454	6.81805	7.23717	7.85715	6.86872	7.95283	7.77982	7.99322	7.99238	7.57638	7.69996	8.15285	7.69927	7.23041	7.59288	7.40223	7.30352	7.77557	8.37974	7.03704	7.948	8.04985	8.03317	6.91693	7.43954	7.63068	7.49278	7.75518	8.05493	7.71813	8.00233	6.53294	7.94856	7.98689	7.47914	7.98603
BFSP2	4.61742	4.42335	4.63482	3.95337	5.02398	3.79196	3.99308	4.03351	4.22526	4.35406	3.08047	4.67142	3.87591	4.86263	2.61769	3.71162	3.46653	5.13462	4.31489	6.56792	4.01198	4.4622	4.24084	4.74216	5.20107	3.62279	4.44057	4.59909	4.81375	4.3922	4.37398	3.22504	3.25588	6.42349	3.9001	3.71958	4.04775	3.26696	4.10906	3.18254	4.21667	5.25279	4.09401	3.60531	3.2074	5.05793	5.63446	4.50649	5.18432
BGLT3	2.02557	2.65255	2.44497	2.42551	2.46038	1.69084	1.5492	1.71858	2.30812	2.02352	1.97632	1.98593	1.96384	1.97493	1.97995	3.59689	1.96893	1.96585	1.97576	2.33757	1.98861	1.94578	1.95972	1.85826	2.21585	1.97578	1.93677	2.04157	2.01366	2.52189	2.02079	2.17439	2.05784	2.92999	2.12118	2.08187	2.04909	2.08665	2.01606	1.95785	1.93014	1.95711	2.00783	2.0198	2.04916	2.38341	2.07566	2.07362	2.10156
BGN	3.53372	3.87867	3.04522	3.26412	3.61914	3.48808	3.5066	3.34426	3.90645	3.92038	4.57062	4.27592	3.20001	3.20886	3.19006	3.21237	3.29634	3.20088	3.93324	3.21879	3.21349	3.82174	3.20908	3.15701	4.27871	3.19711	3.91801	4.1178	3.94489	3.70339	3.08837	2.90005	3.36332	3.3015	3.33322	3.36716	3.60111	3.32002	3.34353	3.32744	5.10324	3.27319	3.32963	3.95623	4.05046	3.3664	3.24389	3.33106	3.66902
BHLHA15	2.83324	2.63355	3.79307	4.0004	2.96283	3.43438	3.57484	4.17065	3.10876	3.64514	2.07968	2.0224	3.34246	3.73203	3.69693	3.47727	3.1518	4.57892	2.78525	3.97044	3.26776	4.10507	3.00524	5.15948	3.62834	2.60611	4.41771	3.61377	3.44489	3.81595	2.8129	2.4441	4.00745	3.37549	2.49958	3.47665	4.38074	5.07204	3.35361	4.04015	3.18219	2.53953	3.40393	2.9533	3.30952	2.61994	3.88182	3.63402	2.3251
BHLHA9	3.90713	4.12522	3.79006	3.91696	4.56326	3.65664	3.79602	3.6711	3.58574	3.56944	4.289	3.80837	3.58832	3.83055	4.48879	3.58786	3.53167	3.93095	3.27997	3.58814	3.81369	3.81788	3.87172	4.08675	3.74594	3.91346	3.91773	3.95908	3.81804	3.78365	3.69819	3.9675	3.99657	3.83627	3.77129	4.18053	3.81305	3.92283	3.63084	3.52796	3.52469	3.5869	3.94398	3.76759	4.11653	3.5316	3.54969	4.28546	3.69939
BHLHB9	3.35196	3.8007	3.95117	3.77175	4.09073	2.65086	3.45726	2.93483	2.62221	3.21204	3.16373	3.47583	3.3078	4.18098	2.27931	2.17249	3.97474	2.14918	3.80269	3.92213	4.24517	3.14615	3.96544	2.16467	4.22959	3.81139	3.4023	3.51311	3.7244	3.89704	3.80224	2.04736	2.74815	2.74566	4.21186	2.83327	3.7245	2.81977	4.13975	3.71802	2.96288	4.37097	2.98525	5.1344	2.67958	4.35638	3.88143	4.40907	3.90643
BHLHE23	7.04553	7.20497	7.78765	7.42708	6.13213	6.7982	7.69166	6.72742	6.06963	6.0155	7.93594	6.58664	6.4597	5.93856	7.28187	6.82499	6.77068	7.88617	7.18328	6.53744	6.75778	6.50586	7.19808	7.95146	6.28678	6.46503	7.42653	6.99775	7.21942	7.29982	6.55807	5.79086	7.95356	6.02453	6.3736	6.65098	7.38902	7.11921	7.14627	7.33448	6.69065	6.77351	7.35754	5.99957	7.86154	6.10348	6.15106	6.6695	6.0757
BHLHE40	7.21446	7.927	7.27448	7.65581	7.69753	7.31256	6.66675	7.1246	7.19576	7.15449	7.60114	6.87289	7.22157	7.99804	7.68529	6.90911	7.67149	6.49971	6.92925	6.72956	7.80605	7.17815	7.30575	7.74576	7.54145	7.48005	7.19543	7.13796	7.13321	7.50894	7.43111	7.59575	6.83163	7.60603	7.60013	6.88549	6.51731	7.38977	7.37955	7.04486	7.55228	7.28068	7.6959	7.74902	6.16488	7.54592	7.02136	7.17166	8.08097
BHLHE40-AS1	3.27517	3.74792	3.62839	3.68711	3.5525	3.31428	2.61735	3.44674	2.68235	2.50043	4.01594	2.83338	3.1106	4.21955	3.60195	3.28714	3.52294	2.52072	2.49057	3.22251	3.355	3.7225	2.23974	2.66174	3.61049	3.40502	3.1339	3.16789	3.4167	2.88257	3.39545	3.47645	2.99241	2.52777	3.2005	2.82947	2.86981	2.6037	3.43898	3.71876	3.05915	3.08773	3.18494	3.0324	2.4921	3.61101	3.34721	3.12086	4.25724
BHLHE41	4.46458	4.56991	4.25663	3.76353	5.05613	3.53989	3.73991	3.52228	3.67112	3.8298	4.4883	3.84369	2.76849	4.34575	2.93326	4.48164	4.33707	4.39774	3.99371	4.6425	3.89659	4.37923	4.22347	3.78827	4.35017	3.62019	4.04367	4.50361	4.15041	4.44181	4.51066	2.84677	4.49846	4.29619	4.07182	3.74511	4.89358	4.20297	4.21396	3.9115	4.16748	4.35782	3.78026	3.79559	2.32724	4.65406	4.85051	3.84488	3.95024
BICC1	3.72212	3.1028	3.49998	3.10461	3.19986	2.64976	2.64423	2.32426	1.93815	1.78272	2.48961	2.90603	2.66086	4.97043	2.71922	2.49358	2.69043	3.12864	2.60897	2.66406	2.49338	2.49612	2.48375	2.46344	2.48743	2.51392	2.88421	2.57462	2.48791	2.53512	2.47886	3.79546	2.58337	2.60004	2.72951	2.57553	2.72226	3.28434	3.66486	2.59827	2.45042	2.69441	2.53025	2.5185	2.57656	2.56509	2.54509	2.86932	2.50023
BICD1	2.95181	3.37525	3.5593	2.89668	3.06004	3.38644	2.72805	3.13525	3.36729	2.7667	2.3731	2.37093	3.5088	3.63693	2.75791	2.37445	2.48165	2.43447	4.1186	3.89306	4.61266	2.98233	2.37708	2.78073	3.83802	3.14938	2.94102	3.25602	3.39756	4.07574	2.38501	2.70307	2.28906	3.31411	3.37303	2.28434	4.32895	2.27608	2.37094	3.02455	3.61609	3.05905	3.45129	3.21763	2.27857	4.0857	4.10102	3.78481	3.74489
BICD2	8.91676	9.47123	9.28418	9.31774	9.14311	8.93944	9.84681	9.07812	9.18015	9.00449	9.53279	9.22616	8.6587	9.37757	9.77101	9.1808	9.59144	8.91675	9.37629	8.94841	9.1616	9.47703	9.10538	8.7256	9.29238	9.29238	9.45509	9.12396	9.41137	9.56064	8.89221	8.86025	9.07944	9.63018	9.29379	9.45968	9.0487	9.29087	9.33147	8.79758	8.67888	8.88481	9.45227	9.41315	8.86698	9.44658	9.54844	9.49311	9.5983
BID	9.9417	9.95849	10.1119	9.35461	10.1907	10.013	10.5584	9.94538	9.78415	9.93766	10.0844	10.0555	10.264	10.0784	9.84763	10.2669	10.3329	10.2454	9.40749	9.45939	10.0539	10.2842	10.1945	9.85662	9.77478	9.98973	9.991	9.78889	10.3848	9.58792	10.21	9.87067	9.88857	10.2648	9.89389	9.60384	9.82603	9.58806	10.4585	10.0175	10.2556	10.0482	10.3087	10.1991	10.2695	9.61304	9.88227	9.78293	9.73182
BIN1	8.59411	8.87057	8.6407	8.57514	9.28989	8.03989	8.05101	7.97729	7.66691	7.8716	8.5542	7.70552	8.41527	8.67086	8.00405	8.14202	8.3753	6.90423	8.42797	8.74522	8.81215	8.64086	8.559	8.45042	8.97743	8.18786	8.39179	8.40216	8.29796	7.83269	7.95608	9.23252	7.82911	8.60637	8.26358	8.79269	7.38054	7.75004	8.37988	8.66891	8.56336	8.56492	8.35392	8.58027	6.99351	8.95889	8.70063	8.17864	8.39422
BIN3	7.88951	8.07258	8.14029	8.29456	8.02457	7.77814	8.10468	8.31919	7.80779	8.14722	8.31866	8.32611	7.82729	8.02769	9.02946	7.89751	8.20419	7.96561	7.75856	7.76207	7.92368	8.22856	8.04344	7.9518	7.81395	7.95112	8.26236	8.13531	7.95071	8.18099	7.85803	7.94269	7.58932	8.25922	7.99093	8.15413	7.52225	7.62637	8.07182	7.91671	8.19447	7.90603	7.83485	7.92758	7.46287	8.16304	8.10402	7.9347	8.30168
BIRC2	8.17764	8.08346	8.45703	7.5014	6.91021	8.16791	7.36846	8.6258	8.2301	7.87243	7.48219	8.50581	8.38362	8.20622	8.32345	7.52963	8.19363	7.95932	8.06781	8.07771	8.07509	8.06042	7.37449	7.52798	7.80193	7.82948	7.8092	8.01441	8.03466	7.68741	7.94768	8.24362	7.63713	7.98187	8.28955	8.03995	7.85715	7.64652	7.77503	7.52969	7.98535	8.04762	7.82165	8.30709	7.9026	8.46995	8.51972	9.25405	8.04181
BIRC3	9.00165	9.50148	9.87143	9.66567	9.94894	9.10506	9.03907	8.95788	9.1932	8.90509	8.71117	9.96688	9.2298	9.74091	8.20536	9.2848	9.57132	8.85968	10.4125	10.0567	9.38435	9.74939	8.844	8.48475	9.77796	9.16164	9.2072	9.0815	9.2425	9.18673	8.66034	10.3776	8.40581	9.79093	9.85489	9.96752	8.43903	8.73862	9.74161	9.36795	9.86602	10.7485	9.12155	9.55161	8.22414	9.32886	9.94903	9.58702	9.35229
BIRC5	4.48738	5.52439	5.29223	5.60134	5.43224	5.55581	6.59282	5.59639	5.5798	6.55636	5.32916	5.45179	4.63616	4.73939	4.57527	5.80529	5.34399	5.8204	5.08586	7.68653	5.82587	6.36461	5.03425	6.4929	6.69469	5.54256	4.65486	5.98365	6.60721	5.49348	6.24022	4.66661	4.72409	5.97698	6.12595	6.3501	4.37755	5.0691	5.40486	4.4183	5.91193	6.20085	5.26005	5.27924	4.54918	5.81074	7.53506	5.36104	5.56158
BIRC7	2.37908	2.19223	2.392	2.34776	2.5592	2.75112	4.70778	2.80923	2.38537	3.0029	2.07702	2.84873	3.43159	3.21035	2.43228	3.3678	4.45845	2.13236	2.31654	2.73901	2.10736	2.71379	3.51456	2.03362	2.38887	2.10508	2.94043	3.82012	3.8673	2.6435	1.90227	1.56548	2.26086	3.82849	2.42655	2.32189	2.36986	2.43608	2.34935	2.96549	2.2211	2.5093	2.2065	2.32361	4.32972	3.93238	2.78811	3.7511	3.23902
BLCAP	4.12818	3.82446	4.22171	4.74882	4.72297	4.90543	4.63432	4.86022	4.7597	4.91903	4.48925	4.6159	3.98332	4.94705	5.395	4.90565	4.6717	4.40579	4.98923	4.19923	4.45158	4.30462	4.85874	4.12543	4.43159	4.28966	4.4462	4.46262	5.07436	4.36304	4.82187	4.27043	5.13842	3.87402	4.14119	4.63292	4.4487	5.33637	4.64748	4.50538	4.4254	4.41592	3.95258	4.4213	4.97625	4.75211	4.59677	4.78854	4.91914
BLID	3.09304	2.83991	2.93584	2.47612	2.9446	2.74852	1.8171	2.6658	2.69087	2.48673	2.60128	2.56739	2.56492	2.55932	2.56047	2.55511	2.57985	3.86242	2.58314	2.53135	2.58342	2.53531	2.54874	2.47019	2.5693	2.56718	2.83446	2.56911	2.76582	3.0198	2.0233	3.10399	2.6519	2.63925	2.6558	2.66414	2.69406	2.67341	2.62916	2.55554	2.67397	2.61906	2.6418	2.60867	2.62201	2.80238	2.73844	2.68014	2.71266
BLM	7.417	7.38032	6.61795	6.90241	7.824	6.31956	6.91287	6.62977	6.29657	7.16144	6.237	6.80867	6.39466	7.76619	6.54123	6.84182	6.3238	6.8652	7.44787	7.64361	7.36546	7.01002	6.45763	6.82162	7.64708	7.05553	6.58095	6.80105	6.39735	6.28698	7.51219	7.89881	6.1314	7.6664	7.32791	7.25577	6.77487	7.09547	7.34136	6.97516	7.32117	7.55288	6.90979	7.48999	5.54119	7.03677	7.72124	6.83932	7.221
BLMH	6.91943	7.18155	7.36753	7.31695	6.85267	7.19222	6.27808	7.31586	7.01993	7.00403	6.66535	6.61117	6.62452	7.15194	7.6774	7.62064	7.43786	6.07522	7.31693	7.2616	7.15023	7.28893	6.90255	6.60105	7.44264	7.10508	7.29723	7.1377	7.06724	6.4211	7.10391	7.22591	6.48616	7.39436	7.39208	7.3991	6.76596	6.67993	7.15787	6.88002	7.42845	7.27287	7.10494	7.34764	5.61111	7.43038	7.33518	7.21259	7.38158
BLNK	5.40266	5.48306	5.52131	5.35918	5.82593	6.31018	6.71356	6.23707	6.20862	6.48695	5.23298	6.13618	5.93721	6.23818	4.66246	5.34244	6.35216	5.88571	7.03449	7.13068	6.01168	6.3639	5.29297	5.5294	6.32236	5.94184	6.64	6.19332	6.02913	5.5345	5.62872	5.59875	4.326	6.37922	6.22856	6.19814	4.99254	5.66365	6.22196	6.03576	6.46114	6.93494	5.58487	6.3203	4.20685	6.57552	6.84043	6.48071	6.3891
BLOC1S2	8.80918	8.99007	8.93607	8.40611	9.08581	8.39403	9.51993	8.22947	7.03901	8.85289	7.9015	9.2954	9.27162	9.57797	8.08778	9.01641	9.1799	8.84227	9.49749	8.76904	7.89401	8.96235	7.54661	7.81613	7.67298	9.13809	8.37572	9.14428	9.13184	8.51199	8.33941	8.22397	8.6991	9.21998	9.23531	8.78124	8.8267	8.97917	8.8441	8.82782	9.26447	9.52353	9.34883	9.12305	8.30596	8.82919	8.9943	8.91855	8.70177
BLOC1S3	5.57005	5.62751	5.39706	5.85393	5.62855	6.73645	6.44451	6.46034	6.89296	6.82196	6.52632	5.68526	6.6318	6.07952	6.40573	6.59792	5.8385	6.05638	5.75041	6.34914	6.43107	6.10573	6.00621	6.06953	6.3869	5.51111	6.50191	6.29266	6.32717	5.73174	5.61427	6.41136	6.0146	6.28369	5.80348	6.22779	4.86636	5.73338	6.32566	5.34941	6.67216	6.00047	5.67165	5.91657	6.45519	6.58515	6.4872	6.44885	6.84834
BLOC1S5-TXNDC5	7.9533	7.80425	7.39178	8.05711	7.98967	7.06032	7.93533	7.0904	6.76362	7.2546	7.14181	7.20213	6.30219	6.64761	5.90458	7.44313	7.69047	7.87126	7.05974	9.93932	7.28541	8.51786	6.81691	8.82716	9.1308	7.15383	8.072	7.39549	7.39053	7.44917	7.53788	7.35026	6.22649	8.51985	7.7015	7.27084	6.34487	7.41931	8.11794	7.08319	8.75818	8.2576	7.50426	7.78412	4.41222	8.2882	10.4501	7.29406	7.8284
BLOC1S6	8.32508	8.98313	8.96095	8.51278	9.02496	9.1261	9.2006	9.31554	9.15016	9.08493	8.5597	9.22389	9.09449	9.18816	8.28937	8.91021	9.07596	8.73527	9.4475	9.13149	9.34392	9.26611	8.57225	8.63853	9.30812	9.09353	8.9723	8.98776	8.90139	9.0942	8.64929	9.19396	8.60778	9.20322	9.27817	9.07856	8.82801	8.73828	9.25229	9.05052	9.27554	9.8663	9.35545	9.37562	8.70842	9.04932	9.0767	8.94438	8.88996
BLVRA	10.5252	9.96967	10.4297	9.94599	8.29508	10.2433	10.6328	9.51414	9.62516	9.43272	9.69761	10.3887	11.3747	10.0486	8.1921	9.45793	9.52739	10.2503	10.0486	9.89323	9.98102	10.2659	9.40953	9.61179	10.1088	10.2016	9.41025	9.73951	10.0142	9.79003	10.2161	10.0861	8.44224	10.4929	10.8615	9.56444	9.00854	9.31524	9.90341	9.63443	10.2129	10.1204	9.9223	10.1887	9.3694	10.181	10.3641	10.3735	9.72433
BLVRB	12.049	12.4815	12.0743	12.0336	12.1549	11.2293	10.7726	10.3049	10.7374	11.1423	11.333	11.1372	12.7258	11.2183	11.1086	12.0133	11.5534	12.5218	11.4287	11.2737	10.703	11.2249	12.1527	11.6528	10.2776	12.2327	10.7578	11.4708	11.7436	11.0794	11.7826	12.1602	12.387	10.2648	10.9348	11.4063	12.4037	11.9376	11.3121	11.7604	10.8255	11.6188	11.7429	11.3379	12.8705	10.7964	11.2042	11.4183	11.6684
BLZF1	6.5765	5.44152	5.21111	5.79615	4.91607	5.94903	5.1198	5.69459	5.34474	6.08539	5.2503	6.05524	6.39125	5.96441	5.99528	5.20941	5.88125	5.56033	5.76679	5.43171	5.27729	5.98501	5.20811	4.55494	5.62456	5.72067	5.22255	5.42552	5.71361	5.66477	5.79224	5.91686	5.02443	6.29209	6.28714	6.14803	5.13404	5.27036	5.6995	5.02007	5.20376	5.41655	5.84633	6.26169	5.02609	5.67544	5.81599	5.62959	5.79088
BMERB1	4.98702	4.88289	5.79918	5.84603	4.39577	4.99906	5.18371	5.39831	5.11875	4.29116	4.16378	5.00639	5.46647	5.75206	5.16794	4.82593	5.84996	4.16837	5.72366	3.80055	5.73179	5.07048	4.57744	4.30303	5.87137	6.09866	5.26967	5.10117	4.58366	5.16663	5.34552	5.07161	3.93459	4.44864	4.33937	4.67443	5.09369	4.53742	5.27095	4.93903	5.75812	5.85207	5.3428	4.80454	4.55857	5.75883	5.16724	6.33646	6.14597
BMF	5.27437	5.29742	5.53006	6.25898	5.29411	4.9206	5.86404	5.16734	5.09097	6.30162	5.73924	5.67109	4.71245	7.16365	4.40473	5.60229	5.90799	5.61014	5.56523	5.20579	5.42716	6.01663	5.47124	4.50826	5.49179	5.55579	5.55364	6.03012	6.07918	5.98163	5.20021	4.259	4.1737	5.77823	5.28997	4.81558	4.43022	4.60516	6.12737	4.87306	6.01708	6.23787	4.98505	5.26644	4.19933	5.36141	6.40259	5.89343	6.40933
BMI1	4.89681	5.58975	5.69883	6.24104	5.71244	6.33379	5.40197	6.77167	6.15877	6.15362	5.69787	6.07512	5.79152	6.39308	4.50469	5.6282	6.33637	5.05861	6.4931	6.29489	6.1505	6.06498	5.86098	5.84877	6.31264	5.90897	6.17955	5.98733	5.82273	5.7265	5.80024	5.92652	5.66368	6.24496	6.4875	5.88856	4.36418	5.37848	6.41407	6.30109	6.29084	6.67169	6.16871	6.54118	4.91888	6.10201	5.89245	5.83255	5.9736
BMP1	3.11859	2.95576	3.47427	2.8793	3.12539	3.76762	3.71314	3.82331	4.01673	3.97688	3.03395	3.26464	3.77064	3.38664	3.56838	2.96809	2.91423	3.84618	3.06275	2.96562	3.52547	4.25418	2.94223	4.69447	3.57108	3.45739	4.0753	3.54293	3.58572	2.99495	3.40886	3.29764	4.29066	2.72224	3.67025	3.66115	3.82447	3.71437	3.62805	3.71819	2.73003	3.4935	3.38257	2.92533	3.59235	2.85161	2.60006	3.01322	3.44624
BMP10	2.10942	2.62509	2.41136	2.20271	1.32983	2.60928	2.19945	2.5374	1.98142	2.71603	2.1565	3.67452	2.09941	2.15756	2.09243	2.13867	2.0924	2.1721	2.60632	2.16683	2.15884	2.18476	2.14003	2.05607	2.12836	2.13436	2.15559	1.68532	1.72436	2.2894	2.57509	3.1689	1.90718	1.86388	2.87902	1.90958	1.95535	1.87421	1.88457	1.87617	2.06099	1.99645	2.80421	1.86524	1.87343	1.90133	1.89908	2.33054	2.72646
BMP2	2.59236	2.97019	3.10193	3.3376	2.88839	3.41411	2.30701	3.04638	3.36516	3.14289	3.22182	2.38389	2.34143	2.39013	3.27997	3.48064	3.91114	2.39941	2.57585	2.4694	3.74151	3.39653	4.03815	3.62501	2.35828	2.34416	2.95582	2.56838	2.89815	2.81595	2.65216	4.52754	2.73593	2.7012	4.33421	2.676	2.70591	4.25522	3.47789	2.99022	2.77437	3.49567	2.67508	2.69607	2.70084	2.65778	2.63767	3.27264	2.81108
[truncated: 11,386 more rows]
[truncated: 18 more columns]

## Sheet: Table S3
Data of differential gene
Tag	logFC	AveExpr	t	P.Value	adj.P.Val	B
[truncated: 1,330 more rows]

## Sheet: Table S4
disease targets of IVDD in GeneCard
[truncated: 2,112 more rows]

[truncated: 6 more sheets: Table S5, Table S6, Table S7, Table S8, Table S9, Table S10]
